# Supplementary material for: UHPLC‐QTOF/MS‐based comparative metabolomics in pectoralis major of fast‐ and slow‐growing chickens at market ages
Source: Food Sci Nutr. 2021 Dec 2;10(2):487–98. doi: 10.1002/fsn3.2673 (PMC8825714; doi:10.1002/fsn3.2673)
Supplement: Supplementary file 3 — Table S1 [file FSN3-10-487-s005.xlsx]

## Sheet: Cobb500 vs BYC
Name	Adduct	Metabolite	m/z	RT(s)	VIP	P.value	FC	BX1_neg	BX2_neg	BX3_neg	BX4_neg	BX5_neg	BX6_neg	BX7_neg	BX8_neg	BX9_neg	BX10_neg	DX1_neg	DX2_neg	DX3_neg	DX4_neg	DX5_neg	DX6_neg	DX7_neg	DX8_neg	DX9_neg	DX10_neg
M103T101	(M-H)-	Malonic acid	103.006	101.291	2.38889	0.00328325	1.81204	101622	162352	82020.4	69377	53479.4	71657	65644.3	167714	124593	83333.4	199116	263048	143067	180807	143530	194636	134805	295750	125390	98902.7
M108T322	(M-H)-	Hypotaurine	108.015	322.138	1.00918	0.00111274	2.88873	13053.6	4988.65	5968.3	9349.33	6018.82	4822.13	5250.75	2998.93	6310.35	6281.46	11481.7	15152.6	11150.4	42278.6	24854.6	18652.6	21500.5	14116.7	9230.06	19471.6
M111T154	(M-H)-	Uracil	111.022	153.609	2.07101	0.00160895	1.38733	124261	137010	99496.2	129808	120403	186084	175864	158750	160111	172072	265654	212429	265836	230502	160471	179124	174530	194358	163943	184007
M112T159_2	(M-H)-	Creatinine	112.054	158.728	2.88448	0.0148215	0.720571	621821	421956	506250	525178	524637	329781	515755	634562	677898	776538	270229	448825	204948	298814	486532	460416	570550	576480	326365	344751
M113T357	(M-H)-	Dihydrouracil	113.038	356.87	1.2344	0.000103721	1.47088	49811.2	37031.5	36884.8	35089.6	36851.5	30616	35652.8	31945.8	34310	36885.9	52739.7	53800.6	46375.6	58488.4	64193.6	48731	74699.5	43001.8	47290.1	47666.8
M114T293_2	(M-H)-	D-Proline	114.059	292.565	5.03199	0.00174277	1.7183	621570	452106	428887	362153	324453	375135	514469	502874	463867	355385	1.19321e+06	668168	726200	557998	1.16431e+06	518963	919309	686726	450820	676374
M115T427	(M-H)-	Maleic acid	115.006	427.328	1.15879	0.0132138	1.67101	33534.5	26460.1	28843.3	37375.7	23721.7	15619.8	19237.7	35805.2	21477.7	19527.7	92251.6	28262.8	27715.3	33195.8	36859.2	38184	37705.2	43029.4	51708.5	48230.5
M117T171	(M-H)-	Methylmalonic acid	117.022	170.695	1.26716	0.00393184	1.51559	49416	37131.6	34171	27164	37578.3	36481.3	42383.2	61371.5	65494.1	42296.5	56353.7	83743.5	56204.8	49269.7	63658.7	60671.2	84430.8	97965.4	41304.4	63388.4
M124T77	(M-H)-	Taurine	124.01	77.063	1.68535	0.0332574	4.64242	39432.1	11287	12731.9	9987.65	11783.5	8124.28	9066.18	12177.2	11701.5	11381.4	21640.1	35783.9	12993.6	247203	85097.1	62347.8	23002.5	54791.3	61486.5	34788.2
M127T102	(M-H2O-H)-	Adipic acid	127.043	101.984	3.46634	0.011224	0.136854	223648	29198.6	76142.5	270352	716232	120534	438615	21353.7	51299.3	482614	26425.9	25628.8	25524.6	55585.4	38526.8	38331.2	40373.7	18960	27255.6	35941.7
M127T352_2	(M-H)-	Dihydrothymine	127.054	351.695	4.57481	0.00241993	1.73925	606450	241745	469460	337841	414605	237257	323762	277401	359778	364617	569137	611153	466821	999602	929123	456061	816504	370891	610307	488940
M130T258	(M-H)-	L-Isoleucine	130.09	257.553	3.61141	0.0147279	1.35669	787702	518280	1.00303e+06	360286	564471	718104	596274	838178	802575	753809	839675	742290	908336	1.30341e+06	916946	953336	1.38421e+06	819773	784829	766328
M131T490	(M-H)-	D-Ornithine	131.085	489.692	2.2878	0.0081575	1.83539	147886	90403	58684.6	96555.3	98154.6	76459.6	90901.6	74548	77750.8	71953.6	261916	225704	238086	72354	218519	84807.8	211062	112070	90507.7	106171
M135T319	(M+CH3COO)-	Glycolate	135.033	318.659	3.36134	0.000429326	1.61384	228704	180344	172037	317117	209859	253737	181871	225967	149653	144671	301465	519390	292841	279962	360530	332322	397929	294683	281016	270766
M137T142	(M+NH4-2H)-	L-Cysteine	137.039	142.208	1.09162	0.000666615	0.353778	25569.6	16194.8	25203.7	15648.1	36087.7	26057.5	9092.14	11741.2	16166.5	44512.5	6456.36	8657.37	6940.37	9868.86	6778.56	5973.84	6968.26	9102.8	8899.75	10404.4
M137T173	(M-H)-	Urocanic acid	137.039	172.916	2.52548	0.00556507	0.307895	188230	143305	292699	35889.1	206143	69165.6	72748.3	44630.6	112980	58709.7	18137.4	35054.7	35244.4	62716.6	31039.2	53164.5	42099.2	30395.6	28366.6	40798.8
M143T287	(2M-H)-	Pyruvaldehyde	143.038	286.875	1.08847	0.0346946	0.640154	86382.3	35932.1	80027.9	97145	109204	49131	81522.4	29818.5	44578.3	91533.9	15726.7	58663.7	19958.4	77456.1	45007.5	36545.9	33529.9	39652	77427.6	47517.4
M145T500	(M-H)-	L-Lysine	145.101	500.474	4.64454	0.00924293	3.17195	440211	143656	85537	125988	99241.3	111087	112253	112752	116435	99266.4	868806	439442	612467	161306	931728	136683	817084	192857	116451	311175
M147T239_2	(M-H)-	trans-cinnamate	147.049	238.738	2.58284	6.441e-05	1.51337	158890	122147	159441	114112	126984	123379	135976	156489	140774	128887	232558	214473	169019	236912	250138	175124	259517	182915	137442	210796
M147T373	(M-H)-	(S)-2-Hydroxyglutarate	147.033	373.247	1.77316	0.0225764	1.28467	159366	111021	124212	212498	137862	101775	106232	95262	165489	138564	230884	170956	134800	217223	187558	193161	164558	142312	144024	151762
M151T201	(M-H)-	Xanthine	151.03	200.851	1.50784	0.0388034	1.25913	159459	129055	152586	144737	130240	108060	108514	132101	138468	210938	189703	171883	130259	273416	183111	197102	174365	194147	122182	144441
M152T332_2	(M+Na-2H)-	Creatine	152.048	332.048	2.23269	0.0396351	0.834253	406356	497884	615443	420630	622191	428255	558859	470689	569164	595348	350827	641178	463970	356853	356884	429937	483035	428268	458773	355725
M159T362	(M-H)-	D-Alanyl-D-alanine (D-Ala-D-Ala)	159.081	362.497	2.76113	0.000691977	3.31438	67552.9	19705.2	15520.2	56281.7	53135.9	25213.4	39151.7	42523.8	27974.8	28446.4	273931	84260	122666	25362.4	102998	89963.6	163858	125133	105496	150903
M161T287	(M-H2O-H)-	D-Tagatose	161.049	286.952	1.95301	0.0267669	0.649887	259660	105153	240157	151134	329281	145998	232738	142347	213432	280450	47068.5	171180	57627.6	244968	145293	116843	98747.5	122124	226777	134362
M164T43	(M-H)-	Formylanthranilic acid	164.039	43.29	1.35852	0.00294	1.80353	29856.1	36246.2	39332.3	30792.9	33081.7	36698.3	25354.5	37231.1	37735.8	28177.1	44957.4	50830.4	24429.8	96244.7	67141.4	79323.8	35141.4	83898.4	80693.6	40631.9
M166T22	(M-H)-	2,3-Pyridinedicarboxylic acid	166.016	22.346	1.24842	0.0311936	8.88439	3339.11	4649.42	3317.45	3315.22	4456.61	2281.22	2486.79	2879.51	1621.03	3179.18	16404.3	10448.1	5212.9	115415	36373	30142.7	7677.44	7507.04	7436.27	43468.3
M169T241	(M+NH4-2H)-	4-Aminosalicylic acid	169.066	241.433	1.84124	0.000327284	5.00741	24303.8	8307.81	11666.5	16073.4	6670.9	4554.75	3916.36	10479.9	5059.48	5881.15	36193.4	46750.5	14270.9	57614.4	97501	87287.1	49376.7	49345.7	23060.4	23888.3
M170T66	(M+CH3COO)-	Pyrrole-2-carboxylic acid	170.049	66.4255	1.65796	1.77567e-05	2.96517	18203.2	13725.3	13056.3	16567	14588.8	10798.7	11798.5	15635.4	14091	13965.5	59333.6	42343.2	18368.1	52930	48361.4	48030.2	30643.3	64983.1	28120.7	29214.6
M171T365	(M-H)-	Glycerol 2-phosphate	171.011	364.509	6.94563	0.000201621	2.39415	617536	212668	399629	585792	405904	262030	349437	302029	356846	365438	706540	980893	760426	1.65804e+06	995298	929133	1.30253e+06	487680	772900	641546
M171T411	(M-H)-	Glycerol 3-phosphate	171.011	411.238	10.6929	4.09704e-05	0.483411	2.50989e+06	2.80348e+06	1.91551e+06	2.78652e+06	3.507e+06	1.76441e+06	3.09166e+06	2.312e+06	2.50262e+06	3.55255e+06	631582	2.37269e+06	849650	1.03083e+06	837938	1.95662e+06	1.0035e+06	1.5511e+06	1.33092e+06	1.36431e+06
M173T490_2	(M-H)-	L-Arginine	173.108	489.783	1.99123	0.0197176	1.50438	154823	129236	92639.4	144371	133073	110751	123223	111399	111921	103477	239113	272858	244684	90538.9	252886	134644	243955	100512	130621	117880
M173T99	(M+Na-2H)-	N1-Methyl-4-pyridone-3-carboxamide	173.122	98.549	1.18544	0.00123333	0.785014	85339.8	86259.5	85590.4	84937	75387.6	94202.7	79031.6	96884.5	93025.9	82399.1	59582	71450.4	57977.4	80811.7	59819.8	65211.5	93966.5	44679	67936.3	76078.3
M176T182	(M-H)-	N-Formylmethionine	176.043	182.024	1.99717	3.73665e-05	2.71207	28576	22171.5	27406.9	32374.8	18250.9	17050.4	24458.5	17998.9	20455.7	33146.5	106885	79389.4	63894.3	52110.1	70945.3	51774.3	97407.9	51609.5	30784.5	51222.8
M180T281_2	(M-H)-	L-Tyrosine	180.071	280.697	4.40647	0.010693	1.3001	1.15112e+06	899736	1.05645e+06	1.15472e+06	1.11495e+06	631988	884199	591176	725667	773232	886146	1.31967e+06	914071	1.09238e+06	1.54971e+06	1.30463e+06	1.23302e+06	960069	1.26605e+06	1.15338e+06
M180T36	(M-H)-	Acamprosate	180.038	36.061	1.2856	0.0145272	0.644955	84855.2	104604	104549	113754	35539	52955.2	78582.9	78821.8	36662.8	82848.7	45837.8	58756.7	34008.4	68465.5	34659.7	25034.6	70635.1	38354	63163.8	59746.4
M180T373	(M+Na-2H)-	Isovalerylglycine	180.064	373.099	1.12163	0.0378696	1.19533	111936	87594.7	103085	107729	112010	83012.6	96108.6	92946.5	91284.3	123233	118405	123517	104104	184224	114942	89147.3	121571	116603	110142	123355
M191T157	(M-H2O-H)-	D-Galactarate	191.022	157.465	2.17888	0.0183735	3.47952	48571.6	24081.8	30246.2	29392.4	35265.8	30075.1	23240	17370	32107	28790.5	70573.7	126443	75673.9	340071	126232	60390.2	113143	39944	20293.8	68100.1
M191T463	(M-H)-	Citrate	191.024	463.421	6.30001	0.0273477	1.79423	922493	614883	1.44768e+06	763216	1.19582e+06	218253	988569	901455	280357	1.19771e+06	1.2363e+06	1.77313e+06	950111	1.44585e+06	1.91308e+06	623206	647217	1.59667e+06	3.39349e+06	1.72651e+06
M196T284	(M+CH3COO)-	Anthranilic acid (Vitamin L1)	196.066	284.371	1.17894	0.00478197	1.39773	54675.4	61278.7	48022	61057.1	46128.9	45028.7	55018.2	54802	52336.6	10636.5	58125.1	86236.5	84480.6	59057.1	53988.1	64305.5	60441.7	59155.7	82219.8	75456.5
M197T364	(M+CH3COO)-	Fosfomycin	197.026	364.451	1.64768	0.000322908	2.22164	39152.8	14777	25779.5	37685	25746.5	17531.5	21127.4	20472	23919.9	25287.5	42736.5	59661.8	45197.6	99210.5	61278.7	55353.2	78246.1	28709	48969.9	39333.8
M203T239	(M-H)-	L-Tryptophan	203.087	238.664	4.6498	4.85321e-05	1.46625	575085	474692	572225	478563	445613	467944	558642	474588	539217	470230	723002	756990	630357	874952	926209	710757	894173	726255	490786	681068
M210T112	M-	5-Hydroxyferulate	210.049	112.374	1.7941	0.0125149	2.59602	39153.6	22030.8	38626.2	29655.3	52071.3	4224.21	16249.1	18634.8	45555.7	12372.7	6235.94	145050	5004.58	27983.7	63789.1	89351.8	76227.4	98315.3	78249.3	132975
M216T106	(M+NH4-2H)-	Aklomide	216.02	105.969	1.16409	0.00240139	2.2471	17099.4	14380.9	14343.9	17738.7	11432.1	21522.3	10211.1	7578.18	9398.88	20904.8	25348.3	34887	24885.6	70690.6	21836.4	45032.3	23752.9	19348.9	33554.6	25616.6
M217T414	(M-H)-	5-L-Glutamyl-L-alanine	217.087	414.408	1.46912	0.000157128	2.3727	24639.8	10062.8	14422.9	22116.1	23721.1	11174.5	18689.3	15270.8	14705	14277.2	71419.7	25011.7	28723.2	25550.9	39904.2	26453.1	41508.4	48139.5	47589.8	46875
M218T287_2	(M-H)-	Pantothenate	218.107	287.144	2.21809	0.00114263	1.76755	149051	80071.2	50977.6	59939	50696.8	104666	67077.7	80458.6	52382.2	72321.6	155392	210323	117510	92237	149507	146643	114569	162071	82100	126494
M220T335	(M+CH3COO)-	S-Allyl-L-cysteine	220.061	334.654	1.64963	0.000541847	0.284621	36199.1	50965.6	47763.1	26660.7	18050.4	43259.8	32238.6	40474	65350.2	33454.1	1222.39	1127.76	24896	1141.91	1827.67	1156.04	44033.2	901.535	33869.7	2082.74
M227T112	(M-H)-	2'-Deoxyuridine	227.073	111.508	3.13879	0.00137818	1.46194	226012	323235	264218	257148	269835	298391	294937	308298	248439	432299	485320	607035	448168	398022	304404	397881	365669	498503	483240	284725
M231T281	(M+CH3COO)-	Glycylproline	231.103	281.208	1.03235	2.54288e-05	3.89299	5788.55	3508.04	4465.24	6058.49	3898.49	4388.48	3150.56	2283.93	3734.65	2767.04	16200	18806	10674.3	8213.93	11962.3	12618	21144.1	28143	8299.68	19827.6
M232T229	(M+CH3COO)-	Acetyl-DL-Leucine	232.124	228.708	1.73522	7.02319e-05	3.01345	24819	23894.1	8342	9204.99	12775.6	15128.5	12712.7	26236	10611.3	15491.3	90941.9	47121.6	52247.7	35961.8	64546.2	35628.7	43538	46882.5	23990.2	38928.4
M239T323	(M-H)-	L-Anserine	239.12	323.409	2.24213	0.0309549	2.12912	88490.4	72377.9	88404.5	73225.6	67072.1	56147.5	60397.2	112165	68539.2	38110.3	92064.6	90462.9	302029	93286.3	87136.7	314975	65934.3	95934.9	84718.4	316919
M241T98	(M-H)-	Thymidine	241.088	97.6805	4.32031	0.00219401	1.49561	426261	578601	439243	424126	485399	583273	503888	562448	453438	756848	880432	1.10466e+06	915436	928864	492245	793250	527712	825154	814625	515036
M242T461	(M+CH3COO)-	Phosphorylcholine	242.085	460.713	1.86553	0.000955423	2.06437	70259.1	21982.3	38865.8	41489	34054.4	25812.6	24778.2	30898.1	27418	36737.9	80153.9	107200	76058.5	85104.1	116414	44358	38989.3	61683.5	40917.5	76388.1
M245T348	(M-H2O-H)-	12-Oxo-2,3-dinor-10,15-phytodienoic acid	245.156	348.111	1.46154	0.00053129	4.60533	20808.6	4238.1	2031.17	12939.6	5075.15	2234.48	4290.53	5113.41	4995.56	4555.24	38046.7	56864.3	45527.6	7057.76	44188.2	34856	36636.3	12346.4	12483.2	17243.4
M253T43_3	(M-H)-	cis-9-Palmitoleic acid	253.223	42.6475	6.45202	0.0227791	1.52567	1.16869e+06	1.13828e+06	899528	1.13422e+06	1.3543e+06	931000	906508	2.12087e+06	1.06599e+06	716324	1.22007e+06	2.05257e+06	1.08452e+06	3.20774e+06	1.77019e+06	1.02765e+06	1.64734e+06	1.8049e+06	1.36239e+06	2.2698e+06
M257T137	(M-H)-	3-Methyluridine	257.084	136.612	1.19328	0.03535	1.1835	125432	103860	137260	115644	116875	103793	105519	117947	124132	140367	178282	153773	115592	97167.6	133756	185829	132979	155541	128291	128136
M263T40	(M-H)-	3-Methoxy-4-Hydroxyphenylglycol Sulfate	263.029	40.074	3.56787	0.0397516	2.07491	145702	150479	198559	231830	231466	79362.7	105796	186266	151367	263164	701321	287059	209337	944157	231901	353587	144952	272470	122030	351819
M265T41_3	(M+CH3COO)-	Isoproturon	265.153	40.75	2.52954	0.0419356	1.70726	130192	145875	237505	262487	122087	86738.9	242999	375160	211917	45584.8	203213	156141	608854	259094	261152	599626	339568	342882	223104	182805
M271T379	(M+CH3COO)-	Harmine	271.111	378.575	1.73752	0.00269331	0.604694	51711.1	108226	73555.5	86308.1	104093	117218	98428.1	147470	79015	115485	81655	61994.2	67645.3	46664.7	28770.4	42048.6	39123.5	68804.8	105929	50876.9
M275T43	(M-H)-	Stearidonic Acid	275.208	42.65	2.40618	1.34304e-07	3.40973	24466.3	20224.8	23112.7	20703.1	27944	21854.3	14459.9	37371.2	21122	13177.6	58609.6	74094.5	55362.3	62511.4	103443	67787.7	72697.9	67101.5	91594.5	112063
M277T42_2	(M-H)-	all cis-(6,9,12)-Linolenic acid	277.223	42.015	11.4042	8.28749e-07	5.16916	291314	256982	242299	321626	371574	239913	190784	577014	291511	175882	1.27311e+06	1.96894e+06	1.35796e+06	1.60273e+06	1.41741e+06	1.08021e+06	1.07004e+06	889982	2.49011e+06	2.14452e+06
M279T147	(M-H)-	Linoleic acid	279.239	147.244	3.30636	0.025025	2.69418	35233.6	73141.9	68861.2	43399.3	20850.6	201521	117802	332284	192263	26846.3	672120	72191.1	523003	123716	45501.7	340805	164543	146519	541301	366774
M281T139	(M-H)-	2'-O-methylinosine	281.095	138.954	1.40492	4.13651e-05	1.56243	39589.7	37761.2	33612.6	30262.2	45031.1	37481.1	36235	38817.1	35935.8	43802.1	52824.6	67956.1	35687.6	72834.6	67709.3	63715.5	71887.9	52286.1	55476.9	51043
M282T244	(M-H)-	Guanosine	282.09	244.478	1.9149	0.00123747	1.84127	50976.9	45322.7	43608	51844	50931.1	49346.2	69979.9	44313.5	50953.8	76073.3	136790	95815.2	125634	162169	88003.4	69773.4	110415	54717.4	56068.9	82653.4
M284T106	(M+NH4-2H)-	Dichlorophene	284.024	106.406	1.08526	0.012986	1.855	21328.2	12281.5	20423.1	34656.9	22193.5	41049.8	11505.9	14123.2	12752	22353	29020.7	58237.8	29367.5	72565.3	32387.3	15376.1	40225.9	18717.4	57322.2	41276.8
M299T40	(M-H)-	Dehydroabietic acid	299.208	40.0945	1.52297	5.40628e-05	0.604669	65777.4	49894.5	73162	46717.7	45787.4	77661	53494.1	52603.6	62723.3	58034	28599.8	25784.9	45390.6	42701.1	41563.6	25867.8	45620.2	26609	30576.4	41535.1
M301T40	(M-H)-	Isopimaric acid	301.224	40.079	5.3766	4.84736e-05	2.6517	159969	180853	285309	144719	119025	229967	180116	233743	234495	138099	342304	366692	421884	696532	444939	433224	443538	386845	606666	912293
M303T374	(2M-H)-	Oxypurinol	303.059	374.059	1.19571	0.0216427	0.446029	2436.59	50751.5	44595.1	52722.1	67124.3	42907.2	52650.6	66251.3	1277.66	72271.5	45915.3	32268	1883.67	3748.85	2898.81	3586.26	1780.85	37382.3	47683.4	24898
M306T472_2	(M-H)-	Glutathione	306.079	471.974	1.69784	0.0447944	1.53236	164316	64654.6	115946	109425	89337.2	15762.1	95852	70840.2	83839.9	119640	159614	151706	121551	203781	225873	157473	186542	112042	90252.1	15671.8
M318T269	(M-H)-	Chloroquine	318.174	269.201	1.51444	1.27593e-08	0.368954	30792.8	36351.7	41858.9	29862.9	28724.2	29769.2	37384.8	20552.9	33081.8	41000.6	8883.33	14726.2	9990.91	14150.9	10391.8	13771.6	12269.2	11559.6	14096.6	11686
M318T365	(M+NH4-2H)-	Hesperetin	318.103	364.519	3.74616	0.000296162	2.36174	186234	64040.7	123737	179002	121652	78329.4	101668	85311.2	112348	113340	203272	292083	223096	494601	302737	283184	396754	140879	220456	195933
M327T41_2	(M-H)-	(4Z,7Z,10Z,13Z,16Z,19Z)-4,7,10,13,1 6,19-Docosahexaenoic acid	327.24	40.7295	3.92386	0.0186914	1.63909	302598	435630	223746	221325	335203	555966	624707	876128	339092	224077	341104	555070	657903	542693	855703	674686	560979	471697	1.07762e+06	1.04588e+06
M329T40	(M-H)-	7Z, 10Z, 13Z, 16Z, 19Z-Docosapentaenoic acid	329.256	40.0675	5.16457	0.00685165	1.79456	336457	424250	362939	250436	429489	569140	633158	1.19534e+06	453602	253382	447613	742445	805306	875170	982418	881962	727632	619074	1.39386e+06	1.33256e+06
M331T39	(M-H)-	Adrenic Acid	331.272	39.3735	5.50028	0.0172241	1.61449	614590	925883	652878	538072	587251	775422	1.06909e+06	1.7684e+06	746421	414757	671163	1.16344e+06	1.22125e+06	1.36493e+06	1.419e+06	1.33636e+06	839370	1.00072e+06	2.24252e+06	1.80698e+06
M347T423	(M-H)-	Inosine 5'-monophosphate (IMP)	347.048	423.378	18.9134	0.0264197	0.784661	2.18329e+07	2.81416e+07	2.80165e+07	2.5616e+07	2.91742e+07	2.90587e+07	3.05286e+07	1.71144e+07	2.20316e+07	3.46026e+07	2.94719e+07	2.39753e+07	2.6517e+07	2.66918e+07	1.93601e+07	1.59205e+07	2.07822e+07	1.41487e+07	1.75516e+07	1.43926e+07
M360T290	(M+CH3COO)-	N-Acetylglucosamine 1-phosphate	360.079	289.818	4.07975	0.00912829	30.2124	6525.95	3234.37	6510.16	13631.9	6027.88	5137.44	8470.86	14256.3	9487.75	7379.01	7038.66	479364	12967.5	10850.1	5985.5	435171	5471.66	352736	569643	557750
M383T361	(M-H)-	S-Adenosyl-L-homocysteine	383.123	361.161	4.35276	3.12557e-05	2.42771	236149	119632	114905	165496	150644	103591	136823	128627	120237	115210	393851	364745	322354	232005	402318	222018	564919	284532	216069	374901
M391T379	(2M-H)-	1,7-Dimethyluric acid	391.119	379.18	1.57551	0.00324657	2.05863	46309.9	17667.9	35925.5	38047.4	29177.6	14000.2	26124.9	23025.9	25587.6	24120.1	83637.9	55932.4	42819.1	2004.78	72862.1	81885.2	56328	73371.8	32252.1	75295.7
M418T461	M-	Aloin A	418.118	461.386	1.47692	0.00338369	0.555019	48836.5	62172.2	88400.6	87456	42955.9	46701.4	56390.5	55004.3	106015	115705	25330	43193.7	21145.8	34233.1	32439.8	40784.2	40255.2	71257.4	40078.1	45145.2
M445T424	(M-H)-	CDP-ethanolamine	445.062	423.931	1.46375	0.000293558	1.58626	56614.2	39892.7	48632.5	53441.3	39391.9	26607.7	33598.3	34201.4	33368.7	36211.4	56839.3	77079.7	46503.1	74064.7	83487.7	59134.3	80347.9	56439.2	50928.8	52786.6
M452T180	(M-H)-	1-Palmitoyl-2-hydroxy-sn-glycero-3-phosphoethanolamine	452.287	180.334	1.04531	5.58063e-05	2.01016	11784.2	13313.4	13069.1	13805.6	12008.7	16708.5	14245.7	12829.5	13612.3	10490.2	14508.4	19743.8	16583.2	39593.9	30734.9	30796.8	32545.5	28968.1	28822.2	22777.7
M487T152_1	(2M-H)-	3,3',4,5'-Tetrahydroxy-trans-stilbene	487.141	152.318	1.57974	0.0203392	2.4646	20369.4	21003.5	10930.8	11716.2	15066.1	50855.1	30432.9	31368.7	39409.7	54177.1	122953	86106	162654	104545	44254.4	84029.4	32473	29352.6	15631	21225.4
M558T400	(M-H)-	ADP-ribose	558.075	400.054	1.23469	0.0123777	0.727448	107833	98473.8	112689	95401.5	103737	41999.2	101347	64407.9	81435.8	96572.5	36059.3	75958.5	49099.9	52271.2	64807.9	51888.5	76317.7	82795.8	87946	80393.3
M563T408	(M-H)-	APIIN	563.135	408.036	1.89034	0.00216358	1.67626	93972.8	36671.2	68627.4	85136.7	51380	42818.3	49313.4	89331.6	45455.9	47646.9	141428	105313	127407	136183	114646	89977.1	109284	53218.2	79021.8	66636.8
M573T364	(M+CH3COO)-	Nomilin	573.231	364.486	1.43561	0.00877494	5.9414	13536.9	2317.65	6561.98	10894.8	5754.39	2821.27	3650.55	3813.75	6590.18	6327.06	18368.4	32010.8	22801.5	120390	42513.3	36489.7	58286.6	9858.22	15124.5	14118.5
M579T455	(M-H)-	Uridine 5'-diphosphoglucuronic acid (UDP-D-glucuronate)	579.037	454.738	2.14915	0.000118876	1.85314	74582.4	42844	79973.3	42989.7	69855.4	35404.9	47596.6	58815.8	59825.4	48357.2	135586	116675	83329	146856	128329	65976.3	82932.1	100997	78628.5	98903
M606T410	(M-H)-	UDP-N-acetylglucosamine	606.088	410.013	6.12215	0.00149126	1.75509	861670	425258	794694	607894	556746	398158	502880	406713	626143	485031	1.0814e+06	1.22932e+06	810145	1.7127e+06	1.16838e+06	741830	877193	789173	566007	966741
M613T418	(M-H)-	Cytidine monophosphate N-acetylneuraminic acid	613.153	418.424	2.21213	0.000107579	2.189	44051.7	23801	48585	49868.2	45049.6	27377.6	47884.5	47500.8	50486.7	27248.8	86457.2	137227	97029.4	115901	63016.7	65312.7	64962.3	101415	47997.4	122231
M74T342	(M-H)-	Glycine	74.0265	341.812	1.50818	0.0301439	1.32719	177587	183356	126334	154650	132528	234120	101002	97896.6	110468	159099	229452	185722	181148	242105	268779	159670	254231	139874	163311	136027
M88T257	(M-H)-	Sarcosine	88.0425	257.159	1.97637	6.15208e-05	1.55587	102400	83072.5	80510.6	62458.4	64930.8	66288.9	54702.1	101157	54014.5	87070.9	126394	134183	112482	108505	141703	99836.1	138538	118410	82323.2	114802
M125T99	(M-H)-	Thymine	125.038	99.1305	1.19166	0.0644116	1.20269	116034	186923	144427	144268	152412	166153	143664	169023	129999	213257	222501	250713	223714	198999	130254	175825	139165	180831	223296	138303
M130T243	(M-H)-	N-Acetyl-L-alanine	130.054	242.513	4.36414	0.0577532	1.67901	979022	695035	1.28387e+06	7113.91	716185	853210	5262.54	6303.87	982690	1.02272e+06	1.1478e+06	997655	10843.4	1.67058e+06	1.21086e+06	1.04004e+06	1.93543e+06	1.08776e+06	926583	972362
M137T88	(M-H2O-H)-	Phosphoglycolic acid	137.014	88.0765	2.40155	0.0507064	7.75981	17216.1	8314.95	11510	9827.11	23642.3	18153.8	23380.8	23276.5	7036.49	22192.9	44558.8	81666.5	14491.4	587580	116256	131638	54323.7	157045	37952.1	51373.6
M161T373	(M-H2O-H)-	D-(+)-Galactose	161.049	372.769	1.08151	0.0638586	1.14964	141310	116740	126662	135313	141838	101095	115986	112211	113957	134689	136731	155772	122645	204932	144028	109560	144602	130713	123566	152773
M174T374_2	(M-H)-	N-Acetyl-L-aspartic acid	174.045	374.223	4.49176	0.0765621	1.53165	730831	448636	1.33932e+06	830907	700426	533736	563093	580178	771823	800157	567871	1.10946e+06	631467	2.70393e+06	934238	1.12824e+06	980581	999931	783755	1.3402e+06
M181T178	(M-H)-	Hydroxyphenyllactic acid	181.055	177.662	1.42429	0.057007	1.68172	39883.4	40632	43958.6	113141	57341.8	31646.8	42623.2	32317	30701.9	34940.4	123234	75365	156645	51054	42187.1	57336.4	30945.6	46521.1	72371.3	130016
M189T23_2	(M+Na-2H)-	Vanillic acid	189.022	23.459	2.53733	0.0823578	2.61436	138788	210935	15484.2	12864.1	11959	5870.9	6252.8	21737.9	5390.96	190290	291879	365960	48360.4	15840.5	280437	171428	6074.9	6729.8	71475.8	361604
M211T423	(M-H2O-H)-	D-Ribulose 5-phosphate	211.006	423.41	1.249	0.0696018	0.740433	82561.8	123915	124307	89527	127351	123965	133402	56681	99765.9	169385	141409	100904	114153	131701	68405.9	50262.6	82843.1	45434.4	55547.8	46666.7
M269T41_1	(M+CH3COO)-	Jasmonic acid	269.141	41.0445	1.21095	0.0579929	1.72338	28050.1	13345.1	72029.1	32924.4	80756.8	16893.5	53628.1	66587.2	18149	15010.5	113886	19199.7	63408.3	29593.9	52873.4	127780	49852.5	109467	63965	54801.4
M325T269	(2M-H)-	N,N-Bis(2-hydroxyethyl)glycine	325.159	268.931	2.46365	0.0540219	0.532553	433003	323457	432378	433475	362849	15774.9	177509	221690	724364	119917	6163.98	279281	17578.3	31555.2	135152	225599	218474	235325	270856	307840
M369T400	(M+Na-2H)-	Enalaprilat	369.148	399.875	1.44576	0.0522871	0.65001	116392	71818.2	111559	93947.7	206040	112818	225132	49993.9	148319	214967	54606.6	135644	65499.2	116627	87821.5	44681.9	107876	56012.1	59975.2	149412
M1000T120			999.76	119.967	0.113786	0.42912	0.790552	1480.15	1436.83	2753.43	453.039	1011.41	1485.67	1562.18	1333.87	162.425	817.522	435.541	358.886	760.245	1059.35	24.5357	2145.82	1572.74	2021.99	1137.93	362.093
M1000T142			1000.46	141.87	0.322079	1.64033e-07	0.51065	1869.38	2062.56	1997.25	1583.27	1556.67	2328.31	2224.71	1945.13	1456.81	1985.5	1101.16	726.652	1143.2	1348.83	746.228	999.531	1120.81	721.865	953.12	845.847
M1000T143			1000.28	142.803	0.116271	0.0602536	1.27743	1253.14	1141.99	1346.7	1119.09	641.336	1003.28	1649.33	489.342	1389.11	807.72	1021.27	1747.43	1362.7	1229.44	1922.45	1240.98	1751.58	1203.37	1057.11	1312.33
M1000T276_1			1000.12	276.106	0.355379	0.16868	3.23754	1876.85	603.951	2371.13	1202.41	2013.83	571.358	999.498	1325.45	2177.74	1028.44	1961.11	2954.83	2111.23	24332.9	3366.45	1738.37	2683.36	1805.5	1945.09	2979.17
M1000T276_2			1000.14	275.94	0.354644	0.166133	3.18748	1988.24	670.544	2345.21	1136.84	1924.67	638.136	1038.03	1299.34	2226.85	1085.26	2065.05	3055.34	2136.85	24000.4	3361.1	1733.03	2723.05	1843.33	1838.57	2993.47
M1000T310			999.678	310.086	0.0875573	0.352093	0.938603	5560.58	4604.34	5536.28	5345.04	5271.02	4909.82	4493.9	4322.9	4735.35	3395.08	4277.54	5473.66	3637.28	5077.91	5034.21	3624.6	5132.82	5090.35	4188.57	3679.6
M1000T318			999.867	317.941	0.00390679	0.684788	1.09388	618.2	461.951	639.456	454.673	537.257	907.332	416.54	339.18	187.002	794.468	458.353	277.291	324.738	1005.79	786.094	590.69	1092.41	791.811	383.432	148.249
M1000T328			1000.48	327.558	0.129843	0.0171507	1.30409	841.262	589.465	848.113	1108.31	501.055	607.407	668.814	589.258	732.023	760.973	1203.55	1046.4	699.091	1184.38	982.728	774.804	910.946	665.566	1140.19	842.674
M1000T333			1000.08	333.292	0.0322082	0.819739	1.03906	880.098	703.189	1163.52	1638.48	753.883	520.698	799.185	606.108	842.219	1029.05	496.548	1377.13	445.78	1470.8	1253.96	964.776	843.099	974.051	682.086	777.212
M1000T334_1			999.877	334.409	0.116135	0.168932	1.26918	917.68	529.058	662.032	1587.71	823.561	513.456	573.839	576.977	735.162	708.038	1689.07	812.365	643.972	1231.43	993.483	648.365	749.519	915.254	819.565	1177.69
M1000T334_2			1000.02	333.945	0.13136	0.232051	1.24733	1461.54	1084.78	1044.13	2722.57	1066.25	1005.5	901.583	786.515	1149.11	1092.89	2772.96	1353.88	1078.5	2111.06	1553.28	932.771	1276.95	1325.32	1224.7	1731.26
M1000T447			1000.3	447.337	0.0937308	0.2372	0.877825	1521.01	1833.4	1458.62	1050.35	1313.76	1715.23	1396.33	2669.29	1348.71	1838.28	1514.04	1383.36	1615.58	1106.72	1162.72	1306.13	1625.46	1651.23	1749.7	1057.52
M1000T469			1000.24	468.639	0.0320326	0.63689	0.928529	318.99	1057.77	1040.03	1033.17	1302.21	550.773	1260.15	568.688	856.275	1203.56	494.939	1099.82	587.123	510.739	777.898	1087.66	718.007	1087.41	1247.07	924.015
M1000T99			999.673	99.136	0.344788	0.00602853	1.3428	5305.47	5686.18	5964.27	4263.79	6345.38	5145.91	4889.92	5242.52	3708.84	4282.15	8968.13	9032.88	7208.22	7733.3	4969.05	7118.56	5030.02	7034.41	6547.76	4618.3
M1001T120			1000.77	119.967	0.125865	0.147483	0.691415	1166.37	979.089	1660.93	466.395	548.1	936.205	969.656	1077.17	420.275	529.11	414.165	351.404	258.205	438.353	200.941	985.499	1061	1421.94	572.012	348.656
M1001T142_1			1001.27	142.467	0.0392344	0.448976	1.09643	921.528	827.868	1074.81	648.663	629.944	678.043	1172.18	527.191	1197.12	665.665	666.762	1104.58	827.394	791.675	1028.71	890.011	1325.49	653.294	747.864	1111.75
M1001T142_2			1001.46	141.654	0.170853	0.000711791	0.708431	865.414	1089.51	1047.07	1113.08	1244.57	1587.18	1265.33	1048.58	808.505	1130.06	992.581	695.27	829.96	934.155	615.871	767.435	604.514	857.518	873.96	762.67
M1001T143			1001.28	143.019	0.058504	0.198895	1.13968	869.928	709.562	1062.44	775.14	601.808	721.644	1076.36	513.597	852.362	670.075	801.566	1060.33	876.214	664.725	1009.12	776.45	1261.17	798.686	707.55	993.994
M1001T276_1			1001.12	276.105	0.384655	0.138739	2.86241	2412.1	836.52	2775.32	1814.63	2592.84	895.653	1646.11	1717.04	2706.89	1248.61	2251.34	4264.84	2705.48	25322.1	3879.51	2544.89	3312.22	2999.16	2590.26	3501.95
M1001T276_2			1001.13	275.966	0.385699	0.131775	2.87009	2364.88	795.795	2930.27	1683.34	2531.12	908.401	1555.19	1665.26	2691.77	1291.99	2372.82	4244.02	2724.23	24728.1	3829.27	2526.25	3255.71	3013.77	2642.07	3525.19
M1001T306			1000.62	306.389	0.00648706	0.938455	1.00915	3645.04	3617.05	3828.93	4516.54	1505.78	3830.21	4602.82	3718.16	3874.22	3829.61	4566.71	3629.96	3944.72	1070.75	3062.16	3574.68	3754.32	4611.74	4595.44	4496.17
M1001T308			1000.68	308.41	0.0532625	0.731847	0.949218	11500.4	10390.5	11798.9	8756.26	7796.85	3963.08	9079.59	2803.62	10831.9	14005	7384.66	11009.7	7133.6	10146.4	11257.2	9174.32	11172.7	7904.9	4142.62	6982.38
M1001T310_1			1000.73	310.412	0.112086	0.430437	0.919489	10958.2	8912.57	10493.5	8090.02	7327.44	7630.7	8507.51	6214.66	10238.4	12777.6	9282.65	10212.2	6813.34	9567.31	10597.3	8181.37	11222.6	6096.4	5263.12	6575.72
M1001T310_2			1001.23	310.132	0.128271	0.25232	0.869227	5539.72	3724.3	6641.8	4222.71	3729.02	4437.7	4479.25	3692.27	5144.83	7346.66	4695.4	5822.27	3533.76	5020.91	5489.94	4278.49	4408.48	4182.17	1937.04	3187.36
M1001T317			1000.53	317.335	0.00960097	0.767433	1.03915	1890.21	943.362	1268.24	850.538	1062.41	1395.98	1197.3	696.331	1163.75	1557.68	1329.09	1365.47	1198.11	1605.82	1146.57	1028.06	1948.35	1276.34	807.921	790.851
M1001T318			1000.87	317.882	0.0280111	0.393485	1.1859	448.445	457.164	626.626	377.678	454.05	655.327	375.443	501.689	189.59	731.135	421.368	277.291	305.991	835.177	688.26	564.228	1054.52	900.514	364.747	300.54
M1001T327			1001.01	326.742	0.0958045	0.296337	1.09012	2706.71	2401.87	3170.58	3406.25	2165.58	2217.06	2593.96	2735.12	2323.1	3057.86	3051.57	3127.36	2999.89	4331.2	2764.65	2259.15	2432.42	2830.68	2871.45	2522.86
M1001T333			1001.08	333.372	0.0216555	0.480353	0.909966	1159.31	773.598	914.349	1477.17	755.999	608.787	788.733	671.362	946.361	1322.16	941.587	1028.67	573.993	881.571	1391.46	765.978	846.678	829.002	692.914	618.053
M1001T447			1001.29	447.226	0.166282	0.00122411	0.641595	720.794	1300.89	921.664	873.54	932.669	845.108	898.821	1297.19	772.652	832.521	598.419	608.858	351.856	549.103	359.37	722.44	504.683	1013.46	731.431	588.708
M1001T452_1			1001.2	452.11	0.0428152	0.622536	0.827852	3546.16	731.76	1451.79	4912.22	7119.05	326.761	2785.43	413.652	2569.37	1243.39	445.526	3043.6	782.862	287.277	704.684	2138.13	1124.41	4554.21	4048.08	3649.97
M1001T452_2			1001.22	452.325	0.0103657	0.77011	0.885413	3187.39	708.286	1217.53	4941.06	8003.58	326.031	1962.36	412.378	2977.27	1072.85	445.799	3467.69	762.704	264.336	681.034	2084.72	983.71	4834.31	4119.2	4322.47
M1001T466			1001.37	466.167	0.196468	0.0233678	1.70269	1346.46	591.198	757.398	1184.94	850.487	332.124	735.711	726.748	955.049	954.81	779.988	1990.28	817.537	667.299	1086.86	1688.81	1216.38	2936.67	1311.27	1866.98
M1001T512_1			1001.33	511.843	0.277441	0.00251441	0.6025	1855.98	2634.22	1879.24	3150.31	3205.19	2249.8	3209.6	1830.21	3351.13	4022.92	1148.34	2213.14	1548.31	225.197	1573.85	2107.1	1512.81	2308.06	2000.2	1864.63
M1001T512_2			1001.34	512.021	0.305717	7.37777e-05	0.618993	2790.32	2398.43	3652.83	2918.36	2983.34	1959.71	2898.26	2608.02	3667.23	3677.95	1186.23	2239.4	1424.25	1732.76	1573.15	2151.53	1911.45	2426.79	1581.45	2067.02
M1001T98			1000.67	98.283	0.221006	0.0237453	1.20575	3444.38	3825.57	4148.29	3607.78	4026.46	3184.55	3732.69	3670.61	3173.59	4125.27	5638.97	6138.59	4654.04	4578.18	3413.6	4533.92	3705.12	4252.21	4355.14	3269.82
M1001T99			1000.68	99.117	0.240141	0.0097569	1.23134	3340.8	3873.21	4002.29	3493.54	3983.2	3252.27	3717.51	3513.85	3159.14	3947.26	5430.93	6128.44	4619.56	4399.49	3457.4	4791.3	3781.92	4342.72	4421.28	3303.75
M1002T120			1001.77	120.064	0.116214	0.121826	0.738268	1039.42	886.94	1405.85	851.356	700.631	879.472	896.622	543.101	579.887	670.456	693.375	484.456	801.69	205.382	158.2	684.863	1100.19	1221.37	474.52	417.066
M1002T141			1002.48	141.498	0.219474	0.000114999	0.537663	1281.19	956.753	1170.7	1180.62	1611.66	1370.39	1079.52	801.706	728.014	1643.58	830.817	512.536	712.989	966.011	375.835	636.161	680.758	505.395	586.297	550.597
M1002T142			1002.31	142.359	0.227222	0.152385	1.58559	1799.38	1476.19	2343.2	1056.08	633.36	3461.55	3779.12	638.66	7319.35	1193.01	2973.04	5198.45	3462.47	5756.56	7150.12	2085.09	5844.99	1399.95	1002.75	2704.84
M1002T276_1			1002.12	275.983	0.213704	0.135025	2.52027	764.833	373.042	1033.27	704.701	886.488	371.714	682.247	668.168	902.545	464.172	957.133	1391.29	839.675	7642.84	1385.23	872.269	1222.75	833.141	802.807	1319.68
M1002T276_2			1002.14	275.931	0.21436	0.126328	2.60557	716.374	373.042	1005.63	582.483	787.341	395.849	681.785	600.167	914.519	462.499	877.178	1408.47	921.042	7511.06	1312.58	910.587	1198.89	818.207	798.037	1231.46
M1002T300			1001.59	299.926	0.027575	0.50283	0.943558	2114.97	1363.2	1916.23	2316.3	1850.85	1420.26	2234.75	1439.48	1761.45	1720.17	1727.29	2156.52	1405.79	1528.04	1312.1	1440.19	1708.09	1712.5	2354.78	1768.62
M1002T310_1			1001.73	310.412	0.318173	0.163748	0.865846	33726.7	24125	30439.7	23119.5	22620.7	20647.1	22513.8	18764.6	27047	37194.9	25763.2	28384.8	16504.2	23970.9	27129.9	24605	25892	19419	15574.7	18048.7
M1002T310_2			1002.21	310.393	0.203473	0.192427	0.883695	13535.8	11404.7	15375.3	11517.9	10718.6	10715.5	10777.5	8683.17	12402.2	16391.8	13035.3	13451.2	8467.82	10866.4	13221.8	11575.1	11997.8	9653.5	6835.83	8284.06
M1002T310_3			1002.23	310.122	0.217486	0.157835	0.8754	14031.4	11633.1	15492.1	11833.9	11256	9900.36	11316.6	8790.44	12461.6	16581.1	12785.7	13295.6	8384.18	11333	13484	11750.2	11493.2	10064	7177.67	8166.26
M1002T327_1			1001.52	326.73	0.0635295	0.207344	0.919194	2549.43	2077.2	2773.26	2922.74	2277.85	2479.5	2292.6	1886.87	2278.4	2744.48	2586.35	2928.55	2100.67	2460.53	2307.82	1869.2	1859.9	2085.03	1941.32	2180.8
M1002T327_2			1002	326.846	0.0305608	0.850224	1.03177	1745.32	1385.4	2022.05	2707.47	1431.38	1968.93	1563.41	1582.35	1261.41	1931.83	3858.46	1387.47	1176.54	2308.87	1773.88	1314.44	1617.51	1657.09	2068.25	996.219
M1002T327_3			1002.02	326.707	0.00433515	0.775764	0.976253	1404.4	1006.69	1707.62	1543.41	1197.37	1127.15	1251.68	1535.89	897.611	1407.91	1708.41	1415.42	1215.42	1496.46	1225.33	939.289	1308.27	1188	1241.86	1030.68
M1002T334			1001.91	334.379	0.0787647	0.415309	1.15059	1014.83	599.762	721.648	1445.17	869.302	549.376	704.321	611.39	766.398	799.959	1896.51	820.156	561.866	1171.94	958.756	720.026	886.507	822.313	635.898	825.292
M1002T452			1002.21	451.799	0.026121	0.994845	1.00257	1465.9	418.866	514.019	1982.36	3064.47	87.5136	1212.72	261.617	1567.82	560.233	129.506	1639.59	215.651	224.176	208.979	963.238	638.406	2677.2	1722.22	2745.2
M1002T465			1002.24	464.666	0.280099	0.00985524	0.604556	2619.18	2898.56	3162.99	3048.34	3505.5	1922.69	5834.56	1511.85	2178.4	3694.04	1022.31	2018.18	1185.01	1247.01	2080.79	1778.74	2320.22	1762.49	2367.63	2581.69
M1002T466			1002.37	466.338	0.148952	0.0195272	1.70709	768.423	387.071	453.87	764.68	500.794	213.325	379.14	461.821	358.326	494.807	480.216	1186.62	586.215	351.355	588.194	746.894	595.701	1579.95	1006.69	1041.91
M1002T479			1002.12	478.678	0.0583852	0.745623	1.08632	2922.68	1471.75	2456.54	3059.04	2046.59	1109.25	2099.57	1986.34	5725.24	2795.88	1413.08	3474	1939.27	852.597	1927.01	2358.26	2202.41	6816.22	2759.57	4146.65
M1002T511_1			1001.83	511.212	0.236725	0.0165455	0.600865	1959.67	2358.02	2795.99	2880.61	2572.51	1657.71	2882.37	215.213	3166.67	1787.62	1076.24	1791.81	1111.03	185.59	787.113	1730.35	1019.41	2074.36	2089.19	1520
M1002T511_2			1002.34	511.372	0.144372	0.0523552	0.666423	199.563	1358.35	891.251	1364.86	1560.67	1061.27	1551.72	568.964	2008.75	1365.61	645.826	1073.64	664.928	408.007	365.828	1017.58	775.016	1318.72	732.467	949.082
M1002T512_1			1001.85	512.026	0.318804	3.44376e-05	0.571142	2432.4	2119.39	3357.65	2663.55	2768.6	1822.05	2652.67	2264.61	3363.77	3487.73	1026.87	1769.09	1100.95	1545.75	1105.8	1580.6	1616.41	2132.46	1808.54	1695.75
M1002T512_2			1002.35	512.021	0.229693	0.000108757	0.60288	1429.83	1250.21	1830.96	1580.49	1351.41	1195.89	1739.94	1491.81	2062.32	2113.93	723.989	1173.33	686.238	793.222	790.696	1198.35	1026.05	1446.76	789.889	1045.78
M1002T99			1001.69	99.117	0.0920827	0.150819	1.10281	2057.54	2220.87	2222.68	2043.44	2255.44	2105.42	1849.86	2082.96	1796.32	2303.8	2336.98	3145.15	2706.14	2494.78	1773.75	2499.2	1944.05	2134.47	2202.86	1853.57
M1003T120			1002.78	120.019	0.0933401	0.211781	0.786448	746.366	500.199	889.437	768.992	536.624	493.862	543.685	482.018	365.671	376.398	496.24	353.066	863.19	149.097		266.913	628.111	680.163	325.602	274.4
M1003T142			1003.32	142.359	0.156181	0.126253	1.49304	861.822	787.253	1198.63	730.096	610.752	1553.17	2050.94	486.558	3177.04	808.384	1577.3	2443.34	1841.72	2308.53	3077.27	1295.77	2916.46	831.527	508.659	1511.02
M1003T276			1003.12	275.709	0.183348	0.116294	2.35666	668.742	246.418	844.657	585.354	872.551	275.519	473.534	563.947	504.225	441.43	734.464	1091.52	648.283	5260.02	1097.25	551	895.114	1056.6	659.238	912.455
M1003T303			1002.59	302.826	0.270802	0.080796	0.807297	8895.54	7723.53	7457.01	9440.18	13739.1	7061.83	9037.71	6930.73	7091.5	13380.4	7054	7887.56	5542.01	6743.52	6459.91	6711.36	7547.71	11490.6	6618.55	7213.05
M1003T310_1			1002.72	310.113	0.372458	0.18723	0.888211	54095.6	40626.1	53170.4	41996	39903.8	36982.1	41241.8	34235.4	47827.8	63005.7	46392.5	51404.2	32940.2	42385.1	47122.9	40772.5	43581	37971.5	28841	31024.1
M1003T310_2			1003.2	309.925	0.233383	0.183481	0.895553	23504.3	19594.9	22430.2	20489	18934.9	17905.8	18689.8	15618.3	21915.5	27912.9	21770.5	22425.5	14911.8	19249.9	21565.8	20456.7	21521.4	14393.1	13252.8	15828.1
M1003T310_3			1003.22	310.133	0.254323	0.147725	0.891417	23918	19122.4	21784.1	19982	18675.7	17742.1	18243	15673.3	21120.9	27889.5	21186.2	21313.1	14945.1	18751.7	21295.9	19771.2	20187.4	16137.8	13266	15129.4
M1003T334			1003.06	333.721	0.106974	0.23557	1.19558	800.967	949.468	1482.98	2205.43	831.713	899.961	996.032	925.567	1157.44	1274.75	2192.57	1641.9	1055.85	1553.89	1752.89	1056.87	1279.16	1081.09	1157	1007.07
M1003T465			1003.22	464.669	0.11312	0.248347	0.822257	2232.67	2035.35	1708.49	2522.99	2332.15	1259.06	2830.13	783.537	1422.74	2179.23	860.95	1619.32	1112.79	988.738	2447.88	1523.37	2762.25	2033.58	1609.3	916.604
M1003T479			1003.12	478.678	0.0402233	0.715023	1.08672	1246.77	616.01	1615.01	1147.66	1351.88	817.219	1007.02	931.948	2946.42	1076.96	849.617	2201.95	1022.18	634.338	805.287	1497.23	1180.89	2835.66	1252.19	1583.85
M1003T512_1			1002.85	511.64	0.176479	0.000516045	0.508464	690.939	526.043	902.294	816.659	616.856	556.233	843.923	591.785	998.892	1120.39	65.7209	183.436	222.777	426.576	262.124	499.922	451.912	691.056	574.834	518.514
M1003T512_2			1003.34	511.78	0.117605	0.000151645	0.525034	282.605	349.772	360.415	398.234	287.728	241.88	366.368	321.071	392.176	385.086	34.9349	191.272	79.3991	191.977	140.997	287.116	119.849	244.71	334.312	152.848
M1004T142			1004.32	142.359	0.125685	0.211304	1.39639	883.572	941.56	1126.15	677.166	581.742	1592.05	1784.39	425.469	3362.17	714.452	1489.36	2275.1	1623.43	2438.35	2776.67	1159.89	2524.7	736.491	545.638	1310.89
M1004T304			1003.59	304.215	0.0590273	0.316549	0.933424	2485.49	2815.62	2854.09	3553.49	2538.52	2865.88	3777.48	2926.33	3179.24	2876.83	3268.66	3320.05	2601.01	2503.53	2947.17	2694.71	3290.51	2773.7	1836.8	2648
M1004T310_1			1003.7	310.091	0.464956	0.106986	0.888852	65530.1	52698.2	63467.8	56909.7	52917.5	48646.4	54711.9	43329.7	59486.2	74538.2	55812.4	62151.2	41264.5	53023.3	56977	54449.7	56063.3	47116.4	40272.5	41502.5
M1004T310_2			1003.71	310.103	0.446059	0.123476	0.892097	65969	52190.4	61911.7	56885.5	52443.4	48065.7	54173.2	43195	58373.3	76054.7	54932.7	61183.5	41143.1	53368	56875.3	53511	56946.7	47860	40206.3	41810.4
M1004T310_3			1004.2	309.969	0.31942	0.0957065	0.878999	29217.1	22619.9	28196.5	24512.1	22988.2	21084.5	24213.2	20079.7	23689.7	32107.1	24428.8	28251.8	17136.8	23038.5	24125.6	24078.9	23394.1	20081.7	16655	17423
M1004T310_4			1004.22	310.127	0.329044	0.0862105	0.876427	29451.3	22402.2	28260.9	24509.6	23131.4	20903.5	24218.3	20753.4	23758	32923.2	23729.8	27552	17126.7	23427.3	24483.7	24148	23709	20628	16531.2	18044.1
M1004T321	(M-H)-	Palmitoyl CoA	1004.36	321.444	0.165852	0.0199292	1.58992	645.594	465.611	529.502	802.517	935.939	428.693	462.048	1348.61	711.452	394.673	993.837	1018.43	605.062	778.443	691.485	964.72	908.681	1826.98	1336.92	1567.1
M1004T334			1003.89	334.339	0.0707309	0.47334	1.10352	1201.73	730.104	881.51	1528.35	942.178	572.184	712.923	708.936	932.093	1174.19	1745.48	930.901	756.206	1343.07	1069.72	735.174	935.17	928.115	875.557	1036.3
M1005T142			1005.3	142.412	0.0754306	0.20248	1.27648	562.245	521.972	603.422	455.048	361.342	748.014	998.411	271.921	1343.17	506.382	690.795	929.1	735.865	1051.34	1170.35	560.89	1228.06	491.268	470.73	805.213
M1005T205			1005.21	205.452	0.13524	0.0390424	0.793113	1178.04	1570.11	1097.28	1603.35	1400.29	1816.63	1648.92	1564.9	1538.06	1573.3	538.746	1194.69	1563.04	967.66	1023.96	884.75	1244.44	1105.86	1467.97	1898.33
M1005T206			1005.2	206.426	0.131349	0.0249627	0.805288	1178.33	1651.95	1187.9	1506.36	1542.99	1631.35	1758.97	1604.66	1717.69	1671.51	1120.25	1194.69	1618.02	967.66	1292.86	708.661	1170.08	1118.49	1354.05	1898.33
M1005T302			1004.59	302.341	0.0586166	0.839184	0.97165	7160.76	12448.7	9952.31	10190	8205.73	4603.48	13372.5	6285.22	8103.45	7720.53	8626.36	9467.48	6106.91	7096.4	4864.98	6625.32	8281.01	12521.8	13458.4	8498
M1005T308			1005.32	308.039	0.0568938	0.470939	0.924298	1958.66	1864.98	1935.94	2309.17	1757.09	1791.53	1735.17	1360.52	1780.16	1101.71	1618.57	1844.42	1538.5	2023.62	538.094	1362.24	2182.86	1656.55	2030.15	1467.96
M1005T310_1			1004.69	309.963	0.348606	0.19896	0.909361	62947.7	53190.4	62457.7	59289.4	53002	47888.7	55637.8	42037.7	54930.1	72748.5	55561.6	66731.6	41346.7	55278.8	56491.3	53327.3	56189.3	44821.5	39482.2	43767.5
M1005T310_2			1004.71	310.132	0.375719	0.175316	0.903282	64207	52305.6	63059.6	59858.7	52876.3	47861.6	55247.3	42103.3	54184.1	74627.7	55169.8	65130	41415.1	55477.8	56700	52011.1	56196	45730.9	39544.6	44181.3
M1005T310_3			1005.19	309.969	0.305812	0.105199	0.889399	27008.7	23400.4	26004.1	25486	23218.7	20331.6	23446.8	18361.3	24684.9	32782.7	24462.4	26179.7	18137.2	21914.8	23599.3	22258.9	25125.8	20571.4	17465.6	17943.4
M1005T310_4			1005.21	310.041	0.329995	0.0785039	0.880182	27173.3	22820.7	26323.4	25815.7	22895.3	20146.3	23135.4	18359.8	24468.6	33058.5	24246.1	25364.3	18256.7	21357.2	23332.3	20908.7	24696.5	20600.6	17353.8	18821.5
M1005T333_1			1005.12	332.938	0.0561662	0.470151	1.08156	1178.69	898.803	1113.4	1177.52	761.785	643.415	841.232	682.282	1274.99	1090.76	1363.54	1289.28	735.577	1295.01	1298.78	927.26	1076.5	898.009	803.754	763.257
M1005T333_2			1005.13	332.827	0.0403124	0.767729	1.03467	1044.42	789.421	1045.77	1309.09	862.801	757.565	841.232	682.282	1191.04	1270.49	1425.59	1289.28	708.186	1350.84	1174.23	931.91	863.566	879.973	610.479	899.618
M1005T334			1004.95	333.705	0.00472027	0.862957	0.976851	1100.79	762.767	995.207	1532.51	867.001	659.188	706.806	757.546	865.515	883.911	1596.27	703.504	796.582	987.15	705.208	866.08	951.465	969.271	805.347	538.989
M1005T335_1			1004.73	335.204	0.0290764	0.994252	1.00123	1034.58	534.711	692.98	1606.62	1429.8	620.614	736.743	648.685	748.568	858.89	1356.06	658.81	566.107	1032.18	731.641	541.946	834.702	809.04	953.194	1439.47
M1005T335_2			1004.78	334.827	0.0455881	0.830428	1.05223	842.165	380.495	490.499	1747.03	834.299	334.627	602.837	480.536	543.968	638.393	1291.23	387.155	421.827	1114.71	684.529	387.015	559.666	610.801	701.524	1096.5
M1005T412_1			1004.67	412.472	0.068229	0.58837	1.08865	2887.75	1776.04	3276.29	2457.55	2138.56	2364.1	2205.77	1600.07	2868.72	3426.13	5147.75	1046.61	2393.96	2755.46	3584.04	1826.09	3155.91	2192.47	2125.52	2989.62
M1005T412_2			1005.17	412.45	0.0983815	0.322948	1.13205	2380.33	1391.98	3306.24	1989.75	1821.51	1864.07	1729.28	1613.56	1950.89	2560.81	3538.14	2006.95	1696.55	2119.25	2930.65	1450.79	2554.9	2262.44	1897.77	2872.34
M1006T303			1005.58	302.889	0.0531912	0.493401	0.952097	4207.57	3567.46	3817.49	4257.39	4421.73	2601.05	4700.53	3241.49	3066.58	3911.99	3576.33	3709.46	3046.25	3461.67	3130.99	3347.12	4339.31	3852.28	4403.38	3116.1
M1006T310_1			1005.69	310.065	0.327151	0.127486	0.921958	52286.7	46028.2	51960	51291.8	49128	40502.8	47144.9	36309.1	45594.9	54382.2	47802.3	50742.8	36207.9	43659	47914.7	43349.3	46470.8	42911.7	37227	41302.2
M1006T310_2			1006.2	310.101	0.279662	0.076119	0.89406	21630.6	19625.4	22105.3	22339.2	20734.6	17245.8	19073.3	16668.6	18194.7	26614.7	18476.6	22846.3	15465.2	19289.4	19495.2	17713.7	19179.1	17494.9	15999.2	16636.3
M1006T334			1005.96	333.8	0.0870066	0.437511	1.12244	1286.08	1018.42	1170.07	1707.32	1017.39	849.151	920.561	766.961	1167.44	1347.49	2057.61	1767.01	566.604	1687.55	1234.62	1152.21	933.321	1177.07	687.608	1364.81
M1006T336			1006.03	335.899	0.103239	0.196517	1.20849	1470.26	1171.05	1356.6	1917.76	516.335	1843.38	1142.38	903.231	1445.38	1562.46	2604.91	1408.71	1763.32	2001.84	1384	1403.04	2078.57	885.734	1217.07	1360.55
M1006T337			1006.04	337.381	0.249679	0.00155282	1.51501	1590.47	1091.82	1025.51	1541.31	1267.28	1343.27	1236.47	1012.07	1553.22	1546.03	2909.07	2187.59	1643.91	2795.58	2088.61	1451.78	1823.64	1720.96	1303.62	2084.7
M1006T411			1006.15	411.457	0.723869	0.000101647	0.375285	8617.53	10632.1	6981.96	10704.1	15434	5361.69	13102.1	7713.98	10172.1	16076.8	1962.99	8609.36	2016.9	2377.61	2493.12	6475.79	2710.87	5469.04	3566.62	3646.25
M1006T412_1			1005.67	412.452	0.0804838	0.264042	1.13561	1205.47	817.377	1540.96	1143.25	861.528	698.589	898.852	919.943	1051.77	1433.89	1518.35	1422.58	945.081	1054.81	1711.56	891.558	1309.46	1087.9	885.048	1178.87
M1006T412_2			1006.14	411.712	0.217912	0.277886	0.569141	1396.2	4928.97	226.952	4381.04	13396.9	952.403	12138.2	492.102	10440.4	106.394	1347.38	8609.98	2021.87	204.526	305.782	3765.19	327.956	5529.76	1775.28	3692.63
M1006T413			1005.66	412.562	0.111441	0.203172	1.23192	1199.72	820.573	1512.88	1136.73	834.65	871.247	845.144	920.014	1521.62	1395.99	2745.86	1429.7	1290.7	1063.89	1644.88	850.758	1313.45	1165.3	872.178	1246.52
M1007T304			1007.3	304.381	0.0334202	0.455575	0.952221	1638.59	1598.43	2010.52	1821.77	1900.13	1527.48	2399.76	1841.04	1644.59	1743.63	2206	1669.6	1421.33	1475.52	1665.47	1414.96	1757.01	1928.41	1790.26	1931.33
M1007T305			1006.57	304.903	0.134168	0.335799	0.878918	2996.32	8739.15	6017.08	8586.83	6077.56	4313.26	5545.22	4552.1	4367.05	6636.38	5204.45	5801.68	4306.16	4318.06	2278.93	6354.56	5832.83	6209.78	4535.37	5986.87
M1007T309_1			1006.69	309.383	0.0203498	0.815039	0.984941	25136	34859.7	41063.8	41995.9	37244.3	30605.4	39138	30302.8	34515.6	25945.6	38053.3	37814.3	28796.2	33847.5	36172	32840.4	35700.6	29620.9	30262.3	32567.4
M1007T309_2			1007.19	309.05	0.104	0.367621	0.914898	15919.4	14416	6986.67	17212.4	14468.9	14087.5	14679.8	11988.1	15644.1	15337.4	14759.7	16224.1	12203.1	15128	14654.1	13512.7	5657.12	13103.3	11510.8	12010.2
M1007T310			1006.67	309.623	0.354859	0.0570386	0.901994	38417.3	34954.5	40763.8	41557.7	38050	30899	39396.1	30388.2	34739.4	42426.6	38117.9	38406.5	28906.8	33615.6	36235.9	33235.8	36141.4	27755.3	30267.1	32491.8
M1007T311			1006.58	310.758	0.0728906	0.407785	0.93803	3210.48	3012.51	3786.96	3709.22	4470.61	3679.62	4088.99	3169.46	2008.26	3488.89	3150.29	2944.78	2291.85	3460.45	2975.26	3821.97	3449.71	3564.17	3510.33	3310.51
M1007T333			1007.11	332.827	0.0530199	0.370232	1.13399	771.901	654.408	714.664	915.969	375.017	588.225	558.201	531.861	837.858	803.947	922.079	730.303	564.773	1199.23	1147.53	595.566	863.718	710.307	489.18	434.058
M1007T411			1007.16	411.484	0.423272	0.000142293	0.412041	3285.81	3646.62	2971.77	3554.9	5719.5	2084.7	4642.26	2917.81	3597.75	6032.16	738.745	3323.07	929.166	1096.11	1184.32	2437.49	1265.23	2090.1	1217.03	1563.04
M1008T123			1007.77	122.889	0.318387	0.00026869	0.315588	1741.03	1578.55	2625.24	1793.59	1045.43	1276.67	2198.71	1475.64	214.619	1224.73	318.966	191.784	431.998	619.312		732.481	559.801	637.7	522.665	295.201
M1008T304			1007.8	303.612	0.0960427	0.172855	1.2385	1106.99	395.582	1336.43	1006.61	481.251	696.569	513.989	1217.34	954.187	1204.69	1145	1241.87	944.061	943.336	1580.18	1403.51	1331.04	1235.07	672.035	543.399
M1008T308_1			1007.67	308.159	0.0711021	0.779852	0.967896	26073	25020.7	28457.4	28829.1	26877.3	23317.2	26444.6	21039.2	1369.89	30555.6	23958	24982.2	19819.7	23979.5	23839.9	23459.3	24073.2	20332.8	22319.9	23579.1
M1008T308_2			1007.68	307.697	0.0519919	0.618432	0.958704	25632.7	25001	12093	28860.8	26992.4	23280.1	16836.8	21233.8	22429.5	31247.7	22525.9	23886.1	18052.5	24145.3	23741	23302.5	24099.3	19579.5	22219.1	22409.6
M1008T308_3			1008.17	308.038	0.289644	0.0210458	0.863499	11599.2	10453.3	11423.8	11847.7	10232.1	8398.07	10522.9	8068.41	9753.57	11870.4	9540.87	7935.85	8072.03	9653	9174.13	9721.04	11199.4	8883.13	8668.46	7102.36
M1008T308_4			1008.18	308.334	0.187614	0.227599	0.898847	7453.82	10183.8	11011	11345.1	10092.5	8729.22	10351.9	8013.17	9307.62	6514.7	8119.39	7583.46	7455.96	9685.9	4200.47	9818.17	10619.3	8799.22	8400.15	8913.47
M1008T317			1007.56	317.294	0.0618497	0.319821	1.12373	1129.12	1364.53	1754.33	973.028	1547.59	1454.5	1309.01	763.087	1314.34	1619.72	1660.79	1371.04	1179.01	2056.84	1521.41	959.233	1745.54	1549.05	836.529	1986.69
M1008T318			1007.89	318.002	0.126138	0.0190022	1.34936	732.46	687.282	823.118	787.434	758.34	1013.14	737.221	625.725	895.418	975.737	1502.14	1038.22	1098.95	1442.1	1298.59	871.333	1333.05	1057.79	567.606	633.507
M1008T333			1008.07	333.146	0.03336	0.86906	1.02012	958.522	589.6	820.222	1279.97	623.037	604.145	664.353	538.104	933.78	841.577	958.501	906.341	537.137	933.569	1097.97	682.848	547.311	702.934	701.717	942.993
M1008T428			1008.15	428.413	0.133242	0.0549447	0.65905	624.14	781.127	1744.63	890.85	1402.8	739.382	598.129	1106.44	1429.96	1560.78	1193.09	959.359	1176.94	779.245	54.2431	494.376	405.521	470.854	1126.26	509.412
M1009T123			1008.77	122.847	0.288126	3.01741e-06	0.316032	1239.2	999.301	1808.09	1269.07	867.675	924.149	1508.59	967.298	1070.27	742.056	308.355	204.677	263.943	345.498		572.325	422.412	472.469	400.823	250.756
M1009T168			1009.29	167.702	0.0160436	0.911466	0.980792	690.693	324.124	649.571	1683.69	1196.42	635.486	554.012	808.157	588.594	972.718	829.136	755.794	352.256	969.598	1072.57	717.274	796.272	982.962	731.668	740.282
M1009T304_1			1008.79	304.133	0.184423	0.0153748	1.44522	1285.92	587.377	1303.68	1181.74	672.718	897.924	572.389	1350.95	1307.15	1246.73	1489.12	1668.78	738.675	1304.33	1516.87	2431.44	1885.84	1284.12	1419.81	1300.77
M1009T304_2			1009.29	304.382	0.034302	0.894415	1.01528	1104.83	1149.25	1276.62	1919.59	624.391	829.256	1432.96	1342.56	1292.93	1495.25	1208.46	1694.85	879.287	1223.76	1376.99	1235.75	858.501	1159.28	1482.81	1538.5
M1009T305			1008.78	304.548	0.0936531	0.193779	1.17301	1241.63	1187.62	1293.92	1178.64	905.863	940.937	516.799	1577.14	1142.83	1380.87	1323.29	1506.67	601.1	1219.92	1498.65	1966.23	1523.13	1228.42	1414.07	1051.22
M1009T308_1			1008.67	307.708	0.0736165	0.600054	0.932273	19086.8	6017.91	19305.6	21558.1	19781.4	16210.5	18789.1	14780.6	13581.7	6411.25	12765.8	12329	9379.92	16495.7	18024.8	15662.6	10663.1	16038.8	17373.6	16256.4
M1009T308_2			1009.16	308.112	0.037292	0.569709	0.951514	7317.68	3207.06	6713.39	7772.26	6687.06	5636.03	7452.96	5074.73	6620.97	7296.52	4293.21	6844.18	4807.26	6159.59	5540.55	6017.04	6957.27	6180.99	6555.02	7331.21
M1009T308_3			1009.17	307.767	0.0570454	0.470144	0.929745	7753.67	6215.85	6116.65	7940.84	6768.98	3158.18	7074.95	4931.71	4597.76	4640.74	4900.96	4856.67	3715.75	6794.98	5712.32	6200.42	5037.13	5845.03	6030.9	5946.08
M1009T334_1			1009	333.841	0.174933	0.24872	1.4316	1692.21	870.168	1230.52	3152.83	1499.76	933.768	997.307	902.392	1099.96	840.078	4952.98	1404.1	917.076	3649.28	1546.66	793.746	1323.26	1158.52	1312.68	1865.99
M1009T334_2			1009.07	333.634	0.0832321	0.166435	1.15456	1164.72	898.321	959.826	1415.82	953.553	751.614	730.845	814.46	701.462	1221.98	978.176	962.474	1300.76	1573.34	1259.43	874.109	1151.09	1022.84	843.335	1132.78
M1009T412_1			1009.17	411.828	0.460524	0.307885	1.62298	5170.31	9674.9	19352.4	4215.51	5427.69	16564.3	5137.82	17595	22551.5	20631.4	60292.7	16828.4	58685.4	33955.2	7513.39	4948.03	10788.3	2818.29	6911.44	2274.94
M1009T412_2			1009.19	411.68	0.458942	0.307162	1.61932	5200.93	10001.6	19321.3	4316.87	5421.22	16663.7	4935.7	18063.9	21930.5	20728.7	59778.7	16754.3	58604.1	34250	7529.91	5108.55	10763.4	2822.52	7137.01	2232.52
M100T102			100.05	101.957	1.09022	9.33006e-05	5.68063	1080.68	4168.23	4897.27	1319.35	2929.87	4093.1	1945.83	3103.29	4031.88	2382.31	5961.82	12417.2	3821.69	22420.9	26743.2	31684.1	14160.5	21212	17876.1	13847.7
M100T109			100.087	108.835	0.166404	0.0217392	0.669214	1642.38	1160.71	1285.59	1059.63	3065.44	1306.24	1857.33	1278.11	1257.49	1069.98	902.429	1060.55	959.859	1407.89	938.57	877.219	1010.98	866.619	1014.29	988.368
M100T112			99.9278	111.626	0.972353	0.0969738	0.882045	191879	184114	189114	218535	222139	167379	201635	181108	182345	212112	170159	183328	151856	170873	167858	86882.8	193116	174887	236978	184368
M100T151			100.006	151.338	0.804435	0.00110686	4.13524	4279.86	2564.13	2985.58	4237.82	3186.96	2734.41	2051.68	611.598	2612.23	2691.6	4140.61	8673.77	2788.68	13762.8	15035.6	22106.9	7751.69	23608.2	10824.9	6911.07
M100T217			99.9277	217.287	0.252333	0.631305	0.924447	43182.2	48005.3	40117.9	44311.3	43269.8	36580.2	42619	35702	47578.2	52036.8	29108.8	44148	23619.5	31704.4	30762.6	29526.9	37899.1	40988.6	95989.6	36910.2
M100T26			99.9338	25.705	0.250771	0.651044	1.06057	17667.5	24017.4	18970.6	33811	25325.1	17802.2	25555	31658.4	22854.9	20596.8	25392.9	30959.1	12584.2	29893.3	26708.5	16388.6	14707.6	25630.5	33570	36855.7
M100T265			100.043	265.496	0.345467	0.00554097	1.39193	5224.08	4401.26	5441.27	3978.99	3708.47	4129.13	3677.98	3923.54	3801.12	5771.69	7338.29	7809.05	5247.54	7420.58	7393.82	6443.11	5460.94	6582	4757.4	2872.23
M100T31			100.025	30.884	0.150065	0.625934	1.0908	4399.76	1448.23	2861.26	2763.19	2785.73	906.886		4064.06	2138.83	2649.67	4499.64	2699.92	960.22	2543.71	2912.19	2760.51	2552.01	4392.82	3367.15	2421.06
M100T314			100.042	314.051	1.20941	1.56817e-05	2.54769	9969.63	6193.52	9543.12	15169.4	8542.35	7140.67	8220.8	7297.72	7070.46	9766.7	35101.6	31838.2	23407.9	23681.4	22691.6	24794.9	18311.9	17532.8	11388.8	17777.2
M100T334			100.012	334.495	0.103061	0.593188	1.04864	5532.33	3575.38	4048.52	6351.57	4606.3	3761.59	3743.77	4012.7	4033.95	4427.99	6314.84	4517.32	3563.05	5544.68	4842.27	3343.3	4436.3	4072.85	4795.16	4808.94
M100T367			100.014	366.668	0.0252238	0.475677	0.943644	1330.63	1683.19	1308.26	1506.75	1251.53	1078.75	1285.32	1104.38	1057.88	1873.34	1609.21	1341.16	1150.4	1194.83	1236.76	1222.53	1200.49	1075.3	1083.44	1606.23
M100T57			99.9279	56.558	0.072981	0.811888	0.986236	91752.2	96113.6	96094.5	116988	103865	87647.3	106006	97950.4	87975.1	105961	93870.2	102327	88831.4	91356.3	86129.7	88855.8	96286.5	95098.8	139142	94823.7
M100T640			99.9277	639.514	0.698603	0.33697	0.87366	69506.1	99320.2	86681.8	91563.2	86481.6	100173	76747.3	103448	71196	55442.2	87015.3	18585.5	63386.8	98947.9	85852.9	83337.8	76478	96263.2	102652	21843.6
M100T660			99.9277	660.414	0.213481	0.935644	1.02126	100089	27574.2	31592.8	33164.6	22018.3	25974	36170.4	30355.7	37739.8	25149.2	25910	72549.4	18873.8	61989.7	27084.7	25182.2	22334.9	26138.8	33485.3	64141.5
M100T69			100.042	69.384	0.864214	0.00306465	4.12828	2736.41	4692.16	4773.23	3100.24	3205.89	2525.8	2572.71	3042.05	3142.88	4180.41	3425.9	2974.91	3888.77	15902.6	22615.7	28630.9	2983.79	20510.8	21691.4	17620.1
M100T698			99.9277	698.385	0.271195	0.396455	1.10975	36261.1	25157.1	32078.8	30072.9	22140.7	26805.5	26156.1	18476.3	19562.9	31587.6	30501.2	29259.7	26732.6	21535.5	33747.3	16624.4	43207.6	19068.8	35257.1	41810.5
M100T95			100.006	95.065	1.19434	0.00701012	4.34312	9487.69	5894.09	6632.39	10119	8575.64	5454.19	4523.44	4319.89	6337.95	7528.28	7201.53	19613.4	5205.58	28419.1	46073.7	34350.5	14614.4	36299.3	86838.2	20506.3
M1010T123			1009.78	123.33	0.16529	0.00201124	0.622722	1018.3	639.61	1212.54	1022.76	734.269	584.277	711.567	723.143	612.793	681.131	473.607	367.544	753.024	377.106		336.07	554.768	544.786	584.811	458.473
M1010T167_1			1009.79	167.426	0.0918092	0.396687	1.18321	965.814	503.641	891.396	2309.42	1067.99	483.025	576.751	571.178	807.028	1248.99	1687.04	1045.65	759.224	1547.05	1334.04	763.673	1052.93	1026.49	1049.21	886.715
M1010T167_2			1010.27	167.351	0.145884	0.134526	1.29803	1317.86	749.957	1264.84	2207.64	1284.01	673.185	742.966	834.817	933.648	1196.25	2692.34	1163.04	885.91	1475.44	1780.03	1142.62	1396.04	1361.77	1208.72	1438.71
M1010T167_3			1010.29	166.933	0.0902747	0.43233	1.15636	1383.42	767.933	1303.53	2850.76	1313.07	667.331	725.683	814.983	892.389	1199.19	1321.14	1173.62	844.251	1880.86	2050.41	1102.06	1362.21	1378.97	1264.24	1404.07
M1010T306			1010.16	306.492	0.15301	0.0488181	0.896224	4029.99	4502.27	5019.07	5112.53	4929.69	4815.46	5086.92	3584.96	4058.18	5049.15	4171.1	4700.03	3410.26	4510.65	3527.43	3755.31	4286.88	4102.76	4147.91	4782.64
M1010T307_1			1009.66	307.356	0.241864	0.0318106	0.900578	11903.1	11354.6	11829.3	12639	12525.3	11194.7	12290.6	8930.38	10222.3	13594.5	10573.2	10691.6	9171.31	10205.1	10581.2	10536.7	11566.3	10968.4	9041.73	11567.1
M1010T307_2			1009.67	306.529	0.283727	0.156951	0.815619	11524	11654.2	12124	13183.7	7620.9	8638	10823.4	8334.24	3561.96	14615.3	5643.82	6230.54	4247.8	9690.8	7480.68	10819.7	11992.2	9102.3	9772.83	8277.4
M1010T333_1			1010.06	333.402	0.164599	0.0444858	1.46456	499.34	839.336	984.155	1599.16	755.584	685.997	683.423	788.521	1047.89	712.199	2413.3	1144.57	770.344	1872.27	1116.45	903.516	1220.33	1041.97	990.711	1115.32
M1010T333_2			1010.07	333.207	0.0617059	0.276741	1.13931	812.843	680.585	1113.69	1134.19	551.178	561.632	714.896	575.584	774.923	761.721	741.752	886.602	577.417	1354.5	1077.85	818.79	902.058	927.489	759.522	705.316
M1010T334_1			1009.9	333.927	0.0887072	0.3966	1.17599	1089.12	579.612	721.039	1784.5	941.638	538.291	575.692	635.323	708.531	932.207	1892.95	780.756	656.291	1459.87	1153.79	725.578	759.737	849.918	798.102	925.943
M1010T334_2			1009.99	334.255	0.11114	0.304877	1.24182	1277.79	765.815	858.171	2094.82	866.353	637.567	923.294	751.386	923.894	885.777	2668.92	1207.09	771.957	1809.32	1238.55	785.52	1036.69	1014.36	1083.51	783.517
M1010T335			1009.89	334.545	0.095886	0.317932	1.20301	1107.73	579.612	721.039	1586.53	963.949	542.95	579.825	635.323	674.124	830.977	1892.95	638.817	582.341	1382.71	1087.05	725.578	816.286	817.781	853.189	1094.51
M1010T424_1			1010.16	423.713	0.73263	0.179764	0.869831	98700.5	104961	121153	106629	116093	112485	126124	73046.8	105705	143579	152879	105223	132225	87840.5	90332.9	72981	96091.9	73974.2	77400.8	75237.2
M1010T424_2			1010.17	423.627	1.09908	0.125494	0.767621	98795.5	107058	121153	108016	117140	107173	128276	75637.7	8741.8	144579	112789	7845.97	86974.4	88408.7	90153.7	72664.3	95646.1	73085.3	79967.8	72805.2
M1011T167_1			1010.79	167.299	0.0996949	0.477597	1.14493	1573.79	650.505	1329.91	3301.8	1443.65	722.26	1276.13	869.545	1151.83	1706.11	1776.63	1733.33	650.798	2333.86	2072.95	1151.59	1678.23	1519.94	1482.58	1658.4
M1011T167_2			1011.29	167.272	0.0556745	0.784094	1.04834	1667.37	1179.91	1342.14	3550.35	1553.97	908.979	916.843	1043.32	1464.14	1571.96	1476.69	1752.31	1019.25	1676.75	2253.46	1252.76	1780.11	1633.41	1386.74	1702.22
M1011T306			1010.65	306.247	0.0505563	0.88803	1.01671	8680.79	2936.69	9004.02	6267.12	6223.89	6970.86	11139.5	7445.19	7258.81	9740.55	7420.6	8315.59	3267.54	7209.58	7922.1	8645.6	8477.43	8193.17	8511.4	8969.2
M1011T307			1010.78	307.188	0.00135767	0.912656	0.985348	3002.56	2417.79	5599.29	4201.06	3815.31	2605.24	3971.39	4051.52	3778.14	6003.6	3181.67	4103.32	1742.91	4322.86	5407.79	4691.39	5319.94	4158.66	2767.31	3172.09
M1011T308			1010.77	308.209	0.0999208	0.44719	0.901237	6603.25	5618.4	7036.54	7002.32	2012.3	4178.91	4494.02	5955.77	4509.91	7454.68	3425.15	5208.16	3549.4	5681.2	6435.83	6413.95	6816.32	5195.26	3086.44	3635.66
M1011T334_1			1010.96	334.12	0.0532105	0.830784	1.04212	1629.01	937.173	1114.41	2393.27	1219.08	954.961	1044.2	825.586	878.684	1321.83	2467.67	979.387	733.305	2031.61	1409.6	1007.4	1187.35	652.694	822.704	1545.39
M1011T334_2			1011.03	333.668	0.085716	0.455778	1.12281	1617.14	924.953	1034.96	2473.87	1213.79	926.35	1013.49	825.586	1085.25	1371.17	2194.26	1294.27	964.102	2031.61	1390.49	977.825	1187.35	1293.22	1373.14	1313.79
M1011T334_3			1011.04	333.748	0.0787042	0.556899	1.09429	1563.67	977.771	1250.19	2553.46	1254.25	1135.66	1126.87	871.371	1244.81	1463.48	2578.51	1340.84	1053.8	1934.23	1598	1168.14	1101.88	1149.41	1246.55	1537.56
M1011T335			1010.97	334.539	0.136436	0.137166	1.2717	1672.91	689.652	1049.9	1540.86	1304.03	795.414	900.146	868.654	1230.7	876.11	2664.31	1309.43	1075.8	1319.11	1492.14	696.834	1237.6	1346.89	1236.64	1518.9
M1011T424_1			1011.16	424.089	0.719936	0.0272493	0.815002	46504.5	49050.6	56977.8	45872.2	51658.9	47848	51708.3	35174.9	44452.8	58865.6	54377.4	54514.3	48863.9	37705.6	39030.6	31360.1	41212.9	29914.2	31716.5	29117.8
M1011T424_2			1011.18	423.926	1.3058	0.00071373	0.600372	46796.5	52179.6	65317.3	46497.5	51937.3	50060.3	52650.6	36529.8	40574	59179.6	8030.35	45324.2	6599.81	38383.3	38875	31991.9	41204.3	29520.7	32816.6	28474.1
M1012T143			1012.27	142.663	0.0573076	0.414406	1.17546	1735.9	1378.12	1950.07	1388.78	801.808	1599.07	1552.35	771.675	2125.52	1076.51	642.551	841.199	912.13	1957.2	2757.72	1832.67	3264.28	1658.81	1229.33	1806.94
M1012T167_1			1011.78	166.678	0.132727	0.191257	1.19801	1607.2	1077.44	1495.42	2580.14	1672.84	1006.5	1146.61	1103.6	1080.94	1719.83	2867.56	1764.38	1221.88	1703.24	1932.32	1372.87	1777.38	1649.91	1310.63	1759.55
M1012T167_2			1011.79	167.242	0.0423894	0.86712	1.03016	1658.53	1100.65	1522.95	3609.71	1461.57	1043.93	1151.32	1083.06	1069.32	1774.81	1335.65	1750.46	1160.84	1261.32	2533.53	1372.93	1787.58	1639.94	1371.25	1729.15
M1012T167_3			1012.02	166.791	0.0744849	0.42233	1.13515	636.491	696.157	794.787	1405.65	856.976	366.487	532.755	687.787	774.746	934.006	1576.21	903.106	481.886	653.859	814.161	817.859	893.41	892.573	692.615	998.912
M1012T167_4			1012.29	166.794	0.012561	0.932816	0.984522	1429.79	2194.95	1346.89	3644.54	1712.57	919.665	934.659	1020.08	1083.91	1449.66	1268.78	1741.55	837.579	1582.9	2207.13	1427.68	1714.91	1718.03	1425.97	1568.63
M1012T168			1012.04	167.558	0.0674446	0.517032	1.12886	756.162	704.727	990.879	2036.24	875.243	467.223	545.569	500.621	759.25	1105.57	951.788	854.52	480.076	1213.32	1561.16	908.103	1060.06	881.155	823.869	1133.83
M1012T306			1011.64	306.187	0.23373	0.119145	0.839377	7776.29	6396.94	7326.27	3820.24	4010.3	5624.03	7494.27	5668.09	5891.99	7144.48	6423.89	4096.34	5234.53	5844.17	6101.31	3727.64	4031.57	6492.43	6325.11	3053.33
M1012T307_1			1011.65	307.248	0.0617957	0.322943	0.94853	7438.82	6406.41	5176.23	8137.3	6759.87	5988.4	6827.76	5926.69	5959.56	7261.96	6478.59	7015.17	5246	5414.48	5825.52	6394.67	6916.95	6454.71	6180.65	6565.27
M1012T307_2			1011.76	306.719	0.0569986	0.578002	1.08388	4696.97	3568.64	4315.93	1376.43	2656.84	2824.04	2839.65	2780.95	2504.78	4873.4	3920.43	4096.94	2815.1	4333.23	4208.36	3977.72	5088.31	2007.8	2430.6	2280.17
M1012T310			1012.02	310.243	0.00843039	0.889963	0.98268	1037.21	1033.09	1319.31	1684.06	1497.84	668.854	400.008	801.263	1162.55	1081.76	1222.91	1050.17	859.496	1274.44	974.969	1267.92	1153.6	889.302	929.83	878.223
M1012T333			1012.04	333.198	0.0503908	0.762477	1.04891	1337.95	919.075	1333.36	2087.77	1168.67	1037.45	981.468	680.959	1003.04	1356.41	2164.7	1333.56	946.415	1682.53	1316.39	1174.56	973.26	1212.74	402.1	1282.27
M1012T335			1011.88	334.524	0.0887337	0.408262	1.15226	1201.14	750.722	898.048	1870.49	1280.57	690.808	817.111	798.116	816.457	1142.07	2038.5	862.941	833.537	1904.05	1144.91	681.73	957.399	1004.14	990.621	1410.77
M1012T424			1012.18	424.105	0.585018	0.00335074	0.753641	15977.4	19042.4	20250.9	18866.7	20907.1	17553.6	19955.9	12861.4	13900.7	24429.3	18688.1	12593.5	15854.4	15563.6	13457.7	12195.9	15595.7	11020.1	12165	11344
M1012T446_1			1012.28	445.963	0.206886	0.00140969	0.702192	1726.9	2003.11	2236.95	1325.26	1402.46	1945.22	1277.76	2349.33	1785.04	1575.43	1095.68	1635.15	837.997	1435.67	1002.66	1078.22	1293.47	1356.46	1371.62	1270.92
M1012T446_2			1012.29	445.66	0.19265	0.00446362	0.715005	1700.25	1986.64	2281.87	1337.29	1336.97	1839.92	1286.32	2445.51	1497.31	1405.37	1014.56	1578.45	843.344	1401.35	1003.24	1150.57	1284.06	1299.79	1474.06	1189.62
M1013T142_1			1013.27	142.335	0.129616	0.059366	1.32041	1138.67	1112.99	945.665	938.455	744.648	800.612	567.161	551.96	1621.19	961.344	1276.59	2085.25	1276.18	1184.56	1378.3	863.301	1394.3	879.225	1034.58	1016.77
M1013T142_2			1013.34	142.199	0.186327	0.00450645	1.39806	1355	1087.77	1268.17	1092.77	717.917	961.228	1472.8	715.859	1702.82	1122.52	1389.07	2159.33	1409	1812.52	1910.73	1483.17	1832.78	1373.89	1097.16	1605.64
M1013T167_1			1012.79	166.846	0.0466308	0.807797	1.04792	1377.86	925.629	1249.88	3171.72	1114.46	792.527	930.694	909.484	842.023	1710.59	1268.78	1368.73	625.91	1900.85	1788.92	1179.05	1613.71	1373.72	1303.26	1226.11
M1013T167_2			1013.28	167.23	0.0451403	0.801574	1.0479	1258.81	740.111	1087.06	2499.59	1025.56	523.762	660.828	833.631	777.155	1108.32	1201.75	1036.2	525.142	1115.62	1650.84	937.543	1251.71	1093.82	1190.12	1015.7
M1013T169			1013.04	168.701	0.0477806	0.60784	1.07455	638.857	436.618	786.135	1299.14	775.996	429.029	508.321	583.086	551.212	857.844	760.184	778.056	341.171	855.058	892.465	570.622	795.31	741.971	760.095	883.155
M1013T307_1			1012.75	306.55	0.149525	0.20066	0.876612	7220.48	5701.74	6932.79	6094.29	5973.49	4831.17	5158.85	3491.2	4491.73	7644.2	4623.8	5401.04	2263.34	5529.81	5865.48	5481.95	6123.76	5420.98	4861.72	4868.34
M1013T307_2			1012.76	307.316	0.336919	0.015474	0.659452	7007.06	5089.39	6975.87	2680.66	5763.19	4386.27	4787.92	4912.06	4848.42	3870.9	4660.61	1455.27	552.4	4736.71	3370.66	4332.88	3081.16	5365.35	3370.9	2258.82
M1013T308			1012.64	307.849	0.0643452	0.689169	1.04388	4412.45	7616.53	2136.93	6883.17	9094.1	7624.87	8193.45	6254.65	6272.83	8638.74	7559.91	7854.29	6190.68	6762.34	7525.71	4849.21	7215.26	7281.93	7071.88	7761.9
M1013T309_1			1012.68	308.914	0.0189437	0.866352	1.02086	5123.44	2386.13	5764.02	1352.75	4398.87	3818.53	3868.82	4273.23	4410.72	5680.54	4060.14	4835.68	3496.43	4064.48	4491.03	4485.07	4931.64	4996.34	2396	4177.1
M1013T309_2			1013.33	308.671	0.103183	0.170838	0.831402	2156.24	1599.53	2686.43	3385.11	2411.37	1871.13	1801.15	1834.12	1593.7	1995.35	1908.53	1344.78	2016.62	1757.88	1570.56	1981.06	483.57	2287.38	2568.38	1818.48
M1013T327			1013.04	326.668	0.0454141	0.541021	1.05608	1279.63	1841.71	1410.34	1858.26	1162.78	978.923	1367.63	1189.74	1169.05	1093.81	1712.9	1415.15	1209.66	1821.92	1478.11	1201.23	1203	1139.3	1571.27	1348.08
M1013T334			1012.96	334.331	0.180405	0.13837	1.38606	1885.72	1271.93	2370.02	2324.79	1703.62	1496.58	1039.96	996.057	1582.12	1979.17	3254.81	2574.67	2176.23	5000.28	676.129	1456.03	1144.21	1840.64	2251.46	2703.47
M1013T335			1012.72	334.521	0.0657096	0.582408	1.1171	1090.85	519.718	786.768	1517.86	867.472	501.354	607.749	547.519	625.549	696.507	1439.9	511.879	494.1	1372.95	827.751	444.933	815.296	560.156	765.082	1438.17
M1013T347_1			1012.53	346.838	0.465528	0.000463623	2.3429	1964.13	950.201	4392.12	1348.02	2210.75	1203.77	1680.92	732.893	1980.11	3218.24	5787.56	3371.15	4028.43	7351.28	5086.18	2488.1	6539.67	3488.02	2948.82	5021.74
M1013T347_2			1013.01	347.08	0.465539	0.00121988	2.39707	2239.2	1041.42	2842.71	1668.48	2298.31	1837.68	1244.52	818.252	1926.45	2439.17	7801.05	3290.16	5040.12	6814.75	3310.5	1700.9	4488.82	2233.67	3221.23	6099.8
M1013T347_3			1013.03	346.979	0.303643	0.0250356	1.72174	3532.25	914.853	4967.97	1755.7	2290.89	3896.39	1808.82	833.029	2010.18	2467.4	5990.7	3417.99	3870.15	7142.43	3310.5	1829.04	7076.06	2439.23	3344.56	3723.18
M1013T412			1012.66	412.496	0.183931	0.0723887	1.30873	1940.51	1674.96	2665.72	1876.87	1894.65	2616.64	1957.69	1514.84	2374.86	3107.7	5029.72	3433.52	3715.13	2133.85	2931.19	1769.17	2385.39	2328.74	2105.15	2468.58
M1013T424_1			1013.16	424.285	0.0614976	0.81853	1.03979	6772.4	4776.75	9782.04	6775.2	7671.71	5159.84	9900.9	5923.67	4745.88	2924.66	10104.1	10109.4	9326.22	6929.34	7459.04	5793.95	6254.2	2109.39	5303.91	3607.26
M1013T424_2			1013.17	424.037	0.106758	0.383726	0.878773	4262.85	2376.49	7524.26	5061.91	6009.42	3588.31	9536.44	6253.51	3260.23	6528.97	5331.56	5313.25	4960.19	5244.88	4954.96	5830.76	4152.05	3200.67	5298.42	3520.57
M1013T445			1013.3	445.224	0.137029	0.0203343	0.681377	906.929	992.3	1558.68	735.7	978.132	807.291	708.354	1776.67	640.33	869.711	522.261	926.979	614.559	806.388	716.267	548.27	584.953	730.668	720.848	624.926
M1013T463			1013.01	463.28	0.251027	0.493962	1.1732	22445.8	8401.94	22265.3	17764.6	12675.6	6871.16	11240.2	10648.4	29401.7	13301.6	12736.5	23920.5	7495.62	5120.02	24116.3	17537.7	23873.3	38003.4	11061	18000.7
M1014T142_1			1014.26	142.359	0.147066	0.0830327	1.31159	1700.92	1539.71	2107.44	1296.36	711.292	1409.93	2030.22	712.576	2623.88	1024.98	1716.67	2744.31	2139.27	1848.15	2817.95	1741.82	2188.56	1651.98	1039.82	1991.7
M1014T142_2			1014.34	142.259	0.114609	0.0908646	0.786116	1795.53	1746.48	877.036	994.485	1066.48	1655.31	1943.14	869.257	1243	1214.8	992.494	1666.32	918.854	870.306	925.358	747.148	955.437	789.095	1185.19	1488.09
M1014T143			1014.25	142.543	0.132088	0.0997904	1.26838	1710.91	1597.68	2166.43	1289.17	863.422	1505.2	1940.02	744.571	2643.42	1092.96	1668.83	2606.23	2081.81	1890.29	2782.38	1827.45	2238.16	1553.3	1190.71	1888.98
M1014T166			1014.04	166.371	0.0520574	0.525746	1.07635	1068.56	871.15	876.744	1623.45	1196.16	581.698	698.645	857.783	674.309	1009.12	1012.33	1098.73	643.192	1141.02	1084.53	809.525	1260.8	1158.59	1026.22	944.75
M1014T167			1013.79	167.401	0.0174195	0.953828	0.989065	1081.8	595.094	817.013	1879.03	918.815	455.18	518.42	559.437	543.733	951.277	563.884	767.98	325.872	1183.65	873.279	731.423	952.938	891.913	925.547	1012.33
M1014T305			1013.74	304.619	0.152737	0.0879288	0.795875	3651.33	2768.88	3523	3913.65	3260.23	2915.66	3032.27	2872.03	2453.7	4651.45	2669.4	3612.96	2348.65	3259.53	3751.55	1058.91	3504.32	2083.75	1060.49	2947.88
M1014T307_1			1013.64	306.589	0.0200668	0.953133	1.00563	7742.15	7680.71	7506.77	9328.17	4043.51	7039.95	4074.96	6603.95	7025	8918.79	7834.86	6924.39	6435.6	6689.11	7036.76	4342.31	7972.35	7097.71	7577.48	8447.64
M1014T307_2			1014	306.849	0.0670569	0.258982	0.902849	1753.25	1908.98	2248.34	2814.38	1630.37	1617.1	2256.62	2385.26	1462.34	2271.77	2023.76	1497.38	1656.28	2528.27	1912.45	1366.2	1916.42	1994.72	1676.8	1799.25
M1014T308			1013.63	307.893	0.0527271	0.501463	0.942205	6962.16	7032.67	6459.9	8542.67	8495.41	7257.18	4841.83	6073.65	6924.37	7410.89	7984.17	6093.51	3200.7	6546.16	5458.4	6873.14	6453.29	7072.65	7606.1	8666.88
M1014T309_1			1013.68	308.859	0.0382986	0.590664	0.947272	2677.64	3235.86	4327.7	4116.66	3814.15	3357.54	3360.53	2905.55	3075.08	4815.27	3017.79	4273.82	2881.11	3707.8	4173.43	4144.81	4105.39	2444.53	1785.03	3270.63
M1014T309_2			1014.19	309.472	0.125917	0.0596009	1.16835	3108.22	2376.66	3229.72	1598.42	1890.91	2401.6	2320.06	1886.49	2554.44	2393.81	2730.58	2995.08	2073.63	2891.01	2693.51	3082.31	3350.59	2862.81	2735.09	2345.66
M1014T327_1			1013.54	326.705	0.0554112	0.508662	1.06639	1115.95	907.987	794.092	1159.59	1050.29	1060.65	907.484	1375.39	1152	1476.9	1441.74	1641.29	1081.91	701.128	954.231	1083.37	1295.28	969.151	1254.69	1307.88
M1014T327_2			1014.04	326.594	0.00817714	0.678041	0.95583	879.683	568.925	563.122	664.725	605.831	491.487	487.945	274.261	517.078	609.184	680.853	532.267	495.387	656.02	394.996	429.04	479.163	594.495	457.487	692.436
M1014T327_3			1014.4	327.484	0.0449163	0.38419	0.926165	1329.82	1342.96	1454.97	1625.39	1214.11	1192.89	1273.61	1173.2	1252.22	1673.31	1667.77	1484.48	1079.16	1042.04	1432.68	1415.2	1339.67	1413.73	1048.96	609.62
M1014T327_4			1014.48	326.744	0.0375226	0.601228	0.970877	4302.83	4295.21	5636.72	4881.83	4490.63	3976.13	4213.15	3932.6	3673.91	5120.64	4546.41	5190.48	3838.12	4703.25	4600.46	4087.04	3900.2	4587.31	4169.84	3603.88
M1014T347			1013.53	347.035	0.375479	0.000393588	2.0119	1877.41	698.616	2977.11	1356.39	1959.61	942.472	1004.13	800.284	1831.73	2269.31	4549.91	2789.42	3380.73	4392.84	3400.61	1665.14	3058.6	2122.64	2842.15	3419.15
M1014T412_1			1013.66	412.496	0.155691	0.0390052	1.41169	952.167	913.008	894.37	815.681	991.742	1130.47	758.04	656.66	1321.4	1231.82	2614.53	1659.68	1556.89	1013.3	1517.9	788.475	1314.9	970.112	999.543	1209.14
M1014T412_2			1014.15	412.474	0.00229353	0.796549	0.974689	884.399	574.581	855.284	731.742	871.572	918.654	895.149	635.135	838.588	855.48	1268.07	895.957	729.92	701.374	1009.61	632.076	757.409	578.203	579.091	704.854
M1014T413			1013.64	412.562	0.174411	0.023302	1.47751	933.069	872.831	893.668	807.518	994.215	855.13	822.55	681.059	1363.07	1167.17	2675.86	1667.98	1569.17	1010.15	1518.95	780.952	1378.3	1022.95	1005.23	1244.66
M1014T442			1014.3	442.233	0.256132	0.00369294	0.689504	2500.82	3735.5	3547.44	2526.17	2622.42	2128.46	1858.69	4306.65	2367.12	3158.12	1803.28	2165.5	1518.77	2497.51	1839.62	1694.84	2181.35	2242.75	2253.81	1626.77
M1014T443			1014.31	442.709	0.251702	0.00688712	0.676511	2243.48	3619.39	3477.45	2479.2	2664.12	2090.03	2086.14	4884.01	2208.81	3154.55	1802.24	2119.78	1468.46	2566.09	1803.46	1666.4	2238.53	1938.84	2362.48	1589.74
M1014T463			1014	463.353	0.146962	0.475463	1.17608	6396.23	2562.33	6172.7	5920.92	3612.01	2245.67	3366.35	3692.99	9126.04	4317.12	3608.83	7120.31	2296.56	1807.47	7216.9	5223.68	6890.51	11716.5	3718.95	6161.17
M1014T464			1014.01	463.767	0.125948	0.545184	1.15147	6347.24	2422.08	6278.69	5821.81	3699.98	2105.31	3453.08	3538.17	9487.3	4176.5	3538.59	7260.13	2291.31	1840.35	7193.59	5116.38	6862.99	11590.7	3631.45	5173.88
M1014T466_1			1014.25	466.274	0.0402462	0.685541	0.927047	354.931	3125.47	2155.39	3626.23	2900.55	1346.6	2406.26	1775.67	2170.58	2824.27	1211.31	2419.97	1369.18	888.055	1638.45	2529.61	1699.97	3310.55	2984.93	2978.91
M1014T466_2			1014.27	466.337	0.142239	0.190815	0.765618	1942.86	3097.22	1983.99	3389.84	2850.36	1516.35	2213.4	1672.12	970.047	2693.72	1135.83	1071.15	679.519	798.892	1037.14	2298.59	1638.62	2868.26	3494.56	2073.6
M1015T123			1014.65	123.249	0.268448	0.000196268	0.687573	2818.43	3067.1	2529.62	2738.84	2576.94	2611.08	2554.02	2700.88	1990.47	2634.95	1862.26	1255.37	1836.96	2751.54	1234.4	2464.8	1543.79	1739.01	1817.6	1524.03
M1015T143			1015.26	142.732	0.0973462	0.161397	1.21329	1174.7	944.272	1464.13	1103.63	654.955	964.435	1359.88	549.359	1564.02	743.247	1060.82	1892.41	1311.63	1219.56	1624.83	1269.03	1446.85	981.749	653.973	1306.17
M1015T166			1015.38	166.399	0.0672486	0.522878	1.14873	863.691	434.435	912.525	2234.32	849.944	556.684	474.692	792.881	484.292	1161.74	536.912	816.931	627.123	1655.05	1056.52	962.331	1427.14	948.647	862.42	1175.79
M1015T167			1014.71	166.697	0.0296613	0.887404	1.02776	1003.38	494.142	785.728	1771.55	903.338	480.065	343.978	458.919	603.897	998.966	624.778	718.874	475.665	691.957	1309.05	713.151	916.966	883.793	745.601	981.879
M1015T305			1015.32	304.87	0.0183932	0.754085	0.961545	540.384	1362.97	1414.14	2036.96	1821.77	1574.58	1000.59	1335.15	1127.93	1189.03	1440.06	739.364	1064.9	1192.67	1536.68	1372.7	1004.78	1284.86	1651.17	1600.88
M1015T306			1014.74	306.164	0.114876	0.245102	0.869419	6430.04	3479.31	5510.45	6165.17	5895.3	3905.76	3464.28	4564.96	5517.48	7608.19	4829.32	6153.68	3989.97	5365.46	4868.27	2213.34	5684.09	5137.11	3404.49	4034.39
M1015T307			1014.64	306.849	0.0396241	0.91907	1.00976	8168.78	3237.75	8792.35	6781.77	6989.79	7051.31	9142.44	7560.06	8268.84	9682.69	8402.65	8750.55	6550.86	4281.07	9068.87	7888.9	8329.13	7906.66	7734.76	7500.87
M1015T308			1014.69	308.335	0.118578	0.219171	0.906467	6150.35	4940.06	5875.25	5071.84	3969.23	5157.05	5105.59	3606.09	5150.75	6851.9	4589.92	5743.45	3905.23	4909.79	5388.84	5279.98	3277.32	5010.64	4537.93	4382.72
M1015T309_1			1014.67	308.646	0.260526	0.00565732	0.796904	5623.86	5434.44	5958.11	5523.32	5654.03	5184.17	5152.94	4457.65	5247.67	7078.39	4690.26	5118.89	2905.88	3700.24	5450.82	5425.7	5006.45	3168.11	4182.27	4431.82
M1015T309_2			1015.18	309.073	0.0502176	0.581303	0.956608	4191.87	3801.99	3956.25	3136.58	3688.31	3140.9	3633.02	3032.62	2916.49	4866.19	3074.28	3439.49	2275.14	3415.2	4027.82	4321.25	3693.3	4289.73	2816.82	3433.25
M1015T310			1015.17	310.438	0.0875184	0.254992	0.902252	4058.57	3384.77	3881.73	3852.15	3613.52	3085.47	3145.15	2920.92	3172.38	4780.03	2968.15	3339.37	1727.8	3353.42	3762.69	4237.14	3313.41	3991.5	2309.5	3383.08
M1015T327			1015.48	326.73	0.0718734	0.354143	1.06228	2162.85	1798.65	2142.17	2329.8	1935.05	1587.13	1916.94	1964.64	1710	2122	2006.71	2660.08	1844.48	2528.04	2419.32	1622.53	2065.43	1975.29	1981.55	1790.83
M1015T334_1			1014.84	334.489	0.0905638	0.390964	1.15501	1166.9	791.331	1037.66	1912.45	989.617	915.541	1017.53	917.689	1069.45	925.376	2364.66	1053.39	790.423	1927.14	1047.15	823.92	1166.64	957.33	957.881	1320.42
M1015T334_2			1014.91	334.462	0.073981	0.621551	1.10599	1069.38	677.749	1011.76	2036.72	1187.67	703.652	734.107	762.82	869.019	1221.55	2369.38	985.428	515.353	1687	1062.88	701.88	764.704	952.84	898.262	1425.73
M1015T442			1015.31	442.472	0.21949	0.000876362	0.614365	1143.47	1694.02	1895.58	1480.35	1070.03	1360.66	861.124	2033.92	1199.71	1625.67	661.196	887.083	839.006	761.142	938.373	491.333	1084.89	1277.82	1068.3	815.929
M1015T463			1015.01	463.314	0.0760103	0.590525	1.13427	2466.95	1034.48	2990.09	1989.38	1450.21	878.862	1244.77	1725.69	4064.97	1937.04	1694.05	3092.68	1062.41	745.567	2619.76	1791.76	2592.14	4741.73	1303.74	2794.8
M1015T464			1015.39	463.991	0.181025	0.0988585	1.43468	2345.92	1035.17	1746.38	2076.58	1264.62	466.077	933.62	1168.75	1366.51	1623.09	915.618	3356.42	1176.47	1329.88	1626.2	1876.92	1774.68	3857.95	1653.88	2555.76
M1015T466			1015.27	466.435	0.0556549	0.572082	0.889013	889.41	1533.48	997.119	1840.44	1447.89	655.234	1220.24	887.041	422.144	1192.04	589.94	469.242	774.392	563.317	494.596	1149.38	1128.46	1966.42	1746.91	972.085
M1015T471			1015.22	471.473	0.328085	0.00228865	2.21752	2090.78	446.213	1008.98	1868.7	1116.62	482.586	620.582	874.717	1429.38	778.58	2000.14	2984.3	1654.46	2237.67	3906.97	2873.17	3848.58	2070.69	872.63	1316.85
M1016T123			1015.66	123.3	0.0488624	0.482922	0.907827	2283.28	2415.49	1694.72	2450.38	1742.54	1802.68	2008.77	2181.2	1745.12	2108.87	1678.57	1735.11	1452.61	2555.78	1229.36	3822.76	1411.92	1609.46	1670.12	1383.97
M1016T143_1			1016.24	142.665	0.045174	0.469528	1.10568	1121.57	885.835	1280.88	922.854	574.734	751.154	1097.91	509.954	1539.52	708.236	761.726	1518.11	877.325	1112.32	1164.38	982.058	1419.45	996.715	637.176	916.028
M1016T143_2			1016.26	142.607	0.0680071	0.301476	1.16095	1136.07	657.273	1053.25	878.676	529.658	731.308	1042.5	491.329	1490.5	651.965	762.529	1493.2	963.329	1094.69	1041.75	871.274	1405.2	818.447	640.533	965.78
M1016T167			1016.04	166.844	0.0937285	0.312552	1.17685	1030.17	848.647	1380.6	2028.33	1132.53	621.532	803.419	540.734	718.734	1222.21	1730.05	1440.53	578.236	904.754	1620	1043.05	1290.54	1118.69	1210.47	1216.93
M1016T304			1015.63	304.233	0.129268	0.17439	0.905348	5238.11	6019.73	4482.39	4810.39	6267.97	5484.44	7105.78	4818.2	6912.12	6968.94	5532.49	6063.01	4442.65	4879.99	5266.68	5082.92	3847.81	5330.72	6213.91	5947.88
M1016T305			1015.61	305.451	0.048941	0.821952	0.980112	5210.57	6001.29	5874.43	2556.63	6303.64	5863.51	6704.73	4866.86	3753.64	6942.15	6030.87	5229.24	4454.69	4842.05	5320.22	5073.57	5902.91	5376.65	4594.7	6177.07
M1016T308			1016.17	308.208	0.205949	0.0437063	0.822108	5023.67	4003.29	4609.87	4437.55	2400.26	4496.03	3957.26	2960.63	3437.99	5367.25	3077.58	3463.9	2945.73	3456.04	2566.32	4163.25	3969.96	3810.61	2929.6	3071.71
M1016T309_1			1015.67	308.688	0.315228	0.00796202	0.79576	6366.71	6856.8	7038.52	8229.88	7206.87	6265.09	7619.39	5825.32	5808.99	8077.79	4749.21	3542.87	4087.95	6019.32	6295.5	6775.15	7215.53	5037.18	6508.99	4910.77
M1016T309_2			1015.68	308.836	0.00675349	0.91691	0.98877	2864.73	4887.59	5440.02	5822.59	6350.12	3708.67	4138.65	2446.9	4722.04	7286.07	4357.11	4854.56	4028.32	4844.86	5031.89	5053.17	5379.1	4733.85	3865.31	4983.9
M1016T327_1			1016.45	326.932	0.13553	0.00918199	0.896061	3135.76	2695.24	3206.66	3094.55	2670.94	2756.72	2708.95	2514.52	2748.72	3246.21	2630.42	2837.13	2825.53	2761.88	2607.55	2359.3	2360.88	2455.45	2582.02	2366.92
M1016T327_2			1016.46	326.718	0.235892	0.0268881	0.680128	2735.29	2477.65	3161.93	2812.56	2588.64	2645.47	2582.89	2418.36	847.874	3120.32	926.327	561.743	618.952	2489.61	2509.34	2175.49	1987.72	2697.99	2301.9	1000.05
M1016T333			1016.08	333.202	0.0783791	0.313826	1.14916	921.349	556.994	1122.3	1328.44	786.069	787.79	710.721	747.354	898.599	976.223	1540.18	814.086	683.999	1521.68	1409.05	841.451	927.746	798.506	739.958	877.121
M1016T334_1			1015.91	334.331	0.094442	0.286949	1.23435	782.738	427.962	649.799	1290.66	718.866	475.491	503.478	476.544	684.259	682.503	1746.99	753.656	535.161	1161.13	790.264	508.595	704.498	534.723	674.318	851.279
M1016T334_2			1015.99	333.988	0.0403825	0.763724	1.03521	1190.52	838.617	1097.39	1761.28	1093.08	925.765	849.053	771.655	1044.52	1033.48	1543.97	1034.42	838.328	1535.62	1239.23	789.005	1004.28	919.976	948.975	1124.99
M1016T464			1016.4	463.742	0.140205	0.0823774	1.42785	1300.68	702.776	833.945	1315.64	934.075	305.73	576.186	565.6	595.638	800.691	533.363	1762.59	571.241	838.564	1063.7	1147.84	1028.57	2009.8	885.798	1482.74
M1017T167_1			1016.71	167.23	0.08867	0.400249	1.15944	1085.15	494.676	1128.7	2082.46	980.789	579.651	527.513	667.181	738.36	1190.61	1554.37	1237.65	660.056	1256.48	1467.23	819.88	1087.35	857.602	1019.21	1025.95
M1017T167_2			1017.37	166.988	0.0234577	0.944581	1.0136	934.934	492.536	891.705	1673.48	1294.52	410.718	649.247	712.368	387.654	807.493	764.408	575.489	301.052	1184.96	1331.17	692.079	1079.45	787.292	848.288	802.755
M1017T303			1016.61	303.317	0.0833791	0.324762	0.935846	4839.97	4083.09	3291.77	3576.67	4668.25	4163.33	4705.2	4310.84	4377.78	3757.71	3795.86	4299.98	3371.92	3143.4	3278.97	3555.72	3894.39	4131.97	5411.2	4211.2
M1017T305			1016.62	305.475	0.0347048	0.980638	1.00292	6402.61	2181.18	4361.92	6012.27	6102.27	5182	3360.2	5513.86	5655.04	3859.54	5020.22	5788.3	4151.52	2176.65	4378.14	4645.83	5076.25	5474.14	6703.96	5358.02
M1017T307			1016.73	306.662	0.166841	0.167557	0.857285	6104.55	4250.79	5395.18	4085.78	5751.94	5128.28	4531.47	3391.06	5277.85	7036.89	2953.02	6008.94	3750.06	3647.88	2896.34	4994.09	6307.55	4444.84	3710.99	4968.2
M1017T308			1017.17	307.867	0.102857	0.430412	0.90487	3856.85	4467.26	4156.82	2560.87	3800.33	3246.05	3625.86	3491.52	1101.73	2536.76	2714.88	3023.39	1652.25	3865.9	4000.91	2324.19	3545.9	3023.18	3139.31	2429.69
M1017T309_1			1016.66	309.05	0.170514	0.134862	0.882775	6252.21	6981.2	5866.32	7364.1	5525.71	5731.27	7207.08	5575.86	6489.08	6758.35	5688.75	6538.45	2934.43	5467.17	7099.22	5719.6	6538.19	5831.24	6777.88	3682.98
M1017T309_2			1016.67	309.104	0.0447289	0.760729	1.02321	6156.3	5933.67	4046.29	5317.24	5801.2	4879.61	5581.67	4489.36	5248.89	3768.38	4934.69	6053	3774.82	4916.93	6819.6	5314.44	6290.63	4490	4828.26	4989.2
M1017T327			1017.46	326.744	0.141225	0.0462045	0.751196	1271.79	1260.07	1701.92	1559.31	1365.29	1155.05	1345.46	1195.37	645.784	1587.61	763.598	335.152	447.502	976.092	1248.28	1245.74	1291.15	1337.67	1378.8	807.403
M1017T330			1016.56	330.046	0.00724764	0.861897	1.0316	1488.74	1109.61	1137.55	1469.05	1567.5	2134.49	1159.41	748.895	731.98	805.175	1347.78	739.561	646.225	2365.74	1496	1609.2	842.084	1751.77	861.107	1083.3
M1017T334			1016.99	334.199	0.0739461	0.374565	1.12891	1095.67	693.714	857.044	1687.31	831.819	734.107	855.738	701.438	715.408	814.94	1555.48	888.899	784.948	1333.44	1145.2	749.973	955.189	1067.54	739.75	925.349
M1018T167			1018.04	166.84	0.0277344	0.726852	1.03703	793.01	504.295	1017.69	973.752	835.816	489.84	561.254	757.988	688.757	1066.34	709.238	822.816	477.633	830.631	870.945	711.803	924.353	797.692	1005.11	823.194
M1018T198_1			1017.59	197.959	0.0568175	0.306659	1.13403	1145.01	846.428	1284.64	803.763	952.934	1398.99	1011.17	1173.42	1445.87	1559.71	1414.74	1454.78	1350.73	1528.22	1639.17	1419.6	1625.25	1548.56	616.079	582.521
M1018T198_2			1017.61	198.128	0.0462765	0.378357	1.11183	1209.33	862.957	1347.71	756.54	1008.57	1365.37	1011.87	1168.73	1423.94	1521.93	1345.25	1449.02	1348.84	1488.77	1644.2	1408.99	1638.35	1453.72	639.434	566.22
M1018T301			1017.6	300.931	0.0624045	0.310065	0.900186	2464.2	2639.05	2372.49	3188.25	2642.66	2600.41	2749.98	2456.33	2601.26	2778.99	2229.28	3923.91	1929.29	2242.35	1973.61	2331.36	1135.98	2152.46	3295.28	2635.63
M1018T307			1017.66	307.315	0.140856	0.0907455	0.905338	6098.97	5370.65	5442.53	5499.58	6149.86	4739.58	5845.2	4864.62	5628.94	7044.09	4727.42	6635.85	4207.46	5052.39	5292.85	4631.74	5634.1	5134.02	5350.43	4651.93
M1018T327			1018.46	326.761	0.0310763	0.549087	1.05272	1055	758.259	814.978	843.24	664.242	596.932	810.26	555.996	706.022	720.629	1027.29	891.066	666.611	816.7	795.931	592.555	661.296	994.002	822.658	654.174
M1018T330			1018.45	329.788	0.00679639	0.877562	0.987494	1426.76	1043.18	1027.84	1536.24	1045.84	900.964	972.934	858.932	692.304	1217.94	1002.09	1209.29	924.326	981.28	1104.01	1021.45	1005.12	1077.82	1112.22	1151.22
M1018T333			1018.06	333.067	0.0919902	0.0982692	1.18825	953.976	755.121	1006.79	892.445	856.307	805.319	793.232	754.617	980.173	986.238	1403.12	1092.97	912.519	1490.4	1344.07	877.121	996.976	880.061	812.378	628.21
M1018T471			1018.23	470.791	0.198597	0.00793383	0.652193	1871.56	1645.66	2316.04	2807.43	2247.6	1184.47	2160.48	1206.35	1665.56	2230.73	667.255	1678.39	645.977	663.176	1251.22	1016.28	1532.53	1840.37	1409.06	1906.46
M1019T198			1018.61	197.986	0.0152201	0.612213	1.05325	746.834	595.774	920.478	663.767	823.078	896.609	603.044	742.662	868.424	861.982	831.412	852.023	792.647	916.463	923.148	891.356	1080.42	998.515	453.279	394.653
M1019T307			1018.62	306.563	0.260187	0.0648178	0.826713	10652.8	10447.5	12563.1	13146.1	12440.4	11287.8	11416.7	8765.86	10567.1	7628.92	9936.74	11230.2	8329.04	10414.7	10271.8	8939.85	5349.85	3854.17	10946.7	10769.4
M1019T310_1			1018.67	310.008	0.129506	0.130762	0.785859	4242.48	1623.2	4371.79	3825.31	3485.16	3259.4	3852.28	2911.18	3569.07	4741.73	3417.51	3661.74	3024.38	3576.47	4371.56	3350	884.907	699.973	1722.53	3488.8
M1019T310_2			1018.72	310.092	0.11055	0.384199	0.901835	2212.73	4896.47	5825.11	5117.35	4492.42	4835.53	2418.21	3707.96	4517.11	6339.53	4197.66	4719.38	2895.04	3025.32	3066.1	4658.69	4880.67	4723.9	3632.5	4208.34
M1019T333			1019.09	332.748	0.0987322	0.142136	1.25332	827.332	383.798	737.11	821.05	515.284	416.594	469.091	482.253	651.823	663.275	1251	864.034	428.873	963.202	1019.4	503.628	613.713	571.612	586.437	677.419
M1019T422			1019.15	422.453	0.135914	0.357286	1.63599	191.384	1729.37	3505.97	396.093	273.457	3425.19	336.354	1134.7	1436.25	3265.82	5316.85	1269.47	5532.05	9204.4	1500.58	220.965	1081.52	431.569	803.274	315.531
M1019T478			1019	478.011	0.136055	0.525608	1.66974	2315.49	420.538	1055.86	1745.22	887.41	210.805	575.102	325.341	9311.96	1478.97	353.809	2971.77	272.036	202.95	741.497	1861.8	1163.53	17811.9	933.955	4287.55
M101T101			101.063	100.537	0.101317	0.787458	0.962196	29747.8	55637.6	67635.5	51810.2	55004.7	30072.2	49127.1	47128.4	33539.3	24212.8	36417.4	42298.2	26412.3	64562.5	44964.7	64156.9	46611.1	27543.3	40168.5	33999.4
M101T131			101.009	130.728	0.031488	0.95283	1.01284	7673.43	7260.08	6446.13	10002.4	8338.68	3887.87	4035.87	8458.16	5921.63	6632.05	4111.83	4087.03	4635.97	6492.36	4960.74	15895.3	4997.22	5224.54	13739.8	5393.24
M101T14			100.928	13.845	0.0641638	0.950368	0.980744	4151.68	5443.65	43029.9	15095.5	10232.5	10822	9896.99	10247	11519.4	11673.2	10395.1	17540.6	6346.88	6797.39	9659.4	21454.2	20833.6	8909.33	21402.1	6229.33
M101T21			100.954	21.161	1.19122	0.143104	4.25022	39204.6	21583.7	20706.1	25346.1	3835.13	4998.85	4791.7	16656.8	3072.79	3910.66	8332.66	4329.72	70976.7	27399.5	21761	91027.5	45143.6	9658.26	321629	12226.2
M101T216			100.928	215.928	0.145831	0.122005	0.846858	3221.63	3351.25	5172.35	4680.18	5742.17	3581	4612.78	2707.55	4361.26	4597.53	4092.84	4501.42	2074.38	3150.09	2533.8	3339.19	3364.84	3900.52	4392.69	4241.72
M101T24			101.069	23.886	0.0725163	0.501197	0.85811	3773.59	2640.23	3709	4935.65	10987.5	2324.06	6144.16	3564.37	4211.05	4193.33	5981.06	6798.39	2403.63	3459.08	1785.06	2458.2	3755.01	3600.75	6319.53	3326.71
M101T26			101.006	26.221	0.265584	0.190661	1.50159	926.514	1980.95	2156.43	2793.84	1559.18		1830.42	3718.11	2779.17	2293.58	2440.53	6395.23	442.888	2492.35	556.085	4802.49	3457.43	2031.61	7578.29	3235.38
M101T288			101.026	287.78	0.737949	0.0639295	0.69338	52839.9	23150.2	51652.4	35315.1	35650.6	31365.1	24622.6	27628	39105.8	58790.4	316.169	36731.4	12293.1	46929.6	27688.8	22804.2	25156.4	23254.5	43643.4	24750
M101T29			100.934	28.873	0.0344377	0.560424	0.848584	1373.63	210.895	1562.16	1703.27	2063.86	193.926	987.296	1898.52	943.716	3913.51	1049.95	1715.48	333.202	603.745	1085.17	945.597	1494.93	1937.86	1833.27	1602.94
M101T332			101.026	332.354	0.0102832	0.831458	0.94681	9504.74	11907.2	12232.9	7385.67	29979.6	10475.3	9575.72	10744.7	14916.3	9258.94	6483.46	10827.6	7751.45	8210.67	12634.2	12045.3	10940.1	8723.36	9406.14	32257.9
M101T334			101.012	334.434	0.048322	0.76076	1.12879	1140.03	32030.1	1400.1	2487.13	35679.6	28354.1	738.499	32927.3	34166	1297.29	33087	1579.99	28163.7	2231.73	30874.9	29997.5	32807.9	30315.9	936.669	2148.26
M101T337			100.988	337.187	0.0168263	0.775643	0.981968	44080	38803.7	45675.2	58866.7	51163.1	40230	47506.2	40756.8	42632.7	51163.3	53486.4	46596.5	37686.3	44464.2	43668.6	32715	42598	46937.8	52083.9	52330.6
M101T348			101.026	348.353	0.353036	0.373319	1.20873	8625.22	8048.63	10674.5	25537.1	22776.1	9062.86	20973.1	6729.98	8070.31	10739.3	25423.1	11288.4	8437.73	15434.4	19661.8	17358	9341.54	21485.4	7989.27	22209.9
M101T352			101.074	352.02	0.592406	0.0175538	1.59446	15188.4	6528.21	11206.7	9095.63	10870.1	6855.37	8911.28	7687.36	9845.98	9757.72	9501.73	14462.8	8094.68	25544.9	22347.6	11405	23655.4	9801.3	16574.8	11594.7
M101T374			101.026	373.892	0.402478	0.0872556	1.22154	13154.6	11064.1	12311.2	14238	13059.6	9057.38	10064.1	9440.11	10768	15123.2	20098.9	14095.9	11693.4	23160.1	15056.4	12154.5	13484.9	10137.1	11725.4	12878
M101T44			101.063	43.768	0.616406	0.0346866	0.750869	63834.3	27056.4	30138.7	32646.8	44220.5	26208.8	34210.3	27558.7	37156.4	52106.6	36013.9	32901	28502.5	24339.2	24492.5	28607.2	25871.3	24670.8	28192.1	28088.6
M101T651			100.928	651.494	0.121036	0.445007	1.27179	3135.94	2144.99	2207.18	2427.18	2615.15	2007.78	2340.48	2321.67	4393.29	2988.65	395.951	2256.86	2181.35	10054	2584.5	2044.96	2218.4	2211.76	6726.1	3133.33
M101T699			100.928	699.282	0.190727	0.366646	0.67366	3395.43	2185.74	15182.3	2735.8	2802.66	392.534	1932.18	2539.21	2199.86	4026.94	2379.51	2501.06	2208.51	2283.13	2082.59	2483.35	2495.59	2364.44	3981.9	2409.88
M101T97			101.027	96.965	0.219596	0.20224	0.912563	20004.5	14369.9	18150.4	17437.4	22178.6	22620.1	18933.3	13274.7	17099.7	20390.6	20199.2	16287.1	17336.7	20256	16448.8	14113.6	15146.2	14143.4	15188.3	19211
M1020T307			1019.64	306.831	0.0764974	0.537274	1.08926	2678.13	5864.91	6549.15	2617.99	6159.33	4163.68	6968.39	4747.58	6370.35	2111.12	5951.94	6805.82	4413.14	2653.33	6259.78	5582.43	5122.78	5274.75	4707.63	5764.2
M1020T308			1019.71	308.073	0.168	0.184063	0.8498	6622.12	4658.35	6238.8	3234.28	5954.35	4971.46	6162.17	3988.46	5346.94	8415.69	4996.61	6217.29	3854.73	5339.34	5980.8	2529.58	5689.48	3062.16	4749.53	4823.06
M1020T309			1019.69	309.471	0.177547	0.0425131	0.853381	6068.34	5148.78	5848.16	5894.64	5288.8	4850.01	5832.01	3831.48	5917.84	6923.46	5145.09	6123.7	3780.79	4669.17	5675.1	4568.97	3231.49	4657.26	4570.49	5028.95
M1020T327_1			1020	326.721	0.112027	0.240815	1.30207	667.889	718.645	851.223	1598.19	807.238	478.38	837.156	735.233	618.13	830.174	2606.42	1105.33	716.702	1109.76	632.998	841.984	1059.38	860.479	905.394	763.314
M1020T327_2			1020.49	326.759	0.0494517	0.397391	1.08174	828.526	536.334	820.339	964.946	565.677	551.648	595.278	682.611	692.42	860.727	733.404	890.714	821.487	1022.16	885.861	810.711	534.341	714.445	685.323	580.305
M1020T334_1			1019.94	333.945	0.0562436	0.716428	1.06544	1184.68	792.885	1052.06	2183.03	1228.1	763.305	765.644	788.688	892.516	1147.6	1671.04	1169.3	792.476	2005.6	1466.08	765.341	783.857	894.414	922.793	1034.28
M1020T334_2			1020.03	333.618	0.10346	0.39173	1.21325	1153.09	687.72	961.183	2276.16	1134.51	786.808	734.272	683.562	850.606	1123.36	2710.36	1045.35	761.684	1955.37	1474.74	623.902	1235.68	862.783	781.278	1156.06
M1020T412_1			1020.26	411.918	0.340521	0.00151189	0.686847	3673.57	3817.48	6211.32	3880.29	3376.1	4672.63	4625.18	2952.68	4531.95	5608.88	2739.21	2881.76	2011.55	2410.25	3034.14	3222.11	3285.57	4045.95	2826.24	3318.09
M1020T412_2			1020.28	411.771	0.366991	0.000725822	0.648573	3518.58	3887.26	6196.26	3978.93	3321.26	4755	4648.26	3092.84	3759.09	5450.37	2436.35	2223.91	1621.18	2412.06	2885.45	2901.39	3179.51	3739.96	2845.9	3388.59
M1020T441			1020.13	440.74	0.164479	0.102941	0.656999	5594.83	1493.61	1754.87	2339.74	2711.17	601.978	3315.76	1783.6	1977.4	1937.27	656.876	1791.33	857.818	953.975	1273.03	1574.51	2684.55	1672.4	2037.63	1944.07
M1020T449			1020.12	449.358	0.00502015	0.739672	0.945128	4018.11	2163.87	3331.45	4184.61	4791.48	1138.89	3446.12	2014.51	2019.93	3150.62	1623.88	3346.4	2991.79	1660.84	1986.16	3112.14	2631.94	3222.55	2820.96	5202.54
M1020T512			1020.32	512.282	0.184881	8.94162e-05	0.568313	857.796	905.9	1132.8	943.559	851.41	584.519	929.09	781.274	1042.94	1462.22	377.216	698.094	364.181	507.616	510.588	600.314	474.472	647.705	618.705	595.255
M1021T276_1			1021.1	276.245	0.236096	0.0112038	1.43822	2001.86	991.362	2275.76	1990.1	2233.66	1173.84	1872.39	1653.7	1969.75	1588.46	2101.43	2766.05	2070.23	4606.54	2383.1	2076.03	2460.34	2623.45	2209.41	2233.13
M1021T276_2			1021.12	276.171	0.242441	0.00857794	1.46282	1977.11	975.794	2261.86	1902.86	2146.27	1234.29	1759	1653.7	2043.44	1518.02	2084.43	2799.96	2070.23	4606.54	2382.03	2027.52	2469.27	2651.62	2222.15	2245.09
M1021T310_1			1020.69	310.08	0.711876	0.0387674	0.894826	115755	102084	116932	113162	112207	93904.2	111561	85128.6	102051	127953	101806	112885	78115.3	97029.9	103507	95660.3	106928	95439.1	85775.4	89926.5
M1021T310_2			1020.7	310.133	0.751967	0.0347282	0.886792	117799	102137	118411	115481	112115	93994.9	111587	85110.5	101307	133180	101242	111902	77818.2	98023.6	104128	94514.3	106932	96186	86267.3	90585.5
M1021T310_3			1021.19	309.846	0.165818	0.117107	0.885596	6839.57	5612.67	6327.88	5502.7	5373.17	6262.85	5349.67	4298.52	6455.91	7728.89	5609.95	6450.15	4159.95	5237.85	5245.59	6048.71	6369.96	5433.42	3740.93	4619.5
M1021T310_4			1021.2	310.037	0.090629	0.446083	0.937296	6370.72	6243.16	6751.18	5244.71	5626.82	5838.95	5837.24	4670.57	6299.45	8207.54	5798.43	7365.03	4156.23	5758.53	6149.11	6214.95	7625.27	5584.32	3868.58	4739.31
M1021T317			1020.54	317.31	0.113072	0.0731274	1.28103	810.155	815.556	1101.16	1121.49	1244.36	1298.4	756.624	440.825	1732.22	1163.89	1819.51	1273.7	1044.94	1197.51	1042.11	1268.88	1121.9	1721.05	1882.82	1058.77
M1021T318_1			1020.86	317.837	0.0487338	0.279374	1.17014	609.488	435.368	504.13	519.567	503.178	705.025	409.474	365.103	742.39	771.792	678.944	623.181	586.723	906.986	730.342	725.487	1063.33	513.804	337.529	346.135
M1021T318_2			1020.87	317.801	0.0138385	0.951735	0.989052	573.346	442.121	472.823	450.97	495.442	699.659	392.818	343.9	578.57	726.475	344.756	267.102	317.788	913.774	670.361	565.367	972.038	483.256	319.528	265.482
M1021T412_1			1021.27	411.866	0.244213	0.000930886	0.667809	1727.14	1917.54	2678.57	1917.25	1791.76	2059.12	2248.35	1607.88	2289.96	2896.73	1117.06	1536.95	675.87	1271.24	1560.18	1265.11	1595.13	2130.66	1483.41	1478.07
M1021T412_2			1021.28	411.856	0.251319	0.000756617	0.662179	1735.94	1865.98	2729.7	1951.33	1742.74	2329.38	2197.43	1697.99	2167.55	2928.57	1117.06	1485.21	675.87	1290.4	1610.87	1312.85	1576.07	2108.82	1507.45	1450.69
M1021T463			1020.64	463.314	0.0900687	0.0403696	0.571369	729.792	259.468	649.961	711.231	378.165	131.38	266.792	362.588	400.318	379.665	82.4908	339.262	174.98	183.458	55.9733	422.942	103.317	570.328	314.092	192.535
M1021T511			1020.82	511.42	0.195861	2.49698e-05	0.483065	590.769	623.736	1124.69	690.327	868.968	650.732	805.919	731.322	1013.78	946.845	158.508	436.681	180.16	453.809	232.375	545.906	344.007	499.531	554.679	481.609
M1021T512			1021.33	512.5	0.128747	0.000816105	0.612984	383.226	438.714	706.491	590.814	541.497	377.513	544.659	512.023	731.034	608.499	123.82	444.11	250.589	299.357	241.247	364.986	329.152	487.641	461.098	329.241
M1022T276_1			1022.1	276.214	0.129693	0.0287513	1.31983	864.619	526.425	919.663	730.664	867.26	609.191	821.473	787.269	921.526	642.059	972.591	1163	931.7	1742.67	1069.3	653.337	913.836	765.99	860.568	1076.7
M1022T276_2			1022.11	276.12	0.135636	0.0201486	1.36533	864.619	525.123	919.663	599.937	842.158	634.372	767.957	720.436	973.215	642.059	1031.91	1189.45	974.945	1742.67	863.018	689.057	1140.27	743.175	781.622	1069.59
M1022T310_1			1021.68	309.726	0.41634	0.0905037	0.897682	55854.4	45374.1	52892.5	47632.5	47869.6	42223.9	48394.7	38554.2	50509.5	62918.7	48864.4	51581	34930.3	46269.8	47845.4	45272.3	48063.2	42888.3	35670.1	40475.6
M1022T310_2			1021.7	310.113	0.455122	0.0673656	0.886344	55888.3	44281.5	51419.4	48345.9	47653.9	42050.5	48357.4	38131.9	50094.2	64388.2	48171.9	50459.2	34990.1	46196.5	44779	44817.9	48398.2	41180.8	35566	40290.4
M1022T310_3			1022.2	310.123	0.167114	0.282691	0.910376	16078.1	12753.8	15569.2	14172.5	13225.3	12441.7	12418.8	9626.74	16039.9	18557	13134.3	16662.4	9391.92	13249.4	14814.3	12956.9	15945.8	12319.1	9129.04	10653.4
M1022T312			1021.78	311.507	0.248395	0.000198085	1.71865	1291.84	827.271	920.032	1255.04	668.175	702.179	740.497	938.803	543.65	1114.22	2089.77	1644.92	1476.32	1667.91	1734.41	1838.55	1736.38	1276.86	910.315	1095.35
M1022T333			1022.07	333.106	0.00206261	0.766693	0.9651	1206.58	604.574	827.62	1212.3	707.952	616.931	555.601	522.259	628.044	785.075	777.161	930.131	659.914	715.717	817.088	572.411	841.049	863.403	587.036	635.448
M1022T334_1			1021.98	334.065	0.144211	0.311977	1.27775	1688.03	991.807	1519.72	3264.57	1468.5	893.949	1052.39	939.328	1292.44	1407.43	3972.13	1252.45	932.559	3345.63	1897.31	1037.48	1466.1	1307.21	1451.7	1887.98
M1022T334_2			1022	333.803	0.159741	0.245552	1.32711	1644.06	656.823	1421.15	3292.41	1455.78	1003.33	1085.04	939.328	1174.21	1472.81	3931.95	1246.32	1010.78	3377.66	1785.4	1220.18	1466.1	1291.48	1600.67	1841.29
M1022T412_1			1022.26	411.543	0.110698	0.0289542	0.76218	748.013	712.745	1316.01	875.203	728.117	862.785	962.352	623.827	979.553	1061.71	603.006	1006.68	534.506	420.075	672.241	642.477	785.687	924.827	434.678	736.602
M1022T412_2			1022.28	411.757	0.149308	0.00525748	0.689832	819.216	832.548	1509.38	1259.3	782.029	1090.92	919.838	651.757	745.173	1045.36	627.165	669.155	569.472	454.975	637.474	733.433	850.909	847.804	484.322	785.975
M1023T276_1			1023.1	276.208	0.180187	0.00347269	1.455	1002.23	572.157	1356.46	978.02	1167.87	685.404	1098.1	985.712	775.178	819.173	1169.85	1420.43	1189.08	2249.84	1467	1132.94	1350.9	1332.15	1249.9	1173.61
M1023T276_2			1023.11	276.085	0.192629	0.0021113	1.51045	914.931	486.94	1246.89	938.523	1078.72	713.662	998.971	985.712	959.285	821.688	1138.83	1482.91	1174.09	2320.12	1467	1088.93	1368.49	1333.8	1227.9	1211.46
M1023T310_1			1022.69	310.199	0.754639	0.0556792	0.907447	160979	138784	160724	156952	156248	128034	153231	119216	142078	178230	138314	153976	111918	137179	141530	133571	150853	136620	124307	127889
M1023T310_2			1023.19	310.131	0.255302	0.137924	0.897656	24498.9	19114	23083.4	18057.2	20019	17964.3	19474.4	15830	20171.3	25770.3	20999.9	23047.6	13983.1	19624.4	19621.7	18518.7	19641.8	17215.9	14525.4	15927.8
M1023T311			1023.35	310.769	0.0939566	0.0703673	0.76325	1272.71	1010.89	716.843	1167.69	836.663	722.045	843.038	230.156	909.555	1188.14	727.051	1002.03	511.984	764.191	510.261	756.643	735.361	771.888	556.753	455.029
M1023T333			1023.05	332.942	0.0966002	0.277631	1.18658	1264.9	773.209	974.046	1498.14	947.433	689.44	739.82	758.658	730.195	1011.73	1948.66	963.594	715.125	1693.75	1329.04	753.509	1029.96	856.284	790.172	1059.05
M1023T334_1			1022.83	334.439	0.111284	0.331955	1.29407	956.817	502.085	570.541	1941.5	962.724	449.401	605.55	426.489	691.046	774.733	2489.82	718.756	565.882	1404.44	882.436	494.006	834.004	814.273	801.248	1193.54
M1023T334_2			1022.84	334.363	0.119284	0.294693	1.28636	1048.4	613.212	805.904	2055.32	1032.27	559.708	710.005	638.204	848.695	812.763	2620.32	877.955	658.344	1950.23	943.258	655.359	937.616	865.051	954.455	1274.74
M1023T334_3			1022.98	333.835	0.101032	0.317522	1.21019	1235.39	774.479	985.892	1557.24	1009.66	759.879	728.785	825.268	906.167	1042.02	2582.52	1012.39	753.938	1797.25	1310.09	762.763	1024.66	875.505	828.125	942.634
M1023T334_4			1023	333.873	0.112047	0.181378	1.24654	979.803	704.675	921.635	1516.5	917.333	732.705	642.47	760.073	868.809	999.436	1999.46	941.934	721.854	1779.6	1229.68	719.499	1200.12	855.831	787.039	1037.96
M1023T435_1			1022.94	434.916	0.00938703	0.874591	0.951622	645.323	2069.88	426.362	720.013	1198.34	3189.53	2009.17		2312.29	1605.11	3592.91	2524.16	2864.9	610.69	244.173	1654.69	731.158	970.494	515.809	1280.14
M1023T435_2			1022.95	434.94	0.151847	0.170735	0.79581	1761.34	2802.79	2408.15	1486.1	1882.31	3712.8	2842.27	2286.53	2270.66	4334.86	3244.72	2545.02	2397.44	2532.73	2145.5	1665.11	2476.49	577.74	1500.86	1436.58
M1023T453_1			1023.19	452.857	0.0128635	0.892937	0.958796	1211.9	237.795	845.943	2030.89	2398.36	166.82	1411.98	425.186	1439.84	873.926	365.709	1560.11	441.401	386.969	362.024	1056.8	447.29	2059.86	1885.75	2021.7
M1023T453_2			1023.2	452.837	0.0227469	0.582108	0.847244	1297.55	238.212	888.356	2041.41	2337.25	123.439	1446.12	426.953	1531.96	1174.53	390.511	1586.05	442.154	282.119	363.346	947.013	483.832	1655.31	1797.73	1800.15
M1023T97			1022.67	97.312	0.252685	0.264967	0.720386	1224.28	11172.8	3597.54	2427.32	3032.7	8035.85	3886.15	9965.3	1260.73	3411.61	3021.29	2705.3	2554.24	4365.48	2960.93	4543.89	2909.53	3331.26	4976.24	3220.7
M1024T125			1023.76	124.521	0.154559	0.0997343	0.6134	1366.2	561.314	2503.52	786.83	811.615	1099.03	897.843	1382.55	148.15	746.526	118.816	124.941	645.329	704.86	497.844	635.854	973.982	1166.26	1010.49	441.84
M1024T142_1			1024.28	142.397	0.0793024	0.189837	1.22409	768.576	650.461	814.709	684.485	584.883	808.972	968.966	417.704	1264.01	702.816	755.995	1375.49	823.244	1178.07	1274.67	703.173	1369.15	550.443	570.963	782.138
M1024T142_2			1024.3	142.357	0.0988646	0.110191	1.29543	732.055	609.007	656.587	671.285	564.554	791.133	823.887	405.345	1345.55	688.886	828.366	1356.72	869.815	1142.82	1230.62	637.694	1415.32	569.26	557.964	832.896
M1024T142_3			1024.48	141.635	0.258972	3.60843e-05	0.529026	1409.86	1257.38	1524.56	1165.44	1331.51	2111.25	1397.06	1435.21	826	1772.93	703.716	585.143	563.249	1125.18	857.714	648.734	800.062	583.394	952.23	709.265
M1024T167			1024.04	167.021	0.0848065	0.178961	1.19502	1037.31	436.923	805.954	731.043	926.935	371.959	444.642	554.082	657.346	923.556	576.029	957.295	547.671	750.587	894.784	778.099	906.336	654.403	1069.16	1099.01
M1024T276			1024.09	276.106	0.0703694	0.108813	1.23625	336.968	192.518	697.607	503.676	443.244	279.825	378.343	356.572	400.177	308.561	411.839	521.713	466.955	536.459	500.425	590.187	564.295	228.199	465.729	532.483
M1024T306_1			1023.79	306.055	0.340358	0.000237181	1.78882	1567.74	1886.6	2122.1	1806.66	992.684	1517.81	1350.9	1201.58	2221.27	1661.02	3348.94	3371.13	2656.55	3254.1	3907.36	3977.13	2870.28	2034.01	1561	2228.06
M1024T306_2			1023.81	306.213	0.10205	0.275377	1.20048	2127.59	1456.86	2388.76	1591.93	1277.46	1683.82	924.837	1056.1	1803.61	1746.19	1935.85	2726.14	1995.47	2464.25	2491.33	3108.22	1155.92	1317.51	1453.15	628.378
M1024T310_1			1023.67	310.111	0.622619	0.0262074	0.88776	78090.3	64257.8	74795.7	73541.6	73480.4	62195.2	75218.9	56710.2	72539.9	84728.4	66718.9	72217.6	51776.3	64941.4	66234.5	64698.5	70791.3	64331.8	57088.3	56445.4
M1024T310_2			1023.69	310.113	0.654225	0.022097	0.881303	80212	64395.5	75989.1	74762.4	73436.6	62600.4	74906.7	57037.6	71994.4	87585.8	66239.6	71060.8	52080.3	66054.8	66916.5	63931.1	70710	65313.2	57117.8	57688.1
M1024T310_3			1024	309.836	0.0725361	0.291795	0.888236	1992.4	2040.19	2583.58	2180.96	2233.99	1857.55	2066.28	1257.86	1800.01	2044.84	2068.86	2818.35	1689.21	2203.97	1003.88	1806.79	2195.61	1254.11	1190.32	1584.83
M1024T310_4			1024.18	310.111	0.345394	0.0488488	0.877297	27169.1	21501.5	22294.3	23933.8	22639.2	19951.4	23871	17703.4	22463.2	30027.8	21332	22224	15571.8	21725.3	21978.5	20257.1	24029.9	18925.7	18244.6	18853.4
M1025T125			1024.76	124.635	0.0473946	0.57009	0.943574	1271.17	1578.48	1993.44	1324.95	1187.84	1076.44	1257.54	1515.6	1234.67	1097.83	1236.37	1232.4	1574.74	1720.01	1009.04	598.385	1360.37	1387.32	1464.07	1191.36
M1025T142			1025.47	141.519	0.219253	1.7426e-05	0.572013	954.632	1146.23	1186.71	910.937	955.246	1379.82	1237.34	998.205	610.625	1160.68	596.03	469.907	615.592	778.812	483.447	540.384	606.023	519.083	837.572	582.418
M1025T167_1			1024.54	167.426	0.0753394	0.463714	1.12725	1524.27	585.661	859.866	2151.07	1070.96	765.835	862.045	713.493	553.759	913.986	1192.31	1130.2	924.445	1486.14	1523.56	862.376	969.574	1097.84	1023.91	1063.23
M1025T167_2			1025.04	167.301	0.0521362	0.633888	1.08724	899.543	566.352	473.21	1874.78	985.379	661.068	654.842	488.299	654.564	913.532	993.169	834.031	510.525	760.495	1339.82	749.718	947.532	1010.91	825.994	912.241
M1025T307			1024.8	306.945	0.047185	0.628231	1.04246	2929.86	2113.73	3107.44	2835.96	2368.14	2331.55	2143.46	2291.77	2944.94	2743.22	2829.7	3244.85	2126.47	2048.62	3614.01	2867.09	3420.39	2487.23	2351.52	1916
M1025T308			1025.33	308.267	0.12574	0.0985139	0.897445	4390.03	3708.96	4319.5	4132.9	3773.98	3719.01	4196.86	2983.99	3848.75	4884.41	3905.73	4532.18	3008.3	3575.98	3735.03	2588.14	3891.68	3854.03	3283.09	3486.33
M1025T309			1025.18	309.471	0.34986	0.0232529	0.877626	23143.4	18937.5	21393.4	21240	20725.6	17086.5	19981.9	15676.2	18006.2	22791.7	18961.4	18867.8	13233.7	16711	18793.4	16837.7	20016.6	17896.6	16828.8	16485
M1025T310_1			1024.68	309.974	0.764373	0.0282279	0.891864	115763	102802	116893	120200	116196	97109.3	120848	85526.8	102589	132173	102019	101931	79461.9	100367	105071	99687.6	109822	99142.6	93687.3	98869.8
M1025T310_2			1025.17	310.094	0.249315	0.0891044	0.905315	22625.6	18961.4	20567.8	20900.8	20565.8	17211	19866.2	15657.7	20593.8	23601.8	21015.3	22687.6	14847.2	16651.7	18534.5	16985	19821.3	17761.9	16823	16435.1
M1025T334_1			1024.96	334.176	0.102885	0.365374	1.19084	1370.7	755.062	1099.97	1988.28	1071.53	803.104	860.054	873.899	934.793	1122.15	2666.79	1133.66	803.608	2031.63	1421.87	877.973	1161.33	864.481	871.66	1122.82
M1025T334_2			1024.97	334.084	0.0963872	0.370041	1.16537	1383.01	712.912	1180.76	2120.05	1026.26	964.622	979.957	896.109	830.009	1090.49	2310.53	1151.77	921.148	2085.09	1391.98	952.832	1030.97	925.788	1045.29	1218.33
M1025T428			1025.18	428.244	0.110444	0.108811	0.804349	1315.66	1169.93	1463.72	1373.75	2644.32	1507.79	1428.81	1834.17	1505.45	2197.98	1731.88	1323.23	1526.23	1273.71	1253.61	1111.83	897.402	924.75	2166.33	1015.81
M1025T98			1024.68	97.6885	0.333751	2.78765e-05	1.63102	1910.01	3054.41	2376.65	1865.46	2026.47	2745.62	2380.78	2803.36	1339.19	2084.42	3399.23	3501.87	4603.04	3920.57	2829.31	4449.4	3302.83	4090.26	3948.67	2793.64
M1026T125			1025.77	125.43	0.0322338	0.402668	1.17126	856.697	683.162	772.652	594.522	440.694	613.853	950.609	776.946	345.406	321.996	712.046	586.159	1278.27	572.343	239.268	411.841	1138.93	1154.94	670.16	681.221
M1026T142_1			1026.28	142.359	0.132568	0.056307	1.43111	925.414	979.735	1082.49	676.326	467.46	889.641	1387.77	435.531	1860.76	563.493	834.04	1842.15	1697.31	1524.46	1412.14	1033.28	1940.71	1145.84	626.06	1208.46
M1026T142_2			1026.47	142.247	0.202936	2.12813e-05	0.583535	989.028	1024.78	1049.1	799.274	904.904	1265.67	1106.48	1029.14	562.573	947.162	642.035	467.299	426.008	721.154	517.094	492.288	447.56	602.985	787.936	543.16
M1026T168_1			1025.54	167.703	0.162223	0.0546317	1.38536	1003.45	693.368	932.795	2060.53	892.002	514.865	591.289	554.892	1052.67	957.643	1478.61	1736.01	1210.05	1296.95	1352.25	748.213	868.644	1504.39	1027.46	1596.86
M1026T168_2			1026.04	167.763	0.068942	0.505256	1.14453	717.972	435.017	462.477	1829.75	718.712	405.16	380.17	394.985	749.847	844.769	902.082	659.935	594.443	686.984	1126.4	723.177	687.288	734.588	843.886	982.95
M1026T173_1			1025.65	173.022	0.151681	0.00231122	1.60485	544.449	461.272	618.735	370.26	449.631	733.168	661.255	799.623	513.13	694.463	549.966	868.897	582.971	1322.69	1004.76	956.791	1248.93	1301.78	729.193	815.976
M1026T173_2			1025.66	172.892	0.0520675	0.288116	1.37906	460.049	371.181	429.417	256.138	324.691	689.421	628.533	612.519	101.99	548.676	121.247	195.613	116.214	1266.86	914.203	800.542	1231.13	714.783	566.28	172.173
M1026T306			1025.79	306.238	0.233396	0.0266032	1.2949	4105.14	2596.92	3836.43	3635.96	3391.9	3416.44	2425.27	2490.94	2941.43	2346.78	4170.08	4714.86	3090.35	6094.35	3167.04	3722.45	5269.58	3512.52	3522.75	3120.26
M1026T309_1			1025.66	309.099	0.396755	0.0659493	0.917278	49042.1	44608.9	50021.9	52859.5	51170.4	43833.1	49504.9	38700.7	47754.4	55621.6	45500.2	51039.1	36531.1	45101.7	43417.1	44148.6	50197.1	44595.5	41458.7	41164.2
M1026T309_2			1025.68	309.471	0.454946	0.198804	0.887207	49469.2	45442	51429.6	52759.7	49746.1	42890.8	49999.7	38903.9	27778.3	33230.1	27904.7	34626	24616.8	45426.9	44204.7	44071.4	49854.7	44818.5	41304	35006.6
M1026T309_3			1025.99	308.717	0.0305202	0.529099	0.960863	4719.15	2736.04	3751.07	4058.51	4015.52	3849.47	4025.35	3023.86	3313.83	3964.09	3940.22	3539.3	3554.65	3655.84	3556.85	3927.73	2644.03	4176.8	3171.88	3823.63
M1026T309_4			1026.17	308.789	0.349268	0.0828378	0.81187	17835.1	16205.9	16801.6	18819.4	16792.5	12735.4	11349.9	11936.3	6650.38	17700.6	11843.2	8322.19	6103.49	13255.9	14822.2	12721.3	15220.1	12262.8	12666.7	11986.5
M1026T309_5			1026.32	308.988	0.0361598	0.471503	0.911391	2347.51	2655.98	1956.58	2658.48	1466.99	1710.23	2131.82	2167.13	1309.64	1734.1	2291.72	2730.37	1795.52	1923.44	2006.99	1674.06	1196.91	2098.21	522.535	2114.27
M1026T310			1026.15	309.539	0.419968	0.00710453	0.826083	17606.8	16064.8	16471.5	17871.7	16566.6	12888.3	16076.9	11957	14740.1	17839.7	14910.5	8588.11	10909.2	13266.6	14820.2	13267.8	15227.2	13620.5	12617.9	13362.2
M1026T334			1025.95	333.827	0.102925	0.220815	1.2316	991.892	721.348	835.976	1502.82	917.128	643.058	706.17	426.764	838.026	881.716	1942.19	932.634	757.017	1539.16	1086.04	651.479	901.787	742.786	903.178	969.128
M1026T428			1026.17	427.918	0.121636	0.0871909	0.742512	868.111	1597.16	1521.9	1452.07	1104.55	748.397	701.909	1165.3	392.656	1062.4	530.608	682.704	613.914	647.504	493.018	1132.73	1000.27	877.402	1296.9	606.318
M1027T142			1027.27	141.795	0.0479879	0.370629	1.17209	642.789	546.829	731.115	529.299	397.772	689.746	790.26	332.038	1391.9	484.211	589.394	1040.4	842.297	799.239	1021.81	483.314	1164.91	648.711	443.742	626.938
M1027T173			1026.67	173.255	0.0422774	0.296153	1.34421	274.101	215.781	302.661	255.507	242.503	321.217	176.725	372.366	161.914	399.307	103.769	53.1775	80.6142	757.981	570.845	358.6	700.815	559.573	255.202	218.475
M1027T208			1027.2	207.643	0.0608046	0.186486	0.863462	955.598	498.074	663.403	750.647	779.65	791.668	1030.14	826.201	564.605	694.809	431.974	728.283	537.881	482.969	909.51	616.205	663.34	662.435	956.693	533.992
M1027T305			1027.22	304.596	0.0686628	0.59624	0.897139	6368.23	901.236	7304.5	5463.7	5006.55	2600.19	6795.27	5045.21	1758.46	5959.63	2952.45	1750.84	1206.22	5972.55	5355.82	4543.45	5800.36	3849.8	6495.19	4420.95
M1027T306_1			1026.77	306.179	0.0626209	0.54712	1.04043	2973.52	2421.8	2790.68	3415.55	2873.11	2693.71	2840.56	2354.05	2860.51	3121.15	2870.61	3538.54	2087.69	3359	3163.51	3215.58	3156.82	3306.32	2159.57	2633
M1027T306_2			1026.78	306.229	0.0922423	0.334848	1.08888	2952.53	2576.8	2782.14	3447.38	2371.39	2658.72	2801.86	2375.6	2997.42	4108.94	2955.62	3543.9	2071.55	3726.65	3353.9	3652.18	3513.05	3898.26	2391.61	2550.12
M1027T308_1			1026.65	307.892	0.498368	0.165146	0.884041	60195	54751.4	61879.5	64586.3	59509.9	51334.7	61035.4	50021.7	29359.8	65512	26589.6	58093.3	40937.8	51556.4	55031.8	48063.6	55676.3	50965.4	52434.3	54110.7
M1027T308_2			1026.66	308.032	1.11515	0.0320155	0.626402	24436.3	47342.2	62544	65885.7	59345	51516.3	61211.9	50051.7	10722.1	66410.2	16258	17697.1	8165.92	51523.8	24993.3	33545.1	55491.7	50559.2	39868.7	14763.6
M1027T308_3			1027.31	307.647	0.111318	0.31129	0.850725	3877.9	4208.25	3455.88	4950.48	4438.35	3257.83	3129.8	3417.85	3198.24	661.143	3029.6	3640.55	2494.71	3169.47	3076.93	266.704	4272.53	2864.28	3008.21	3608.45
M1027T309			1027.16	308.527	0.19951	0.0777938	0.863879	11521.7	7119.83	11475.2	13075.9	12270.4	9074.81	11917	9094.37	11143.3	12135.9	11222.8	10825.7	8017.51	9463.14	9011.8	9483.42	5373.39	10245.8	10328.4	10042.6
M1027T334_1			1026.95	334.391	0.122907	0.140064	1.24135	1345.77	705.664	994.96	1234.49	1049.53	826.709	1038.65	902.677	1016.24	1274.79	2367.96	1310.77	893.773	1801.07	1136.02	768.095	1306.95	1076.48	1000.18	1235.73
M1027T334_2			1027.03	333.637	0.0648475	0.616949	1.08735	1365.23	891.628	898.529	1976.41	1052.96	753.449	727.831	888.054	903.379	1044.99	2049.23	1227.11	823.792	1699.19	1073.75	640.994	1178.27	841.401	872.725	1013.34
M1027T364			1027.41	364.408	0.524415	0.0399937	14.7942	1080.55	70.8761	316.794	827.702	316.169	47.9523	212.999	156.553	349.13	365.027	1326.12	3663.52	2294.18	25145.6	5134.42	4663.92	9473.09	720.299	1583.88	1380.85
M1028T143_1			1028.26	142.543	0.0680666	0.213563	1.20001	726.852	556.495	735.48	527.618	437.706	558.868	812.5	372.285	1253.56	542.997	552.663	1009.49	804.663	1011.46	769.202	690.023	1049.58	569.26	526.738	846.255
M1028T143_2			1028.28	142.804	0.0844532	0.120903	1.25125	760.844	568.511	764.364	553.073	468.16	558.868	812.5	372.051	1212.15	561.945	660.53	941.577	816.411	1105.07	1103.23	690.023	1092.64	569.26	540.535	779.625
M1028T306_1			1027.76	305.579	0.470215	0.0732147	0.602835	22010.6	12399.1	19507.3	16007.2	13552	2605.69	12270.4	14139.1	3739.16	18492.9	4535.25	5093.27	2197.12	17235.9	15300.3	5228.79	18556.8	3832.78	3379.98	5855.87
M1028T306_2			1027.78	305.615	0.135011	0.155026	1.17435	1698.06	2769.12	3584.59	2827.05	2176.73	2856.28	2745.69	2444.71	3245.58	3905.79	2715.93	3255.71	2458.35	4223.67	4890.81	4234.62	2909.9	2959.57	2744.77	2786.41
M1028T307_1			1027.64	307.358	0.547632	0.0129229	0.792691	24650.6	23226.8	24049.3	26545.9	26046.4	20238.8	25405.3	19312.2	22402.9	25472	14872.6	10981	10151.4	21291.6	21659.8	18975.4	23169.7	20222.8	22175.9	24645.2
M1028T307_2			1027.65	306.871	0.343364	0.0270976	0.879295	24935.5	23367.2	25312	27200.2	26526.7	19895.6	25674	19352.5	22526.8	26351.7	22954.4	23938.4	18550.5	21573	22492.9	19098.9	15738.5	21382.2	22159.1	24147.4
M1028T307_3			1027.98	306.889	0.0608733	0.475969	0.939638	2307.09	2260.38	2402.27	2575.44	2895.04	2400.93	2424.96	2179.28	1964.12	2041.86	1687.85	1680.26	1480.28	2332.82	2250.79	2005.15	2549.31	2155.7	3401.43	2492.2
M1028T307_4			1028.15	306.695	0.143927	0.18036	0.870993	7312.47	7862.62	3915.82	9050.55	8503.04	6278.17	8565.45	6201.54	6769.64	7140.79	6779.24	7174.37	3754.33	7089.22	3338.62	6796.5	6971.81	6309.62	6545.26	7604.19
M1028T321	(M-H)-	Linoleoyl-CoA	1028.36	321.138	0.199948	0.0261304	2.22449	660.286	543.684	604.01	937.757	758.838	418.719	373.285	910.138	186.851	477.488	641.032	119.659	120.618	1069.91	1046.29	1805.35	1237.89	1958.2	2950.15	2110.99
M1028T411			1028.13	411.329	0.375158	6.92759e-05	0.469965	2653.8	3458.04	2054.31	3335.55	4269.43	2234.04	3756.5	2825.81	2866.73	4239.19	466.896	2489.71	912.494	1231.29	966.455	2419.15	1004.96	1999.45	1869.96	1534.42
M1028T464			1028.28	464.037	0.277924	0.00672275	0.681401	3757.23	4269.02	4863.71	6081.49	4521.56	1985.76	4418.5	3273.29	3807.48	3926.74	1746.18	3789.67	1940.81	1762.75	2234.54	3526.33	2725.72	3569.49	3663.73	2913.35
M1028T477			1028.18	477.423	0.120476	0.0243026	0.756491	1081.86	963.527	1237.4	763.893	966.436	639.942	1259.82	620.844	980.016	1323.68	656.684	730.891	924.965	544.379	797.224	810.473	982.971	766.781	378.781	848.767
M1029T305_1			1028.65	305.43	0.313376	0.244386	0.840333	26075.3	23144.6	27984.6	21464.9	28256.4	22774	21894.7	10009.5	24790.7	30592.8	24728.2	26593.5	8147.85	24280.7	5389.08	22441.2	11675	24169.1	25948.1	25775.6
M1029T305_2			1029.14	305.464	0.274182	0.0162941	0.71468	5699.96	4910.99	2696.94	6527.03	5972.21	4849.1	5707.86	3672.07	6261.83	5287.86	4897.41	3426.52	2953.5	4673.78	1365.91	2296.84	2873.76	4385.99	5121.77	4871.86
M1029T307			1029.2	306.529	0.0721418	0.299432	0.889195	2661.53	2269.24	2856	2704.72	2003.81	1568.88	1783.19	2365.76	1630.14	1221.66	1201.64	2424.83	1347.94	1668.21	2178.49	2035.89	2427.51	1639.98	1943.94	1862.4
M1029T321			1029.35	321.197	0.222354	0.000204979	2.54227	341.416	296.471	257.82	373.137	616.911	205.2	250.591	449.42	443.636	235.786	974.417	864.11	534.103	454.57	600.533	778.893	757.762	975.02	1458.94	1424.32
M1029T333			1029.09	332.922	0.0320776	0.793199	1.02895	1150.17	651.959	935.294	1161.97	796.478	622.907	607.588	559.305	787.299	904.477	1018.85	879.333	654.529	893.036	1101.34	715.313	828.784	890.243	496.664	936.095
M1029T411			1029.13	411.322	0.231954	0.000451959	0.455575	1212.69	1742.29	614.769	1720.57	2022.43	992.481	1603.19	874.465	1518.69	989.267	292.045	957.037	353.71	511.369	349.424	1055.84	464.041	772.571	443.769	855.177
M1029T464			1029.28	464.04	0.128301	0.104333	0.801115	2347.95	2365.15	2879.33	3175.25	2283.29	1120.78	1975.9	1652.1	2050.17	2248.8	991.015	2553.85	1391.65	982.45	1249.05	1855.58	2204.19	2129.11	2290.4	2056.32
M102T254			102.058	254.384	0.276226	0.0256901	0.802677	6119.66	8759.14	4717.7	6166.09	5241.8	7609.79	6279.84	5429.19	8041.35	6252.62	6492.44	5389.55	5761.59	3689.51	6513.79	5387.59	4417.54	5307.62	3460.41	5446.66
M102T268			102.022	267.898	0.568493	5.09147e-05	2.28282	4214.34	3059.86	4016.75	3657.73	2247.23	2481.38	1591.47	2707.78	2200.25	2174.55	5803.27	5389.42	4311.61	9141.16	10252.3	6026.23	7901.88	6252.35	5251.68	4391
M102T282			102.058	282.012	3.15234	2.77908e-06	2.75851	84190.1	59368	31159.5	58016.4	51999.8	60929.7	42097.5	46888.4	45091.7	73247.3	201475	177980	172052	93920.7	206312	144184	162325	150101	69722.6	147353
M102T285			102.022	285.286	0.441357	0.00148445	1.95565	3620.04	813.825	1438.59	4164.56	3412.46	820.138	1342.72	3009.95	1703.29	2202.86	3031.24	4004.73	3045.01	4950.96	6090.74	5527.16	2790.04	3847.19	6661.16	4109.48
M102T305			102.058	304.698	0.969377	0.00128669	1.50306	23844.7	21532	34774.1	22717.9	22103.1	33181.2	19215.3	20697.1	30924.9	26734.5	39921.8	37789.6	31878.4	52739.4	47247.6	35922.1	48876.9	23202.3	36897.5	29893.1
M102T335			102.058	335.463	0.824493	0.000207425	3.2021	4748.04	2107.03	2768.37	4279.23	4021.74	2257.45	2643.66	2940.4	2429.44	4141.69	11550.5	22657.1	12672.3	7226.04	10696.3	7349.16	7454.57	6840.23	8402.47	8697.64
M102T351_1			102.058	351.195	0.325983	0.0168083	1.24619	8967.19	11942.8	6311.11	6791.82	6231.79	7800.93	5877.15	6581.24	6928.25	7203.91	9358.69	9781.7	7450.96	10288.2	10793.7	8756.66	10717.5	8489.39	7308.69	10065.3
M102T351_2			102.077	351.373	0.449504	0.00381413	0.454178	6185.84	6806.92	6154.63	6689.11	4896.43	5768.27	4600.79	4493.65	5588.23	5655.17	7083.21	724.049	6416.25	822.704	1391.91	399.971	1312.45	571.697	593.095	6499.69
M102T377_1			101.749	376.964	0.0498481	0.493326	1.11335	1654.74	917.579	1491.31	1175.12	1120.87	600.245	825.073	566.316	1122.71	1295.64	873.453	1019.85	981.176	2021.04	1733.3	1140.13	1536.07	1086.35	840.962	758.039
M102T377_2	(M-H)-	(S)-2-aminobutyric acid	102.059	376.582	1.65335	0.213075	1.20368	490119	294441	478149	368263	317649	257715	292334	250640	281946	449420	332917	454707	305377	722358	632236	340139	439324	327088	322514	312950
M102T45			102.022	45.31	0.294423	0.18826	1.22236	10871.3	5104.14	8818.5	8906.84	7967.12	5878.77	8911.61	5534.58	7994.92	13637.7	11445.9	6780.11	5943.82	9484.47	17499.9	8161.74	12334.8	9954.92	7815.29	12799.7
M102T69			102.058	69.495	0.0191105	0.778652	0.964155	3083.6	2829.64	2874.89	3294.97	2471.03	2134.21	2590.68	2433.14	467.723	4194.49	3386.29	2931.31	2607.82	2215.6	2700.79	1852.22	2757.3	2298.76	2471.53	2207.39
M102T94			102.033	94.0895	0.0331238	0.81534	0.950165	3926.41	9623.98	4808.96	5550.64	4726.56	1189.2	4520.75	3831.81	4297.37	2357.15	9076.28	3558.41	4697.67	4193.68	4978.07	1831.71	2845.21	3494.95	5197.53	2725.06
M1030T304			1030.13	303.569	0.0268333	0.613596	0.953896	2080.22	2565.5	2307.28	3638.52	1611.19	2660.28	2762.89	2771.9	2482.79	2754.62	2222.76	2609.31	2634.23	2189.11	1782.01	2442.98	1664.45	2745.98	2819.66	3342.82
M1030T305			1029.64	304.909	0.142032	0.358703	0.893023	11701.2	6735.76	12893.5	13517.2	12427.1	10381.6	12433	9612.8	10529.7	4762.72	10747.1	10994.5	9184.87	5927	3849.82	10325.1	9963.7	10152.8	11498.4	11119.1
M1030T308			1029.76	308.173	0.154669	0.392652	1.11403	6219.47	3910.96	667.996	5363.54	4768.12	3437.81	5402.55	3864.46	5494.27	5661.32	5371.32	5281.73	3838.1	5892.3	6063.02	6010.34	5109.35	3843.81	4485.68	4002.41
M1030T311			1029.69	310.524	0.120659	0.133278	0.894737	5697.3	4779.79	5979.05	4967.68	4553.14	3728.1	5102.72	4110.84	5332.86	5856.08	5237.53	5035.35	3735.02	4478.9	5647.37	5181.85	4172.33	3402.4	4201.15	3741.19
M1030T325	(M-H)-	Oleoyl-CoA	1030.37	325.457	0.118036	0.218259	1.21777	2671.86	1954.96	2772.34	2010.32	1615.99	2267.55	2334.6	2560.19	1483.11	1978.92	1869.97	2123.17	1339.93	2281.23	2144.81	1810.85	2956.08	4612.2	2869.42	4356.82
M1030T333			1030.07	332.825	0.0810147	0.1188	1.20255	642.167	604.815	726.973	932.58	682.052	527.76	541.151	489.363	540.621	609.855	895.484	691.228	494.433	1087.96	1086.29	603.797	787.905	756.09	566.143	603.52
M1030T334			1029.93	334.129	0.100807	0.125019	1.2599	674.44	547.384	673.146	1028.28	676.342	577.595	528.061	553.861	755.486	608.701	1394.28	687.423	553.755	1177.58	872.533	527.961	621.19	546.356	1114.48	849.153
M1030T411_1			1030.14	411.44	0.148335	0.000598011	0.478516	501.174	737.463	258.263	763.928	959.844	327.638	595.883	588.74	644.908	678.768	91.3932	484.347	237.103	279.659	193.518	470.574	200.428	256.86	339.207	345.097
M1030T411_2			1030.3	411.481	0.147802	0.00965021	0.786425	1503.16	1337.78	1768.99	1656.97	1504.54	1645.96	1643.11	1140.61	1858.06	2162.84	1386.79	1765.14	1158.2	1117.55	1306.12	1020.95	1422.96	1518.22	932.025	1129.46
M1030T412			1030.29	411.88	0.128132	0.0215554	0.806377	1507.46	1302.92	1773.71	1609.68	1417.52	1422.76	1621.37	1140.61	1861.94	2170.94	1459.94	1729.02	1164.6	1060.73	1335.64	1050.74	1413.47	1466.2	934.213	1149.51
M1030T464			1030.28	463.879	0.0945699	0.0854403	0.785654	1120.25	1251.07	1111.26	1205.23	1298.71	542.392	1057.95	747.114	776.307	1436.07	558.156	1223.26	687.636	676.856	382.907	1031.69	637.83	1011.26	1112.5	963.692
M1030T495			1030.37	495.228	0.0546172	0.416179	0.901608	1366.42	1389.61	1359.93	1321.21	1364.6	974.351	1714.38	1052.95	1343.9	1889.73	1074.52	889.323	329.448	1650.19	1517.68	1101.12	1741.35	1688.84	1071.81	1357.28
M1031T125			1030.65	125.375	0.171214	0.0360927	1.25904	2168.28	2311.43	2238.61	1700.39	1641.15	1864.96	2320.45	2427.59	1598.79	1753.71	2409.13	2641.88	2662.78	2870.42	3715.12	3018.5	1293.91	2035.94	2502.96	2062.09
M1031T304_1			1030.62	303.996	0.00747171	0.81179	0.96386	4558.68	10854.8	10367.3	8692.63	12024.2	9917.4	4873.46	8658.99	11469.5	10562.5	11519.7	12528.6	9887.1	8624.41	8732.46	9722.59	5242.55	8600.72	1125.41	12671.7
M1031T304_2			1030.86	303.896	0.0760745	0.198818	1.22144	893.426	633.151	647.862	708.425	870.003	527.751	544.909	1232.56	602.755	566.098	608.982	674.349	364.137	1182.41	1232.9	802.283	938.317	1257	1120.7	646.177
M1031T309			1030.69	309.473	0.157161	0.0977778	0.887113	6556.23	5676.66	6309.64	6391.47	5630.83	5438.76	5557.52	4705.91	5943.48	7243.16	5660.29	6497.59	4047.7	4976.3	5421.69	5160.73	7206.5	4849.92	4088.32	4833.08
M1031T310_1			1030.7	309.973	0.111531	0.273464	0.880245	6698.98	2304.65	7043.85	5984.83	5655.17	5447.33	5558.57	5279.69	5968.23	4870.03	5693.68	6556.96	4663.99	2684.25	5600.37	6151.67	3579.69	5724.53	4134.5	3457.76
M1031T310_2			1030.74	309.733	0.164813	0.161386	0.832693	6914	6224.43	7528.46	5809.17	5836.19	2423.99	5467.12	5680.23	5692.87	8763.38	5204.09	5175.32	2969.04	5421.35	6076.38	6381.57	7242.9	4457.34	2549.18	4767.4
M1031T310_3			1031.26	310.123	0.0100432	0.746457	0.953432	3548.44	1678.26	1953.75	2339.97	2194.14	2206.98	1573.74	1407.39	2729.2	4105.91	2552.23	3258.5	1828.76	2041.85	3019.99	1703.69	2788.92	2054.3	1352.68	2031.44
M1031T311			1030.75	310.697	0.0504895	0.664609	1.04193	5630.52	4261.18	5364.87	3226.41	3255.89	5358.89	3934.9	3944.03	5874.48	5956.06	5422.33	6384.81	4492.36	3998.02	3925.84	6199.23	3952.05	5330.19	4313.71	4751.22
M1031T412_1			1031.16	411.712	0.1027	0.345738	1.37692	738.676	1006.57	1595.37	803.543	782.002	1353.31	753.9	1685.42	1608.04	1399.61	4022.3	660.415	3771.03	2888.44	922.183	590.728	1172.97	531.654	1050.63	535.973
M1031T412_2			1031.3	412.448	0.0802196	0.148774	0.856319	1265.65	1071.07	1462.1	1240.75	1357.68	1053.72	1534.95	909.979	1534.85	1687.42	1186.98	1699.06	859.649	900.867	1478.28	885.024	1293.26	1242.79	913.188	774.208
M1031T413			1031.28	412.639	0.0628342	0.229145	0.882484	999.648	1095.06	1495.23	1258.92	1394.52	1171.6	1453.52	920.579	1637.11	1625.75	1209.06	1817.29	872.662	796.402	1272.99	933.746	1299.5	1195.15	940.42	1180.89
M1031T495			1031.38	495.204	0.0559822	0.261499	0.877642	684.537	707.796	609.855	670.971	759.596	662.811	1079.5	665.246	709.185	743.363	436.953	300.842	472.355	844.421	851.406	502.154	783.526	779.16	574.432	855.267
M1031T512			1031.35	511.64	0.177372	0.00016273	0.623256	880.953	677.672	1304.74	993.704	897.512	728.215	1021.86	984.5	1277.81	1285.91	397.547	710.81	584.298	629.623	536.744	666.21	646.269	845.626	624.919	623.473
M1032T122			1031.76	122.165	0.105941	0.0951047	0.743566	987.373	921.298	1294.35	995.097	604.228	558.637	885.365	1406.37	563.338	1123.89	535.493	344.918	619.451	514.408	343.384	1353.63	864.546	962.48	834.105	572.45
M1032T143			1032.24	142.607	0.126844	0.0547588	1.31608	1203.54	1103.34	1266.83	911.539	577.702	1001.27	1652.06	512.269	1746.32	657.892	1165.87	1879.12	1255.11	1426.95	1447.64	1078.8	1824.65	1413.96	962.964	1538.52
M1032T309			1032.23	309.196	0.0249644	0.640138	0.92925	2560.61	1269.78	1900.77	2242.84	2062.64	1351.62	1842.27	2555.48	2516.35	2186.6	611.513	2902.3	632.391	1647.05	2479.53	2115.08	2498.35	2960.86	1481.18	1711.12
M1032T310_1			1031.74	310.029	0.0565667	0.475258	0.932427	5706.13	4190.95	5170.14	5496.42	3883.02	3742.9	4391.66	4069.23	5009.35	6874.84	4631.96	5337.8	2849.92	4670.72	5184.18	4895.91	5995.78	4913.82	2919.56	3855.39
M1032T310_2			1032.25	310.412	0.0161084	0.669015	0.951704	2894.6	1930.38	2370.03	2644.54	1822.55	1578.47	1192.89	1812.4	2606.8	1742.55	1955.21	2616.59	1314.48	1919.02	2338.88	2056.09	2546.95	2108.83	1341.1	1403.4
M1032T327			1032.01	326.708	0.00922832	0.553042	0.935159	1471.25	892.843	1345.26	1374.37	750.656	691.96	1097.11	1026.69	1180.07	1148.96	1561.51	1371.51	833.608	1113.74	978.062	686.047	906.022	815.211	985.615	1015.95
M1032T334			1031.97	333.757	0.0781738	0.358506	1.15711	887.651	589.6	785.39	1458.13	644.005	594.711	711.303	564.128	894.638	860.122	1321.46	977.583	678.992	1672.04	795.708	650.811	726.191	864.21	698.527	859.425
M1032T413			1032.29	412.678	0.00522365	0.984466	1.00212	720.278	603.653	566.324	660.631	909.391	528.953	692.512	468.73	412.343	865.596	529.936	835.583	589.45	494.867	639.664	460.24	788.737	772.414	510.074	821.073
M1032T426_1			1032.14	425.805	0.112993	0.37233	1.0701	5631.09	4914.68	5419.61	6233.51	6565.28	4669.94	5915.34	4951.59	3977.27	5398.46	8387.32	4606.86	5590.49	5787.42	4580.06	5769.1	5969.27	5683.54	5712.58	5353.12
M1032T426_2			1032.15	425.881	0.166693	0.166439	1.11975	4818.72	4950.35	5552.37	6313.73	5121.98	3719.26	4760.59	4951.59	4014.35	5676.59	6845.59	4764.61	4257.01	7253.27	3885.77	5646.75	6096.93	5865.51	5923.87	5313.15
M1032T433_1			1032.24	433.334	0.0056639	0.744539	1.11216	474.307	940.565	673.673	575.772	1148.5	636.126	2397.58	388.015	1110.21	579.297		926.697	263.404	316.679	572.998	481.518	1261.11	1964.04	827.242	2318.76
M1032T433_2			1032.25	433.195	0.15879	0.238805	0.767855	3296.19	1719.79	3352.91	1992.27	1890.44	679.079	2288.15	1386.83	1101.49	1975.84		972.103	262.337	839.014	2411.4	1053.67	2456.8	1942.48	1646.19	2018.31
M1032T512_1			1031.86	512.067	0.162992	0.000214922	0.612915	951.098	655.104	1036.53	834.29	768.769	566.629	816.273	907.811	1144.08	1068.99	355.242	683.692	366.449	477.889	391.741	566.23	529.346	784.128	640.249	567.787
M1032T512_2			1032.36	511.947	0.111841	0.00209303	0.688053	564.826	403.125	783.685	724.72	485.982	437.485	536.718	567.602	822.915	771.416	340.404	436.787	443.749	380.304	386.161	525.857	394.279	519.425	326.694	442.414
M1033T143			1033.24	142.822	0.0725033	0.19234	1.26794	423.181	648.331	959.295	536.411	286.344	598.432	839.653	230.348	1194.29	463.259	608.001	1244.02	694.898	811.326	724.398	621.252	1121.35	706.241	450.679	853.137
M1033T168			1033.04	167.833	0.0157467	0.914571	0.981801	736.024	719.29	534.939	1623.94	681.969	442.208	477.843	592.874	584.833	866.946	783.278	729.289	443.119	647.671	1132.98	618.266	732.907	592.012	713.578	735.624
M1033T303			1032.61	302.619	0.0284479	0.674903	0.946337	6610.27	6715.7	5652.09	4443.64	8166.37	5338.99	3674.57	6671.24	6718.13	5996.82	6548.97	7249.25	1048.55	5571.17	5461.16	5925.27	7213	6876.75	3476.83	7397.74
M1033T304			1032.85	304.043	0.0844088	0.226538	1.19558	994.03	569.111	587.212	597.148	607.741	507.153	280.282	986.116	957.629	855.146	815.6	826.015	341.422	908.568	838.055	1228.33	553.747	824.627	1056.46	906.387
M1033T310_1			1032.68	309.966	0.178004	0.0523782	0.853189	5986.45	5019.28	5219.44	4802.77	4802.38	4695.43	4790.69	3875.47	4930.5	6614.5	4399.26	6043.57	3535.06	4334.09	5280.66	3360.85	4237.88	4452.09	3292.72	4351.98
M1033T310_2			1032.73	310.123	0.0817094	0.288828	0.909713	5415.34	4683.22	4322.28	4931.88	4288.76	3918.21	3513.1	3630.24	4232.16	6145.84	4348.24	5689.36	3315.79	4052.16	4989.78	3633.65	4432.47	3960.51	2639.87	3948.96
M1033T310_3			1033.22	310.147	0.0615235	0.442493	1.09817	2265.37	1899.89	2534.75	1822.28	1037.88	1946.62	700.588	1521.27	2597.51	2663.42	2040.45	1795.07	1694.57	2013.36	2622.18	2472.57	2380.23	2227.38	1500.19	2107.74
M1033T327			1032.51	326.732	0.0102801	0.854858	1.01806	799.387	683.147	961.656	932.1	718.382	856.068	781.68	987.02	698.594	827.824	1287.55	882.615	857.248	983.464	762.586	574.939	1003.81	733.544	835.938	473.057
M1033T333_1			1033.02	333.152	0.0558733	0.655482	1.08882	1545.84	914.558	1628.01	2751.97	1520.71	1039.53	559.881	457.973	1190.53	532.03	1742.25	1359.96	1072.14	1731.87	1661.33	1056.11	1195.27	1164.48	1260.78	975.255
M1033T333_2			1033.1	333.493	0.122572	0.056483	1.32443	906.965	571.253	839.236	971.374	645.409	580.09	557.346	504.363	716.411	722.638	1664.55	933.348	628.594	1200.56	1030.75	708.368	935.425	805.491	668.453	715.474
M1033T334_1			1032.95	334.274	0.139965	0.307594	1.3301	1186.87	738.952	1033.35	2673.33	1121.31	712.487	836.217	842.5	936.199	1094.84	3762.85	1015.83	871.176	2482.42	1351.22	668.418	1004.34	915.943	1126.47	1666.55
M1033T334_2			1032.96	333.823	0.140145	0.304659	1.32442	1163.89	737.874	988.456	2772.66	1082.83	744.704	828.567	849.078	956.666	1235.42	3748.02	1078.99	866.089	2487.74	1297.8	812.123	1087.6	1073.43	1015.89	1577.9
M1033T426			1033.15	426.356	0.197316	0.118035	1.37178	2105.52	2063.56	4057.14	2460.86	2322.53	2144.06	3938.14	1924.22	1506.59	1447.13	3656.05	4233.78	863.078	5727.95	3840.78	2519.21	4846.9	2815.84	1756.46	2621.21
M1033T434			1032.91	433.822	0.190578	0.094908	0.665758	1424.07	3061.34	2426.91	1330.33	1090.69	2432.75	2540.37	951.582	1558.81	3131.03	2770.46	1346.57	2155.06	1932.78	1822.22	803.328	1528.88	344.039	78.8389	498.279
M1034T122			1033.78	122.451	0.226174	5.56788e-05	0.48501	1080.7	824.878	1444.81	1017.34	793.895	805.205	1145.1	876.91	806.198	631.698	390.467	229.404	632.01	699.544		389.729	547.619	426.499	473.082	326.501
M1034T141			1034.42	141.497	0.225394	1.40034e-07	0.501927	1015.8	1004.86	996.424	1025.25	978.704	1060.72	804.174	1173.67	670.153	1126.26	581.024	421.576	462.465	549.811	329.64	494.067	400.969	505.796	745.167	456.486
M1034T143			1034.25	142.721	0.185363	0.0743033	1.33541	2535.94	2337.11	3303.09	1877.82	964.705	2087.46	3624.71	1236.92	4052.09	1407.19	2413.03	4472.68	3331.21	2907.17	3598.24	2803.73	4203.67	2658.94	1883.75	3012.15
M1034T309			1034.22	309.17	0.0609965	0.734078	1.05077	2603.41	2391.52	2666.06	2508.73	761.841	1436.2	1589.7	2020.35	2288.37	2865.45	2614.19	2555.73	664.611	2430.14	2852.68	2963.81	2417.1	1516.47	1590.85	2598.86
M1034T310			1033.72	309.829	0.217204	0.020421	0.8423	4575.41	5972.62	5602.29	6031.71	5719.44	4793.03	5262.29	5157.26	4706.5	6681.49	5072.98	5840.03	3828.83	4908.64	3122.27	4396.7	5502.9	4968.04	3878.41	4388.29
M1034T333_1			1034.16	333.271	0.0217434	0.975198	1.00414	1349.2	970.881	1089.85	1706.68	1319.4	854.314	868.088	724.275	854.642	1414.97	1297.36	1003.25	442.95	1541.09	1517.52	1297.55	1013.75	1276.02	794.39	1014.58
M1034T333_2			1034.18	333.043	0.0299448	0.892785	1.01822	1286.64	845.937	1074.55	1713.55	1257.31	854.314	868.088	724.275	822.83	1370.83	1295.35	1074.33	416.6	1586.2	1390.07	1247.98	993.044	1218.51	823.728	969.596
M1034T334_1			1033.86	334.382	0.118013	0.113449	1.33039	725.134	457.189	667.789	973.413	749.498	522.17	705.516	507.106	648.26	821.111	1901.56	727.81	581.304	1143.05	1019.25	583.318	810.783	630.983	753.996	864.262
M1034T334_2			1034.03	333.718	0.0939676	0.236578	1.18564	1079.77	763.532	915.696	1554.95	762.339	659.684	778.349	671.515	929.21	895.383	1600.99	1046.47	906.097	1745.21	1170.69	747.943	947.209	849.158	810.478	858.87
M1035T122			1034.79	122.179	0.192001	3.04853e-05	0.445216	823.838	625.695	944.853	830.828	541.243	504.185	738.954	642.794	505.483	410.548	307.633	240.939	354.38	263.603		87.6671	407.665	294.429	370.854	304.761
M1035T123			1034.78	122.606	0.185852	7.36879e-05	0.455862	764.828	596.646	965.035	831.079	513.04	484.273	737.581	622.899	506.452	381.892	308.026	241.569	351.595	262.476		87.3201	406.661	294.777	370.923	303.947
M1035T143			1035.25	142.697	0.137438	0.0537562	1.27302	1559.85	1427.45	1718.88	1314.73	781.612	1275.48	1945.6	716.016	2216.9	1042.55	1396.69	2376.95	1596.39	1687.77	1880.22	1847.55	2206.71	1691.48	1291.52	1845.85
M1035T308			1034.65	308.173	0.0585963	0.613962	0.896961	2724.72	7454.18	2982.12	9184.85	7571.99	1640.22	8062.44	3304.04	7477.66	9034.92	1658.26	7261.86	5668.65	8094.63	7286.82	3625.76	7555.23	2146.81	3482.44	6532.33
M1035T309_1			1034.71	309.11	0.107583	0.212473	0.920248	6738.27	5331.09	8133.6	7768.6	5800.82	5775.34	6410.74	5897.85	6260.4	6425.43	6524.89	6452.81	4554.25	7225.2	6146.27	6395.51	6589.42	5729.59	4750.51	5026.3
M1035T309_2			1035.21	309.469	0.229002	0.0048606	0.737366	4670.17	3184.96	3937.8	3782.5	3023.3	2564.83	2703.54	3324.81	3328.04	4415.47	2074.8	2971.08	2560.31	3484.81	2914.41	2615.86	1803.66	2879.79	1635.9	2819.59
M1035T334_1			1034.93	334.331	0.0955676	0.241958	1.24646	750.641	556.511	678.075	1347.36	719.638	517.27	574.206	459.887	723.078	672.1	1756.18	792.999	546.795	1272.86	646.518	585.48	673.092	965.351	676.715	807.699
M1035T334_2			1035	333.945	0.0751922	0.416212	1.12007	1071.62	766.269	865.519	1777.56	1127.68	620.061	956.311	746.682	991.724	1096.35	1761.84	1000.25	928.676	1572.4	1179.26	650.407	1008.57	952.964	1202.62	965.832
M1035T334_3			1035.01	333.735	0.0735301	0.484914	1.11153	1063.81	765.151	944.683	1872.22	1122.52	615.105	985.119	746.682	986.2	1130.18	1754.9	1069.97	812.872	1848.8	1179.26	803.084	1096.59	937.486	872.362	997.482
M1035T419			1035.22	418.551	0.167482	0.00545225	1.98858	538.87	89.7687	315.986	442.474	420.972	143.67	304.385	309.237	521.464	290.269	420.063	900.477	346.108	424.199	780.907	657.274	657.177	1057.76	312.786	1158.89
M1035T463			1034.97	463.045	0.236593	0.47086	1.20608	14831	5523.01	13100.2	10672.9	6355.56	4045.93	5799.81	6340.28	21533.3	7422.86	7765.5	15634.1	4853	2928.19	16186	10142.9	12633.1	23788.7	5845.24	15554.4
M1036T123			1035.8	122.745	0.162356	0.00140245	0.629036	818.01	608.353	977.895	943.566	637.756	627.101	760.091	588.043	737.045	590.058	415.762	359.394	805.686	316.821		358.012	635.766	416.682	497.796	320.005
M1036T143			1036.25	142.79	0.0865119	0.264767	1.16587	1553.57	1402.64	1660.83	1297.77	701.413	1136.92	1946.18	611.391	2106.17	930.658	1345.23	2342.55	1639.75	1432.57	1877.9	1443.44	1358.19	1380.83	1112.37	1628.62
M1036T144			1035.54	143.658	0.149681	0.135853	1.46991	746.703	982.369	839.089	756.268	656.475	1855.01	2275.26	1075.84	3376	601.267	3174.75	1096.43	3176.6	1115.76	648.908	1620.17	1985.01	1942.02	1959.49	2631.21
M1036T308			1035.65	307.761	0.173044	0.065011	0.854011	7364.47	5804.03	6743.07	6660.55	6012.23	5201.71	6142.58	5733.58	5628.43	7429.17	6025.86	6292.54	4853.44	5946.51	5691.37	5546	6082.34	1930.12	5491.68	5703.54
M1036T309_1			1035.7	308.708	0.210224	0.0396914	0.852277	7908.93	6116.62	7598.26	7425.47	6243.41	5639.67	6479.19	6208.42	6458.54	9898.03	6256.31	6803.8	4698.61	6510.24	6721.5	4906.22	6715.27	5343.71	5976.5	5707.26
M1036T309_2			1036.19	308.947	0.0782451	0.29811	0.910261	4378.53	3410.22	3960.42	4258.87	3806.47	3060.44	3411.18	2988.61	3414.83	4302.66	4085.16	2625.09	2947	3923.93	4224.78	3846.53	3908.65	3455.06	1527.52	3128.85
M1036T309_3			1036.21	308.732	0.00138866	0.729649	0.972356	4989.4	3143.58	3991.12	4334.65	3892.47	3137.31	3504.88	3162.53	3483.32	4410.95	4096.89	4514.57	2875.49	4396.88	4358.45	3814.13	3988.87	3473.27	2530.3	2949.47
M1036T310			1036.2	310.131	0.0277319	0.519743	0.930676	3893.2	3134.97	3518.41	5066	4058.04	2816.23	3256.85	2760.49	1775.28	3055.83	3661.19	4032.07	2749.83	3561.44	3883.95	3421.41	2327.41	2337.99	2364.51	2684.56
M1036T333			1036.15	333.049	0.0452687	0.633275	1.04469	1394.72	899.503	1196.33	1620.26	1141.86	878.909	802.963	854.629	1170.53	1238.99	1568.82	1189.94	976.675	1338.72	1304.49	970.098	1148.29	1163.18	1046.66	992.347
M1036T334_1			1035.84	334.428	0.0532826	0.670942	1.07103	959.705	552.638	783.644	1523.77	823.298	564.355	665.07	661.649	660.681	726.097	1374.1	793.175	593.331	1376.65	801.39	645.013	553.96	648.932	797.757	899.218
M1036T334_2			1036	333.927	0.0979998	0.212028	1.18044	1105.17	807.594	984.413	1535.71	932.524	871.496	778.418	712.519	1013.21	1214.44	1837.55	1112.66	922.503	1787.18	1118.02	700.979	1107.41	1056.5	907.006	1202.08
M1036T463			1035.98	463.037	0.104441	0.649826	1.12038	6052.98	2322.89	5370.21	4803.6	3011.25	1782.09	2976.37	2677.96	9392.58	2991.34	3002.13	6813.4	2014.3	1465.21	6469.22	4169.86	5606.94	9233.05	2180.46	5408.11
M1036T466			1036.24	466.372	0.0445922	0.354483	0.866733	703.853	1257.06	721.782	1461.75	971.884	491.066	878.61	815.001	1013.72	1080.9	555.473	928.207	511.484	434.65	562.8	988.01	637.352	1161.47	1122.1	1241.96
M1037T123			1036.8	123.048	0.144828	0.000639897	0.632789	796.428	510.504	893.272	663.896	435.44	453.616	614.943	666.023	578.82	461.141	385.597	338.606	448.688	392.696		340.003	417.267	369.841	459.782	306.77
M1037T143			1037.25	142.9	0.0471087	0.374704	1.1117	1098.24	894.12	1315.84	822.731	647.554	731.276	1329.34	508.058	1298.59	735.598	870.692	1440.84	966.961	922.669	1254.56	830.173	1259.15	1026.98	900.935	956.275
M1037T144			1036.54	144.14	0.126353	0.0929735	1.36705	693.867	1456.39	666.386	729.527	582.407	1485.59	1673.23	1496.35	2120.93	604.35	2166.72	814.736	2177.61	1403.32	763.343	1353.8	1609.58	1600.89	1762.16	2081.26
M1037T276_1			1037.08	276.104	0.181822	0.0345961	1.31925	1787.66	978.773	2299.23	1649.53	2051.42	967.729	1620.75	1462.94	1911.07	1501.69	1805.52	2214.71	1987.45	3684.87	2222.55	1626.49	1945.22	2038.11	1763.79	2123.81
M1037T276_2			1037.09	276.103	0.176899	0.0631981	1.34307	1794.6	904.937	2319.09	1711.05	2137.24	1002.7	1609.26	1440.4	1892.28	1443.28	1810.55	2018.26	1989.6	4308.89	2222.55	1585.35	1899.07	2058.69	1818.81	2119.64
M1037T301			1036.58	300.807	0.0240391	0.59955	0.952191	2238.07	1785.26	1230.37	2290.93	2854.57	2343.13	2651.97	2265.69	2281.18	2236.4	2697.56	2075.42	1704.72	1616.86	1841.96	1598.43	1958.78	2364.71	2775.82	2483.03
M1037T309_1			1037.19	309.079	0.130728	0.0875598	0.861335	3422.05	2993.9	3866.5	3893.95	3142.15	2937.15	4045.04	2650.46	3174.79	4284.15	3409.6	3396.51	2540.14	3498.77	1995.72	2792.88	3815.69	1988.29	2953.05	3248.01
M1037T309_2			1037.32	308.509	0.00660431	0.938987	0.995536	2520.93	1928.59	2841.75	1528.13	2514.39	2285.05	2319.93	2332.52	2378.92	2908.84	2416.62	2427.3	2125.64	2343.67	2440.34	2205.07	2531.71	2348.96	2139.09	2475.47
M1037T310			1036.73	310.279	0.513399	0.0845653	0.894399	79468.1	66660.7	74978.3	71520.3	73078.5	59910.4	73276	55146.3	74900.2	93026.8	68328.6	77202	49941.2	64360.9	70553	65082.9	72539.6	61314.7	55531.5	60871.6
M1037T463			1036.98	463.043	0.115635	0.497892	1.18231	3958.49	1443.59	3586.47	2861.78	1868.54	1310.48	1780.39	1607.2	5460.72	2360.69	2006.76	4738.67	921.942	957.018	3884.9	2576.62	3931.28	6009.16	1687.55	4307.91
M1038T142			1038.28	142.2	0.201054	0.00106084	1.75134	876.713	648.323	1055.57	630.118	429.093	451.561	928.89	454.217	912.123	580.898	1029.78	1209.32	1167.37	1757.05	1606.18	1198.08	1633.92	1029.99	571.934	998.836
M1038T143			1038.26	142.807	0.18673	0.00469997	1.62713	939.697	756.631	1085	752.514	504.893	729.444	828.695	453.93	1405.44	624.641	1014.11	1562.91	1292.15	1829.51	1869.51	1087.77	1721.02	1075.95	655.718	1040.03
M1038T144			1037.54	143.597	0.1283	0.0856862	1.32494	807.982	907.58	1062.7	770.006	723.378	1104.48	1441.75	1509.18	2175.08	553.844	2009.64	785.354	1974.17	1271.45	1266.76	1222.15	1480.91	1203.4	1557.65	1877.08
M1038T267			1038.37	267.45	0.0362396	0.764471	0.896892	332.031	166.267	289.331	194.099	165.535	46.2534	54.2516	349.641	12.2815	315.215	10.0014		34.5439	133.43	231.395	52.5831	433.726		331.233	154.233
M1038T276_1			1038.07	276.166	0.105139	0.111162	1.28633	884.741	511.731	940.713	835.87	812.433	493.969	636.571	900.375	670.802	624.243	1022.2	927.005	946.372	1903.28	802.742	602.581	860.249	688.988	837.543	813.998
M1038T276_2			1038.09	276.261	0.101077	0.137837	1.28536	916.475	469.997	938.932	743.519	812.433	410.699	600.229	898.944	737.668	613.001	937.22	932.137	947.272	1910.48	701.959	551.795	837.432	692.852	836.575	832.177
M1038T308			1038.19	308.124	0.00605613	0.883331	0.989337	3494.73	3065.38	2012.72	4018.74	2959.43	2470.45	3009.45	3159.81	2879.56	2479.64	2830.47	2924.95	2443.88	2999.92	2791.14	2668.05	3706.65	3368.83	2751.92	2749.04
M1038T309			1037.98	309.06	0.05031	0.539569	0.950327	3467.88	3470.33	3535.13	2165.44	3347.81	2309.89	2823.21	2167.77	2721.44	2368.09	2646.52	3067.63	2529.14	2470.98	2168.81	3667.87	2647.86	2332.06	2581.35	2855.2
M1038T310_1			1037.72	310.027	0.260493	0.0949956	0.893095	21491.7	17799.9	19198.8	18347.6	18747.4	15515.5	18297.9	15177.2	18535.8	22852.4	17762.2	20962.8	12932	16557.4	18983	17635.7	18453.5	16146.9	13299.7	13350.5
M1038T310_2			1037.73	309.979	0.280963	0.0808259	0.881581	21984.2	17383.7	19666.7	19218.1	18769.5	15610	18240.8	15420.9	18492	24407.4	17820.4	21042.5	12976.9	16696.7	19090.2	17427.4	18544.2	16413.3	13289.9	13487.6
M1038T334			1037.97	333.895	0.0809453	0.428115	1.13026	1214.42	752.26	1050.62	1755.49	1033.18	633.988	946.363	760.443	1055.36	1100.76	2119.17	958.56	731.569	1634.09	1286.62	818.279	1009.26	1093.58	950.757	1043.04
M1038T415			1038.22	414.644	0.144924	0.000104	0.70252	824.31	724.785	753.542	683.013	671.618	707.051	736.34	604.01	794.722	930.344	547.944	520.918	552.843	454.992	464.885	356.071	586.387	768.111	504.492	462.897
M1038T463			1037.97	462.762	0.0616549	0.508899	1.16011	1301.01	790.239	1318.02	862.097	882.498	446.253	699.824	616.191	1971.44	858.331	884.162	1560.55	490.024	477.304	1461.62	883.022	1080.4	2342.24	662.731	1464.23
M1039T276_1			1039.07	276.128	0.123558	0.0608924	1.28511	917.846	614.163	1392.59	995.483	1378.38	638.917	758.222	780.879	1106.85	922.261	913.882	1345	1093.38	2057.72	1381.82	1029.6	1196.95	1064.1	998.298	1134.96
M1039T276_2			1039.08	276.193	0.129834	0.0522083	1.30785	981.429	558.216	1392.59	906.821	1459.99	631.88	792.826	754.954	1095.4	844.103	994.092	1341.14	1081.85	2087.58	1322.38	1036.07	1193.65	1069.29	1032.05	1159.51
M1039T307			1039.3	306.87	0.0504503	0.454419	0.922677	1788.7	1938.2	2055.27	3299.49	3887.45	3232.61	3955.04	2902.74	3595.18	3698.82	2995.9	3631.48	2567.63	2769.64	2890.08	2175.78	1917.09	2869.02	3385.99	2803.87
M1039T310_1			1038.72	310.111	0.523141	0.0466505	0.890802	67713.2	56464.2	64479.3	62429.1	60492.1	51739.9	61014.1	48040.7	59026.1	74959	58437.9	63037.5	43594.3	53622.1	57302.3	56120.9	59365.4	52969.2	46673.8	49021.1
M1039T310_2			1038.73	310.199	0.55782	0.0397654	0.882069	69487.1	56877.2	64741.1	63450.3	60552.8	51823.6	61162.5	48339.7	59428.9	77818.6	58121.7	62579	43422.8	53783.6	58293.9	55086.5	59620.6	53731.8	46947.4	49722.3
M1039T310_3			1038.79	310.185	0.230324	0.140759	0.852784	12679.1	10054.7	13289.8	9385.8	9612.52	8535.17	9941.56	7951.39	11433	16080.2	11130	12153.7	7585.01	9724.94	11007.4	9668.32	10574.9	8898.19	5189.72	6990.04
M1039T310_4			1038.81	310.338	0.22223	0.148029	0.861119	12807.6	10000.9	12895.1	9311.63	9480.58	8446.45	10170	7970.26	11296.8	15933.5	10891.2	11925.5	7345.35	10035.7	10890.9	9663.3	10395.8	9405.55	5794.02	6922.82
M1039T310_5			1039.17	309.987	0.0560611	0.349462	0.919418	2257.15	2418.18	2046.15	2608.36	2946.15	2154.91	2257.77	2535.05	1675.58	2662.61	2173.83	1982.67	959.654	2019.58	2842.93	2322.13	2341.6	2630.84	1956.82	2433.19
M1039T312			1038.59	312.473	0.039798	0.536889	0.898774	1148.78	1329.97	900.085	1348.41	2578.08	1046.55	1933.2	1148.11	1088.02	1452.08	855.315	1010.36	1057.53	811.076	1064.44	1683.89	832.462	1952.21	1090.81	2200.74
M1039T334			1038.97	333.675	0.0549872	0.5097	1.08969	818.375	608.484	803.847	1273.28	721.691	588.132	700.189	528.689	746.465	784.765	1374.32	824.524	619.721	1126.86	863.159	686.272	767.603	657.519	666.854	666.372
M1039T335			1038.86	334.537	0.106514	0.242583	1.27539	905.328	494.993	730.668	1406.78	833.493	567.527	562.232	678.659	686.686	738.995	2129.78	733.746	587.249	1491.23	922.536	559.802	853.795	700.555	868.944	852.163
M1039T450			1039.13	450.25	0.0179906	0.712134	0.83475	4480.46	326.122	1249.87	4216.13	9992.08	30.9071	2713.08	176.381	2696.43	907.451	335.352	3360.92	650.245	146.58	334.327	2548.54	665.647	3235.91	4641.99	6442.55
M103T10			102.925	9.5455	0.104119	0.319816	0.589369	1324.95	1194.66	1449.65	10905.6	1371.16	1029.19	1419.77	2917.85	1224.66	1368.13	1591.59	1362.92	1172.14	1175.42	1363.45	855.442	1235.95	1193.9	1512.79	2802.47
M103T116			103.057	116.006	0.171476	0.375989	1.31789	4185.71	2832.6	3443.88	6372.61	4379.87	2865.66	1617.12	948.058	2703.63	1977.29	6393.44	2243.68	10902.5	4525.26	1821.02	1103.25	2512.2	2947.75	1876.04	6959.65
M103T13			103.042	13.372	0.0172866	0.650096	0.950072	3211.23	3409.39	3193.95	4033.05	2181.75	2868.12	3347.96	3262.52	3049.82	2964.29	3318.25	3588.76	2980.45	2680.55	2894.91	3451.98	3712.98	2746.07	532.933	4041.36
M103T183			102.729	182.827	0.00139034	0.819565	0.978997	691.777	588.51	697.713	509.193	616.767	503.195	564.529	704.829	802.758	769.197	970.733	736.753	765.784	618.944	540.827	461.322	551.078	613.059	517.272	537.258
M103T184			103.043	183.518	0.29581	0.68437	1.05004	177589	128124	202060	117018	161902	256924	145101	196540	229425	212730	312651	188489	248220	200198	150402	196836	151931	180649	142941	146537
M103T204			103.042	203.924	0.200254	0.687825	0.963349	48817.3	41068.5	55555.6	41293.2	52719.2	71510.1	46867.4	51437.6	56585.9	63836	69063.4	52418.3	72603.2	49880.9	45019.5	34039	43966.2	51130.5	46060.7	46095.6
M103T231	(M-H)-	2-hydroxy-butanoic acid	103.042	231.194	0.472225	0.329711	1.1773	52624.9	41619.8	69019.2	69754.6	29914.1	63552.5	36166.4	38022.3	62564.9	48359.5	55769.8	105193	90249.4	35366.1	60845.1	58245.5	34162.5	80254.3	48293.8	33926.2
M103T239			103.058	238.768	0.682868	2.48297e-05	1.41889	14106.3	10191.1	13537.5	9999.81	10810.6	11638.1	13045.7	12922.6	12478.3	11254	18291.5	17592.3	14654.6	18761	18588.5	15624.5	21462.8	16948.1	13022.5	15298.9
M103T250			103.006	250.357	0.583533	0.303855	0.737321	76464	77968	8589.26	100415	12226.2	55803.8	70655.8	52442.7	71439.7	5716.31	16405.2	14268.3	16757.8	9779.15	77266.8	55757.6	25415.2	67693.2	50807.7	57898.1
M103T261			103.043	261.438	0.900454	0.00412356	0.639773	28459.5	37785	35033.3	41190	28636.3	23676.4	33071.6	17763.5	32736.2	45490.8	8809.43	33195.3	12082.6	23483.6	23891.9	22111.7	20023.5	17325.9	30717.4	15544.5
M103T282			103.061	282.135	0.640174	7.32373e-06	2.47393	3890.06	3244.01	1486.94	2797.56	2926.09	2789.59	2059.17	2111.8	2408.96	4095.92	8632.9	7679.37	7821.19	3251.6	9130.57	6918.57	7364.18	6669.44	3774.53	7558.03
M103T283			103.006	282.94	0.422742	0.00122076	1.35545	6942.97	5698.11	5452.93	7500.67	7120.33	8786.55	7154.99	5853.77	6357.25	4911.27	7035.26	9852.26	9880.38	8212.06	9775.55	7875.35	7597.69	7118.66	11638	10174.7
M103T305			103.061	304.63	0.0729874	0.312889	1.15494	1210.02	1381.63	1574.23	679.118	802.873	1582.36	1269.01	2138.45	1805.07	1560.62	1112.15	2103.41	1632.73	1975.56	1526.05	2141.17	2261.44	1172.19	808.424	1439.96
M103T34			102.926	34.154	0.0840516	0.462327	1.13857	944.559	1342.14	1142.85	1624.93	1554.01	1012.66	2226.66	2617.22	1945.18	1934.72	1292.06	2992.74	1227.26	1511.88	1233.77	1401.62	1709.47	1563.28	3442.49	2235.31
M103T369			103.006	369.3	0.220967	0.150937	1.13037	7483.69	8134.7	6990.61	7861.17	6288.05	5367.08	7465.61	5366.4	7094.85	7423.07	11596.3	6970.93	7664.04	9223.2	7087.57	8097	7462.79	5474.54	6810.51	8145.88
M103T374			103.042	373.832	0.370439	0.0308735	1.26119	7822.51	6477.08	6448.92	11261.8	6244.59	5546.78	6274.11	4624.2	7119.49	7586.2	11467.1	8854.25	8435.12	9795.18	9872.92	10639.9	7940.29	6465.19	6778.19	7285.74
M103T377			103.061	376.613	0.414993	0.142176	1.26199	21097.9	12898	20474.1	16372.9	13180.6	12042.8	12499.2	10622.7	12965.3	20184.8	14203	20589.6	14239.9	34705.2	28773.6	16534	20554.6	14321.1	14230.5	14097.8
M103T419			102.972	418.767	0.199786	0.216564	1.37398	3395.85	659.737	1618.71	3186.81	2339.42	764.844	2234.63	3686.13	3223.29	1753.69	1002.58	3727.09	1425.72	780.639	4670.28	2690.93	3127.41	6308.74	2708.76	4971.37
M103T45			103.042	45.31	0.029135	0.99918	1.00027	3950.67	5929.75	6736.37	6522.2	5212.84	4117.32	5300.89	4700.34	6108.79	7915.47	4397.62	4794.08	3761.01	5192.27	11307.8	668.831	15435.8	2744.88	6007.96	2199.69
M1040T307			1039.96	306.548	0.110948	0.137226	0.809888	2235.38	2580.33	2939.98	3103.5	3263.07	2367.43	1550.42	2608.25	2202.71	2761.47	2391	2946.25	2037.77	2278.3	2201.75	1518.82	296.457	1226.01	2947.18	2899.75
M1040T308			1040.16	307.507	0.117122	0.150303	0.851528	1811.33	2263.5	1999.07	2008.85	1684.61	1916.44	1641.28	868.606	1123.32	2033.89	1493.29	1834.81	1222.59	1460.32	1470.72	1749.35	1830.17	1617.68	1345.56	750.298
M1040T309			1039.65	308.869	0.0254976	0.867182	0.966672	17417.9	1880.94	15646.1	16647.9	17247.2	13096.3	15915	12504.3	3192.46	18806	17334.6	16918.1	11383.4	2279.29	16976.5	14819.8	17638.2	14913.2	12317.8	3362.09
M1040T310_1			1039.73	310.113	0.205189	0.403178	1.08017	17231.9	10987.8	15738.8	16595.5	17332	12848.5	12132.9	12116.4	15309.9	6551.33	17189.1	16697.9	11175.4	13719.2	16679	14553.7	17493.5	14283.6	12080.7	13944.1
M1040T310_2			1039.79	310.008	0.119734	0.234278	0.913883	5114.04	4565.53	6760.82	4423.62	4464.61	4194.8	4936.43	4001.48	5657.79	6438.62	5061.75	5032.43	4260.21	5176.44	5104.63	4872.35	4821.89	4663.04	3702.09	3509.02
M1040T310_3			1039.81	309.988	0.0996738	0.261376	0.902407	4969.89	4046.22	6457.69	4748.15	4647.1	4271.85	4429.83	4552.85	5544.76	7003.57	5258.94	5675.69	3650.25	5443.04	5024.25	5556	4566.22	3622.93	3476.2	3453.15
M1040T333			1040.04	333.271	0.104899	0.167033	1.21532	1025.88	834.38	1209.43	1526.32	767.701	915.045	627.246	706.572	1010.19	797.688	1823.75	1189.01	1028.28	1380.89	1567.43	786.386	1086.55	765.999	757.129	1063.43
M1041T123			1040.67	122.77	0.102119	0.144811	0.814606	1671.72	1560.34	1266.75	1789.16	1421.44	1629.82	1199.81	2008.93	948.486	2109.06	977.102	1110.8	784.973	2059.17	805.106	2006.22	1574.92	948.672	1480.1	965.292
M1041T304			1041.28	303.53	0.0349646	0.778668	1.02294	2015.3	1335.62	1606.05	2315.46	2421.31	1783.44	1297.11	1647.5	1481.79	1735.05	1916.38	1588.49	1463.19	2171.61	1962.4	1494.08	1677.94	1926.21	1915.82	1927.15
M1041T307			1040.66	307.452	0.459614	0.113914	0.688286	28652.6	22383.7	27451	26576.3	5692.77	6898.44	26502.4	19989.7	24941.6	31980	23352.6	9198.51	6053.21	24227	25963.2	4003.34	25813.7	6783.77	5395.82	21367.5
M1041T309			1041.17	309.472	0.276083	0.00757282	0.750959	4631.58	4047.31	4076.53	4328.97	4307.04	4245.64	4176.71	3570.51	2366.16	5386.11	2508.37	2303.72	2473.03	2598.86	4114.12	3738.9	4305.29	3519.92	2786.1	2543.54
M1041T310_1			1040.73	310.279	0.215705	0.175814	0.927755	29887.3	22621.4	27690.7	27153.4	25662.1	22328.4	26755.3	20062.4	25291.3	26228.1	23609	27123.8	18309.5	24670.7	26538.5	23887.9	26586.3	22890.5	20177.5	21559.6
M1041T310_2			1040.8	310.469	0.128	0.333265	0.900887	12578.9	7779.32	10526.8	8542.02	8564.88	8181.6	8079.09	6793.95	8715.01	13156.2	9556.04	11159.8	5880.61	8875.51	9597.21	10255.3	9602.82	7328.64	5665.08	5787.38
M1041T333			1041.04	333.404	0.00567841	0.704502	0.952726	743.94	653.808	664.781	1189.86	654.723	555.239	628.491	507.704	700.465	719.002	1114.37	682.244	587.06	777.72	681.099	542.284	793.383	548.35	583.833	375.898
M1041T334			1040.89	333.774	0.0741568	0.299948	1.14124	834.151	640.892	675.85	967.696	736.106	643.822	619.281	549.699	735.886	807.28	1471.55	787.628	590.775	877.86	1040.04	568.231	621.5	697.228	656.695	917.602
M1041T391			1041.43	390.752	0.163935	0.459314	1.2376	1863.74	4913.52	4368.11	4582.71	6106.88	6388.17	4216.94	10381.6	726.049	4461.22	13581.8	4405.01	8778.01	11275.8	5065.6	3187.19	2645.94	2160.3	5943.56	2372.6
M1041T479			1040.98	478.691	0.090895	0.666184	1.25004	2882.6	835.16	1673.94	3056.48	1676.64	443.513	1050.37	1014.42	8832.81	3534.27	492.291	3136.65	1256.74	365.623	1451.23	2353.27	2111.75	13102.8	1723.84	5256.96
M1042T302			1041.94	302.167	0.054037	0.25857	0.871555	447.603	902.757	826.542	1282.6	1431.74	941.298	1190.7	1102.08	1014.47	636.256	879.081	635.484	549.313	967.07	848.948	793.425	825.152	996.926	901.197	1123.75
M1042T309_1			1041.67	309.471	0.45647	0.0152188	0.767097	18045.4	13882.6	15950.5	15963.3	15605.8	12917.7	13926.3	12392	9366.1	19449.2	10637.4	10549.7	8146.22	13840	16230.8	7041.73	14451.1	10867.3	11405.1	9976.51
M1042T309_2			1042.16	308.975	0.2114	0.179936	0.829256	6898.01	6614.15	7496.16	7434.21	6322.07	5325.01	7238.53	5041.83	1883.77	7600.05	4548.31	2929.22	2718.17	6210.52	6826.45	6228.68	7602.39	5236.57	5104.92	3887.43
M1042T310_1			1041.72	310.185	0.282744	0.165598	0.809508	17094.9	13354.7	15780.1	14940.2	15313.2	6987.02	7886.08	11950.6	7773.55	18493.5	7892.85	9137.05	6624.28	13498.6	15808.1	12702.8	14168.9	7079.51	11489.5	6489.45
M1042T310_2			1041.8	309.921	0.00407212	0.928424	0.99002	5185.81	4308.53	5114.98	4759.05	3235.55	3506.84	4043.62	3718.43	4478.37	2503.31	4940.08	4396.69	2976.67	4888.3	4979.6	3852.72	5556.72	3732.54	1877.85	3245.56
M1042T310_3			1042.15	309.752	0.14865	0.156992	0.900719	6888.7	6501.06	7236.75	7576.82	5098.2	6275.14	7149.97	4840.02	6131.75	8811.55	5933.79	6571.77	4897.23	6213.09	6920.64	6119.4	7141.39	4681.77	5580.79	5846.91
M1042T311			1041.73	310.702	0.0950731	0.58221	0.937085	8028.36	7310.81	6644.51	8178.88	7327.79	12735.1	13681.3	6007.14	9220.43	9958.59	10350.5	10041.1	8064.23	8264.01	7919.67	6221.34	5467.62	10807.6	6519.39	9832.15
M1042T479			1041.97	478.646	0.0452804	0.707756	1.18087	1176.37	397.917	891.772	1424.55	667.637	192.188	587.189	374.79	2225.23	963.788	243.819	1363.33	481.526	275.327	470.828	938.575	616.689	4214.42	428.624	1478.3
M1043T123			1042.68	123.124	0.0302596	0.759653	1.03653	1428.36	1211.91	1240.71	1388.69	1210.18	1048.22	929.853	1289.82	947.647	2267.39	1152.34	1634.12	1237.03	1677.72	897.913	1844.34	1201.45	1150.92	1452.88	1187.55
M1043T277			1043.09	276.512	0.0842319	0.151987	1.15371	888.636	548.435	831.373	933.598	808.534	594.265	758.213	713.441	828.847	582.913	932.728	1158.97	804.513	460.222	894.659	879.307	737.908	688.202	1050.76	1031.97
M1043T309_1			1042.78	309.473	0.123382	0.166339	0.845432	5837.19	4531.48	5590.19	5286.71	5584.95	4025.48	4266.12	3632.69	5358.9	7114.96	5661.25	6167.97	2880.1	4973.3	5406.8	5104.67	1753.8	3936.24	3148.05	4278.17
M1043T309_2			1043.16	308.528	0.00822906	0.872031	0.987168	10266.6	6561.65	9142.9	8584.93	9125.37	7767.93	9967.51	6943.25	9204.68	4522.07	8471.81	9962.76	6843.09	9013.28	8743.81	7020.3	8027.49	7942.29	6876.19	8132.5
M1043T310_1			1042.65	309.541	0.167901	0.237994	0.934865	22118.4	18699.4	17923.3	21149.8	19735	15754.1	21344.8	15961.5	19474.1	24369.3	18611.1	19950.4	14779.4	20025	19047.3	18531.8	20647.9	19264.2	17007.7	15863.8
M1043T310_2			1042.72	310.272	0.103761	0.369853	0.894189	9918.94	7933.67	11232.9	8298.05	6854.08	3942.08	8268.28	15680.7	10478	12739.6	10344.7	10342.9	7570.86	7770.82	8066.12	8785.03	9476.86	8187.37	7478.71	7234.23
M1043T310_3			1042.8	310.123	0.000484384	0.735464	0.961546	6591.27	3538.59	3508.9	4622.88	4197.57	3829.88	4244.25	3544.2	4818.98	7502.75	5507.16	5627.24	3390.27	5191.55	5156.28	4561.68	4366.48	4118.45	2921.64	3774.29
M1043T423			1043.16	422.965	5.89679	0.00445106	0.307232	366889	756936	699289	426213	681906	833338	812883	176529	202.395	1.13766e+06	50.7494	19.1031	44.7771	606132	314872	196288	371808	141331	178752	865.438
M1044T309_1			1043.65	309.401	0.334623	0.028432	0.880543	23680.3	18617.1	21256.5	22654.1	21604.4	19086.3	21594.5	16220	21575.2	26211.3	20902.6	21120.7	14544.9	18065.7	19435.8	17616.1	20148.7	18445.6	18404.9	18429.9
M1044T309_2			1043.72	309.068	0.314572	0.239905	0.684438	18357.4	4017.27	17395.1	4749.41	4964.81	7268.77	10191.2	13314.7	4486	5332.55	5587.64	1642.32	3240.18	14507.6	4833.25	4857.45	15999.9	3735.47	3298.97	3949.5
M1044T309_3			1044.16	308.816	0.201845	0.0607904	0.886738	9373.36	9428.28	10201.8	9908	9673.67	7868.41	9710.76	7425.32	8119.32	7034.96	8397.51	9489.23	6280.79	7661.27	6300.43	8817.67	7019.42	8769.06	7454.72	8502.54
M1044T310			1043.8	310.108	0.0613795	0.337914	0.908896	2733.79	1880.4	2347.95	1886.66	2051.8	1536.98	1611.11	1657.86	1731.55	2568.15	1668.38	1856.33	1266.93	2009.25	2509.17	2253.83	1953.35	1968.95	1301.77	1395.64
M1044T334			1043.98	333.846	0.108397	0.227809	1.2239	969.948	573.001	757.356	1676.02	860.617	649.241	584.878	558.869	738.776	862.029	1747.58	1037.23	613.445	1302.21	1049.18	848.645	839.935	741.987	782.167	1111.2
M1044T411			1044.11	411.367	0.349874	0.00011827	0.450478	2282.7	2971.05	1657.48	2703.38	3541.67	1775.6	3416.85	2724.13	2397.46	3654.43	303.263	2281.85	790.743	1138.57	410.236	2076.15	936.087	1490.2	1705.76	1086.26
M1044T423_1			1043.64	423.348	0.951207	0.0761369	0.575621	21142.4	49742.8	45527.4	21137.3	41393.4	51193.6	52028.3	6181.46	22786.5	71881.1	60305.8	25136.3	41952.1	35349	16319.7	8513.55	18873.3	4454.6	4295.38	5271.41
M1044T423_2			1043.66	423.13	1.57435	0.00520876	0.265888	21255.9	51763.6	47373.2	21415.3	43146.1	51259.9	53534.3	6399.78	2717.28	72770.6	16.0176		24.2289	35246.2	16766.8	8522.47	19254.9	2876.32	4376.96	1848.32
M1044T423_3			1044.15	423.424	2.29635	0.0561554	0.630559	148010	263793	262561	151257	267010	338233	305826	69762.1	161337	387474	313886	171156	258934	223883	117381	74014.1	137721	56379	75075.5	56703.4
M1044T423_4			1044.16	423.027	3.58744	0.00375083	0.318126	146246	268114	261018	153164	265016	320876	306977	72383.2	122.041	388209	2418.62	8116.85	149.329	224049	117160	73445.3	134811	51617.8	76611.8	5811.32
M1044T454			1044.23	453.518	0.0240276	0.611858	0.916854	718.296	653.868	678.845	386.206	748.969	608.43	1026.66	371.164	805.711	1118.22	425.486	819.426	557.64	486.144	816.792	519.297	629.844	757.056	268.666	1244.33
M1045T302			1044.52	302.19	0.1733	0.227044	1.16702	4063.13	4475.15	3202.26	5563.32	1986.21	961.448	3884.42	3804.99	4682.5	3433.54	4299.25	5061.23	4082.94	3774.08	4211.84	2446.85	4012.73	4531.06	4946.94	4712.44
M1045T308_1			1044.65	308.048	0.0628511	0.913979	1.00787	20556.5	10143.2	17196.8	20204.9	19734	16985.1	21185.1	14924.4	18571.7	12687.1	16308.9	19487.4	14973.7	17923.1	16359.9	16619.6	19195.3	17278.8	18404.1	16992.9
M1045T308_2			1045.19	308.41	0.155943	0.285166	0.827197	6350.2	4634.66	6288.45	3172.67	3850.77	1444.45	2388.81	3565.72	4221.06	6408.06	1845.67	2291.99	3085.48	3713.31	5057.36	3359.23	5420.64	4673.27	2444.59	3119.43
M1045T309_1			1044.64	308.979	0.238771	0.149765	0.910101	20058.4	17508.6	18271	20128.1	19086	16599.5	15819.2	15388.6	18256.3	21198.7	15952.9	19206.1	14824	17510.9	17448	9436.14	19021.9	17317.2	18499.2	16708.1
M1045T309_2			1044.72	308.827	0.0632165	0.614076	0.877836	4237.15	3498.19	11255.2	6884.3	3151.64	3133.7	6248.08	9336.21	3292.39	12805.5	5850.81	6094.91	3140	9263.69	11841	6905.97	1390.79	4952.45	2497.67	4105.83
M1045T309_3			1045.15	309.196	0.177152	0.162432	0.863312	8957.84	7048.53	8717.16	4728.78	7981.76	5421.51	10327.8	6375.58	7780.65	9460.75	8205.68	7884.83	4031.71	6601.08	7470.43	6247.82	4358.69	7402.15	7237.58	6862.64
M1045T309_4			1045.33	309.296	0.0322923	0.996361	1.00037	2262.63	2177.67	2173.53	3770.51	3314.22	2289.82	2170.91	2620.16	2802.49	3103.41	2687.88	3250.44	2185.42	2651.28	2833.19	2770.41	3179.14	2418.49	2190.94	2527.98
M1045T311			1044.8	310.744	0.0566346	0.384333	0.858134	2045.58	1529.34	1753.45	1639.92	1519.61	1251.71	901.823	1191.03	1063.25	2276.22	1429.05	2105.82	565.363	1500.74	2133.45	1068.15	2029.5	565.814	733.135	888.532
M1045T334_1			1044.98	333.534	0.0588788	0.537165	1.1001	901.92	609.373	828.403	1417.82	612.921	597.514	659.139	522.895	667.485	815.064	1403.11	839.133	598.332	1139.89	1111.14	645.713	596.181	726.838	587.427	748.773
M1045T334_2			1045.13	333.58	0.119585	0.299152	1.21242	1349.92	783.224	1325.31	2503.33	1437.78	893.382	1050.93	770.446	1135.13	1334.31	2898.76	1372.62	978.722	2215.42	1717.56	971.624	1410.55	1201.89	1062.08	1427.56
M1045T411			1045.11	411.344	0.178879	0.0053545	0.528915	910.709	1355.97	553.011	1228.83	1507.48	449.205	1317.43	1030.29	1063.96	1655.39	142.262	1162.22	313.94	390.867	284.359	937.462	360.559	967.497	737.91	559.214
M1045T423_1			1044.67	422.81	0.609658	0.00691905	0.261252	3691.96	8343.83	8915.8	3648.27	5813.28	9971.05	4724.51	762.777		14058.7	2147.14	79.8207	23.2223	6058.71	2142.76	732.654	1846.46		886.471
M1045T423_2			1045.15	423.228	1.23116	0.0580679	0.64823	43674.3	90427.9	80728.3	53126.4	83551.6	90652.8	96313.4	24295.8	55798	124133	99803.5	56671.4	80987.7	70943.3	37655.6	27816.8	45415.4	18752.3	23995.1	19400.3
M1045T423_3			1045.17	423.171	1.85616	0.00596658	0.408819	44222.7	92289.5	81485.7	54789.3	81755.4	94686.1	97970.3	25345.1	1813.63	124812	18783.1	11717.6	21745.3	71036.4	37857.6	27849.4	45686.5	17360.9	24848.2	8948.76
M1046T306			1046.2	305.529	0.0331742	0.908245	1.01052	4487.23	3513.68	2840.09	5071.26	3439.42	3485.15	3788.14	2337.46	3513.12	5511.63	3763.73	4505.21	2994.56	3606.7	4473.97	4117.06	3468.57	4001.66	4018.85	3436.61
M1046T308_1			1045.64	307.786	0.0740881	0.502258	0.927676	14468.8	14761.8	6254.66	16810.3	16322.3	14509.5	8013.62	11852.9	13904.1	18201.8	12538	16098.2	10800.9	12627	13262.7	11397.5	13437.2	7139.16	13179.4	14848.8
M1046T308_2			1045.99	308.106	0.188613	0.00269844	0.809715	3532.2	2778.99	4037.6	3909.27	3736.2	2494.42	3245.84	3065.75	3164.54	3460.15	2560.05	2995.88	2078.45	2919.29	2888.31	2869.04	2818.57	2454.9	2450.56	3029.64
M1046T308_3			1046.14	307.51	0.0189214	0.963659	0.99618	6381.47	2795.67	7475.28	7130.06	6419.56	5737.98	7088.85	5470.14	6485.35	4413.78	5853.57	6663.97	4994.18	5657.67	6168.98	4869.82	6460.12	5870.02	6595.26	6037.65
M1046T309_1			1045.63	308.549	0.322321	0.101137	0.845217	10310.3	13052.4	12520.3	16348	13392.7	13079.8	13683.6	9570.27	13684.5	11529.7	6655.06	5427.93	10444.6	9356.04	9562.67	11829.5	13589	12659.4	13084.1	14879.4
M1046T309_2			1046	308.815	0.185513	0.00897242	0.801202	3644.04	2431.34	4446.63	4240.48	3226.77	2549.19	3440.68	3104.13	3146.16	3745.27	2556.56	2907.75	2074.23	2872.84	2844.88	2958.2	3144.88	2415.94	2485.16	2960.16
M1046T309_3			1046.19	308.816	0.0180915	0.697599	0.956876	5502.5	3510.72	4284.2	5460.93	3298.07	3285.81	3617.73	3272.94	1587.41	3114.51	3561.29	4255.94	2926.86	3326.33	4380.75	3509.13	3475.6	2687.57	3932.26	3286.31
M1046T310			1045.69	310.046	0.186665	0.117773	0.779394	6232.56	4338.37	6249.63	3966.85	2142.64	3041.99	5448.47	4457.92	4585.2	6704.11	3825.49	5101.57	2878.06	6584.84	3560.36	3839.93	3871.8	1978.57	2283.79	2837.87
M1046T334_1			1045.94	334.132	0.117041	0.324411	1.23411	1257.63	900.751	1080.84	2377.79	1226.04	768.303	953.318	744.939	1038.39	844.613	3032.03	1085.58	867.755	1970.75	1310.76	900.36	1138.39	1091.78	961.942	1453.62
M1046T334_2			1045.96	333.846	0.0368076	0.864846	1.03434	1185.7	840.143	1131.91	2349.24	969.267	392.716	957.564	767.685	718.342	969.646	1098.85	776.535	588.54	1959.14	1380.72	734.457	1072.03	1085.17	849.56	1090.25
M1046T412_1			1046.24	412.442	0.145283	0.122582	0.696303	878.57	1102.7	1120.29	855.895	2532.77	2301.96	2086.12	855.704	1934.13	3437.73	1263.11	2506.75	1129.88	1039.16	1064.61	756.82	1181.25	1017.1	762.168	1190.04
M1046T412_2			1046.26	412.378	0.0926319	0.276608	0.760627	878.57	862.518	928.81	855.895	2282.44	1836.99	1794.33	717.921	2029.41	3347.4	1312.26	2776.43	1129.88	1033.42	1009.58	756.82	1015.91	562.107	957.758	1261.65
M1046T423			1046.17	423.203	1.03014	0.0020743	0.416597	12943	23989.2	22229.9	14044.2	24784.5	28599.5	26074.1	7978.87	6340.45	34315.1	4841.63	3567.03	8370.2	18473.9	11194.3	8067.8	12127.2	5684.51	7287.01	4246.83
M1047T141			1047.49	141.148	0.363933	0.0907039	4.72191	843.406	795.854	734.491	1381.91	636.964	505.618	435.536	607.725	986.746	660.155	1855.49	629.195	2207.89	7071.97	16729	2934.39	1570.72	925.385	765.835	1141.81
M1047T306_1			1046.72	305.939	0.257705	0.0295714	0.818627	6368.32	6330.77	7291.48	6736.28	6333.06	5759.57	5744.4	5414.17	4879.79	9008.45	3934	4065.74	3987.44	6598.8	6698.42	6167.95	5477.66	5323.65	4761.24	5267.78
M1047T306_2			1046.72	306.254	0.196137	0.223613	0.841883	6506.58	6527.55	7611.13	6875.45	2656.78	5900.32	5880.41	2905.78	4981.44	9202.21	3997.07	5787.36	4058.47	3304.91	6888.43	6236.43	5682.17	5443.04	4846.88	3466.45
M1047T307_1			1046.62	306.863	0.239686	0.275763	0.844914	12454.7	9403.41	10274.2	13951.4	2563.83	9337.28	12952.3	7437.9	10648.3	10293.6	10555.8	7785.8	8494.89	7976	9111.46	5087.37	10630.1	11094.8	11058.9	2119.15
M1047T307_2			1047.13	307.288	0.0961309	0.11801	0.926567	4512.15	4288.15	3874.5	4857.71	5676.32	3974.71	5120.5	4164.76	4343.45	4148.94	4340.19	4820.02	3769.83	4232.72	3984.53	3902.95	4336.85	4136.34	4081.72	4054.4
M1047T308_1			1047.17	308.089	0.151855	0.0780582	0.839698	3960.24	3583.46	4364.93	4292.66	4010.39	3572.47	2963.9	3560.22	3385.13	4739.56	3796.66	3119.76	2871.67	4258.36	4133.15	3073.64	3674.97	3180.85	1065.7	3097.33
M1047T308_2			1047.31	308.149	0.0234301	0.773717	1.03644	2907.61	2740.38	3175.75	3775.33	736.884	2743.62	3176.72	2396.56	2436.9	2856.31	3265.07	3278.66	1912.93	2623.46	2988.41	2876.29	2444.92	3525.54	3593.28	1419.51
M1047T334			1047.1	333.699	0.0981109	0.31327	1.14535	1389.08	870.762	1204.11	2041.22	1438.08	784.504	966.925	866.18	1079.39	1316.97	2073.46	1413.3	952.494	1930.2	1505.96	1096.4	1322.79	1137.07	1096.12	1167.34
M1047T335			1046.8	334.601	0.120811	0.283559	1.26332	1188.05	597.189	739.341	1956.34	1159.42	571.636	624.815	843.64	753.261	944.533	2306.46	815.557	650.621	1750.57	1055.97	549.452	982.345	835.651	1143.89	1757.14
M1047T412_1			1047.24	412.082	0.0989887	0.0984488	0.697906	496.768	603.653	478.313	502.28	1251.56	988.523	1070.68	992.385	1005.65	1592.83	511.868	1407.04	434.233	873.328	540.142	476.915	750.707	353.583	318.25	602.963
M1047T412_2			1047.25	412.077	0.0923642	0.118979	0.700026	495.337	485.048	523.238	502.28	1214.27	881.506	997.691	991.019	1106.05	1773.02	646.135	1363.88	526.045	872.264	380.308	475.67	703.832	353.583	318.25	638.882
M1047T423			1047.16	423.036	0.418262	0.0208167	0.525269	3258.2	7395.01	5616.81	2377.82	6227.19	8479.49	5339.27	3896.79	1000.02	8556.22	3213.44	5912.68	1237.33	5144.18	3181.94	866.662	3240.65	1611.95	1734.22	1248.03
M1048T138			1047.66	138.196	0.0783016	0.494816	1.18111	1646.79	955.442	1850.56	1834.99	2190.46	772.379	578.426	1780.83	974.45	977.342	711.26	502.055	1907.92	2397.75	3601.13	2395.56	961.758	996.846	1248.53	1295.02
M1048T141			1048.48	141.29	0.267605	0.0964839	3.2047	734.196	680.088	706.844	1117.3	660.405	535.193	524.714	663.555	666.378	695.25	1382.81	559.329	1572.54	4240.55	9502.42	1895	968.271	756.444	646.588	857.437
M1048T168			1048.05	168.345	0.0813876	0.242791	1.18709	759.526	393.536	706.956	1124.87	840.723	517.014	475.768	365.046	435.584	836.395	999.399	827.676	327.605	873.104	1017.14	642.117	699.142	722.768	761.868	792.347
M1048T306_1			1047.62	305.942	0.0599163	0.723342	0.956635	6930.52	5902.16	7906.4	8404.1	9861.07	7493.92	8915.15	2524.78	7993.01	6816.48	7779.24	8857.57	6830.99	6408.1	2158.06	6645.06	7296.82	7500.08	9132.91	6984.06
M1048T306_2			1047.98	305.559	0.142443	0.0290975	0.814023	1835.47	2491.14	2376.47	2474.92	2074.74	1680.35	1929.75	2095.57	1230.75	1912.27	1638.93	1439.18	1243.27	1946.3	1703.94	1724.62	2181.42	1551.29	1136.97	1797.12
M1048T307			1048.14	307.402	0.0758478	0.252561	0.896475	2715.61	3236.8	2196.16	3998.84	3782.37	3084.27	3881.86	2607.87	3212.09	2574.62	3277.9	3293.59	1332.93	2836.53	2280.13	2869.09	2713.99	2914.78	3186.91	3345.3
M1048T308_1			1047.67	308.048	0.250173	0.0331642	0.801602	5198.03	6529.23	6670.93	5340.96	4519.04	3812.15	5871.16	3018.84	3614.96	5971.81	3615.91	4013.67	3068.29	4555.07	4824.88	4448.96	4456.11	3882.09	4053.31	3600.38
M1048T308_2			1048.17	307.506	0.0914507	0.458586	1.06832	3491.28	2106.24	3657.49	4332.6	1543.47	3428.92	3682.92	3203.19	3262.83	4191.23	3374.12	4060.59	2712.17	3727.81	3523.48	3560.02	3311.67	3527.88	3434.98	3915.26
M1048T327_1			1047.56	326.889	0.351642	0.404157	1.04584	57115.7	56131.1	57962.1	64606.2	59843.8	47579.1	59822.9	57490.6	54316.7	61047.1	67793.4	68060.7	52427.4	59439.4	52906.4	52876.5	54918.2	51416.1	75645.3	66834
M1048T327_2			1047.57	326.732	0.501453	0.209581	1.08565	54739.5	55436.8	59136.9	66450.5	59521.9	43634.8	58028.4	56800.5	41829.9	59159	65594.9	68926.2	50663.4	59924.5	53188.5	52767.9	54542.1	52515.4	75781	68347.6
M1048T327_3			1048.06	326.932	0.0833554	0.828972	1.01085	14850.6	15947.8	16078.2	17390.3	17052.6	12742.8	17521.9	15396.9	17581.9	17354.1	17491	19052.1	15017.7	15371.2	13988.4	14267.9	15786.9	14969.7	19064.4	18664.6
M1048T327_4			1048.08	326.732	0.218075	0.281307	1.06684	15572.7	15757.7	16616.4	17100.9	17271.8	12144	17468.5	15293.2	12003.5	17134.1	17512.4	19558.9	14938.2	16605	14939.4	14189.6	16635.8	13896.7	19695.3	18842.7
M1048T334			1047.8	334.474	0.0536211	0.349896	1.15621	503.992	291.378	424.119	641.514	537.646	324.588	322.777	312.673	325.42	367.98	449.515	368.458	289.892	814.705	461.611	283.062	417.22	437.932	440.224	722.453
M1048T426			1048.13	426.424	0.301255	0.00289622	1.50285	2419.81	1414.29	1644.37	2591.97	1708	660.888	3323.5	3280.87	2222.12	1738.62	3996.21	3160.41	3401.54	2685.57	2923.35	3086.79	3242.08	2754.93	3853.3	2462.39
M1049T138			1048.66	138.196	0.00202115	0.797498	0.914565	1101.07	618.478	712.452	2308.3	1120.95	381.908	310.473	1322.02	191.557	701.447	300.864	321.175	181.488	1502.06	2331.94	968.092	595.998	443.578	750.275	624.034
M1049T167			1049.38	167.299	0.0765147	0.424402	1.15611	905.125	506.387	959.733	1880.55	1008.59	392.229	593.278	491.443	746.962	954.854	996.007	957.484	340.248	1113.94	1301.46	670.17	1157.99	1004.72	1123.88	1090.66
M1049T169			1049.05	168.592	0.0645223	0.459298	1.13289	744.952	436.161	732.737	1375.74	795.367	442.265	449.815	594.234	410.489	1009.74	948.375	760.328	388.268	924.928	1292.34	607.557	786.585	738.723	719.067	754.411
M1049T307			1048.61	307.452	0.0391238	0.923823	1.01195	3780.72	1923.54	6979.02	8621.22	8260.74	6612.72	8828.44	5261.46	5985.54	7580.59	6005.05	7949.13	5614.1	5788.64	7145.38	4157.11	6227.22	7042.51	7367.14	7300.69
M1049T327_1			1048.58	326.73	0.137442	0.592445	1.0275	23940.2	24588.8	26042.3	25967.1	27896.9	22244.5	24503.7	23052.9	23234	25004.6	27278.9	28132.6	22169.3	26559.6	23152.1	21233.1	21841.9	23168.8	32253.8	27463.2
M1049T327_2			1049.08	326.759	0.0879086	0.336716	0.911262	3621.63	3489.95	4083.68	3830.65	3816.55	3339.22	3599.47	3337.39	3695.27	4062.63	4070.95	1072.94	2406.63	3940.96	3538.24	3296.43	3886.65	2864.6	4051.99	4474.74
M1049T334_1			1048.92	334.334	0.104379	0.280761	1.24997	1110.28	508.91	638.285	1617.12	749.989	621.361	699.531	568.333	693.814	813.522	2136.84	767.322	682.429	1449.3	955.643	574.328	875.557	765.999	803.486	1015.27
M1049T334_2			1048.99	334.32	0.126304	0.238863	1.31699	1024.2	568.748	798.469	1926.86	744.433	572.313	605.514	659.05	728.858	778.132	2357.62	1194.72	587.341	1793.11	1060.72	668.799	806.568	697.271	855.681	1049.57
M104T101			104.009	101.305	0.448561	0.00227859	1.84699	3450.47	5385.43	3028.4	1905.5	2045.54	2193.8	2223.5	5897.34	4289.36	1888.09	6445.76	8691.99	5037.69	6142.64	4784.66	6590.92	4613.24	9524.15	4237.2	3603.19
M104T130			104.02	130.409	0.183897	0.0429677	0.671073	1712.36	2251.9	2773.64	1187.8	1494.04	1266.87	1849.03	3922.76	1841.36	1659.03	1339.93	1439.19	655.285	825.735	2147.27	838.785	2018.07	1295.81	1404.78	1428.94
M104T184			104.045	183.553	0.00924072	0.914489	1.01048	8586.78	6018.77	9701.91	5355.7	7128.44	10340.7	7107.21	9208.98	10021.2	8938.42	12339.7	7919.55	10198.7	8478.69	6906.89	8894.36	6815.98	8261.36	6904.74	6551.95
M104T229			104.045	229.201	0.187417	0.100239	1.36042	2002.28	2154.18	2829.93	2917.01	902.15	3034.61	2759.48	3772.55	2492.47	1792.52	2836.01	4057.14	6346.69	1695.43	2718.1	2729.01	1684.11	4622.23	3016.88	3838.62
M104T239			104.061	238.756	0.206853	0.000412213	1.38601	1156.32	1085.28	1708.09	1017.47	1047.81	1284.72	1379.14	1243.46	1436	1481.71	1892.73	2230.39	1492.29	1752.13	1726.12	1655.08	2166.99	1536.11	1356.72	1987.78
M104T262			104.046	261.542	0.187405	0.0057592	0.647754	1475.35	1879.05	1511.69	1928.43	1451.29	964.743	2016.32	756.464	1336.33	1739.86	524.144	1653.27	583.531	1145.17	850.222	973.499	995.811	846.011	1370.77	812.437
M104T281			104.037	280.565	0.302197	0.0183164	1.25816	6655.76	5375.74	6455.51	5648.08	5403.92	3554.3	6981.37	3892.08	4854.52	5695.65	6461.37	8966.39	7014.13	4659.61	8175.63	5478.49	7868.41	6900.1	5877.24	7189.43
M104T282			104.063	281.76	0.219745	2.33393e-06	3.00025	421.433	293.621	147.222	176.899	195.651	237.669	146.691	102.5	213.896	495.158	893.98	786.837	919.282	514.906	858.406	799.828	848.077	661.604	325.4	684.518
M104T355_1			103.722	355.056	0.112465	0.036916	1.25965	976.763	552.27	661.698	649.812	729.154	429.125	647.571	663.887	715.001	898.706	1007.7	958.427	978.809	1000.75	1201.42	651.394	855.212	730.666	529.263	808.131
M104T355_2			104.038	355.449	2.17544	0.004572	1.32539	248382	148652	195820	175254	191080	140055	185752	150761	192405	268814	287448	249184	256835	260656	320194	194036	301968	189298	232887	221719
M104T372	(M-H)-	L-Serine	104.038	372.431	0.464844	0.29154	1.14826	60853.4	34474.6	30173.2	32415.3	35524.7	32283.7	37283.9	43144.4	28850.7	53753.9	66068	49080.6	62707.2	29498.6	40449.6	26171.2	33928.1	46029.1	45925.7	46538.7
M104T377			104.062	376.702	0.0912996	0.281202	1.15704	1739.56	1138.68	2074.32	1755.59	1455.49	1259.94	1463.03	1318.13	1231.71	2057.9	1507.66	1995.32	1399.45	3161	2439.31	1592.42	1777.95	1575.05	1325.11	1154.29
M1050T143			1050.23	142.732	0.136067	0.0956969	1.32229	1413.52	1297.46	1668.5	1147.3	577.386	1213.2	1833.05	589.065	2350.24	844.758	1432.03	2714.63	1742.82	1798.03	2081.62	1549.15	2100.26	1341.73	915.941	1426.88
M1050T167			1050.04	167.037	0.0769295	0.698442	1.06444	2339.12	1254.19	2225.24	4555.33	2249.91	1362.39	1557.96	1345.38	1698.93	2284.61	2515.67	2152.15	1287.53	2373.04	3147.76	1900.13	2309.65	1958.65	2160.63	2412.86
M1050T310			1050.22	310.116	0.0381162	0.714912	0.956814	3616.87	3266.12	4735.43	2417.24	2914.26	2766.66	2587.76	2760.45	3441.42	4522.55	3695.22	3299.9	1966.66	4485.41	4198.1	3004.73	4039.09	2491.78	2219.56	2201.92
M1050T311_1			1049.71	310.678	0.255903	0.0459271	0.823321	8580.7	6262.01	8195.87	6634.7	6252.36	5639.51	7090.57	5350.21	7330.52	8739.7	5366.38	6468.85	4709.25	5960.78	7333.59	6896.75	7014.72	6612.35	4160.99	3171.48
M1050T311_2			1049.72	310.527	0.162565	0.227534	0.878234	9644.12	6980.23	8220.38	5448.71	5732.13	5490.35	5590.29	4621.35	7112.52	9295.89	6342.58	6694.6	4879.75	6104.42	7000.76	7510.56	6837.52	6068.39	4160.99	4239.79
M1050T327			1049.58	326.756	0.0566541	0.815236	1.01289	5721.11	5287.77	6049.18	6739.93	5718.06	4931.06	6060.64	5640.85	5109.79	6256.7	6375.01	7065.27	5124.59	5145.4	5137.73	5557.76	4789.61	5690.89	6971.44	6398.92
M1050T412			1050.28	412.414	0.0751131	0.419033	0.916801	2891.98	2351.87	3097.7	3035.86	2958.95	2767.07	2864.76	1975.7	2658.72	4312.3	1403.77	3042.36	1554.35	2153.85	3329.04	2838.94	3028.6	3175.42	3102.57	2880.32
M1050T464			1050.26	463.817	0.116718	0.0483113	0.785617	1389.76	1356.58	1365.66	1811.49	1406.32	782.591	1291.13	1006.22	1297.28	1366.66	734.184	1193.19	930.054	704.539	582.284	1131.42	954.364	1557.2	1481.41	1002.27
M1051T143			1051.23	142.679	0.106538	0.0745325	1.26552	1053.65	804.466	1220.71	909.95	523.689	751.994	1143.2	389.655	1250.27	725.391	825.498	1645.1	1143.87	1109.41	1263.62	1025.14	1259.58	1003.93	706.5	1119.7
M1051T167_1			1050.71	167.18	0.182914	0.062603	1.30819	1387.5	1137.37	1615.39	2797.31	1373.82	857.257	890.443	1311.96	1470.5	1365.25	2781.05	2110	1098.49	2060.98	1887.05	1971.68	1761.35	1695.8	1468.49	1750.29
M1051T167_2			1051.04	166.987	0.0496691	0.82087	1.05241	1574.45	1052.07	545.242	3672.85	1510.3	905.795	770.766	989.696	1470.96	1626.49	1208.21	1430.37	1043.18	557.484	2480.64	1279.04	1822.79	1767.44	1599.8	1669.55
M1051T167_3			1051.36	166.696	0.147613	0.160816	1.25924	1412.03	926.869	1506.93	2669.57	1534.51	767.128	1046.66	854.355	1077.71	1547.82	2980.51	1833.86	1079.65	1678.4	1611.99	1360.23	1571.26	1655.84	1430.84	1600.18
M1051T167_4			1051.38	167.242	0.0805076	0.573955	1.11884	1413.46	928.333	1514.8	3613.47	1457.68	739.14	1026.57	854.569	1077.46	1556.53	1154.58	1629.41	947.963	2312.58	2228.02	1332.41	1621.9	1599.94	1364.95	1675.64
M1051T168_1			1050.55	168.325	0.109873	0.219641	1.2254	848.481	630.08	883.821	2145.03	807.952	685.937	696.971	658.098	766.72	983.261	1532.39	1333.2	619.823	1220.65	1148.57	1004.04	931.665	1221.94	1055.25	1091.36
M1051T168_2			1050.7	167.958	0.132206	0.183254	1.19529	1261.16	1200.68	1557.96	2684.04	1259.31	1173.39	1202.24	1390.35	1472.78	1310.52	2758.08	1793.13	941.03	1978.98	1754.67	1801.97	1793.52	1557.99	1346.72	1620.48
M1051T308			1050.63	307.948	0.200972	0.0225538	0.822411	5527.8	5298.67	5024.99	5690.13	5237.54	4407.45	5767.61	4197	5220.62	4591.85	4149.3	5751.11	3820.07	4241.02	4228.42	4156.46	3039.17	2351.72	5500.12	4675.69
M1051T310			1051.22	309.952	0.0373179	0.694389	0.958825	10555	7808.12	8798.13	6850.5	6854.29	6825.23	6723.84	4856.28	8314.72	10735.9	8429.88	9581.31	5815.24	8258.04	10370.5	8320.66	6997.57	6757.81	4768.76	5797.29
M1051T311			1050.72	310.722	0.216398	0.247857	0.886088	21000.8	15351.1	20187.9	15751.4	14116.5	13244.7	13525.7	11115.6	17183.7	22597.2	15954.5	18436.8	11053.8	16330	18315.4	15180.9	16735.6	13110.5	9920	10346.9
M1051T327_1			1050.57	326.846	0.101915	0.0887045	1.13438	1182.93	1121.64	1521.74	1428.89	1439.88	1148.74	1373.06	1440.59	1023.67	1595.04	1627.15	1698.99	1304.87	1633.03	1295.11	1139.29	1551.73	1210.67	1816.29	1783.06
M1051T327_2			1050.58	326.756	0.106287	0.0930076	1.15044	1061.12	931.408	1411.47	1376.42	1257.61	1083.35	1308.66	1373.84	972.336	1522.65	1737.55	1650.81	1262.82	1363.94	1107.52	1189.33	1350.18	1094.94	1768.51	1623.51
M1051T334_1			1051	333.748	0.0777459	0.501784	1.14047	1087.57	800.797	1103.09	2031.13	817.927	756.19	784.361	742.088	731.882	1147.42	2305.8	1020.11	843.258	1845.67	968.976	756.23	831.226	898.164	890.012	1048.03
M1051T334_2			1051.06	333.69	0.0827919	0.38676	1.15762	1004.44	913.781	1099.25	1601.59	895.879	844.212	875.251	778.8	1144.24	928.737	2359.74	1107.75	811.973	1706.71	1279.2	626.121	1106.13	863.804	844.917	969.602
M1051T334_3			1051.07	333.692	0.0200127	0.929737	1.00824	894.349	771.415	896.414	1261.25	811.357	641.962	669.288	746.319	810.935	905.478	893.658	761	590.593	987.033	1180.94	708.85	965.89	697.294	787.77	905.029
M1051T412			1051.29	412.408	0.0363093	0.585634	0.944814	1616.52	1346.88	1401.38	1519.02	1502.72	1485.91	1561.81	1036.14	1707.48	2177.58	1031.63	1634.94	679.612	1201.03	1737.22	1453.68	1968.53	1531.22	1793.37	1476.79
M1051T423			1051.14	423.224	0.333053	0.0654194	0.633629	3992.72	7080.44	5722.92	1822.51	6083.83	6582.03	5540.42	1560.23	2897.61	4517.61	5282.4	3190.76	5479.08	5650.72	1451.65	1485.6	2057.91	1729.59	1660.25	1032.43
M1051T463_1			1050.94	463.398	0.106046	0.452992	1.1691	3409.96	1522.2	3659.96	3003.08	1941.19	1605.53	1932.49	1986.19	5157.4	2594.03	2275.46	4042.8	1633.19	1034.63	4064.3	2651.44	4217.64	5940.09	2055.66	3430.75
M1051T463_2			1050.96	463.392	0.0929537	0.508968	1.15041	3353.83	1457.65	3616.4	2984.28	1958.78	1586.86	1848.53	1989.58	5297.05	2541.63	2225.96	4067.24	1635.2	1033.11	4023.01	2592.12	4384.8	5753.45	2000.53	2925.37
M1051T464			1051.26	463.909	0.0493863	0.281283	0.849625	1070.05	868.915	1210.94	1034.01	1221.69	407.621	904.236	1266.12	735.507	1098.23	467.588	1406.15	537.729	620.029	1319.7	673.036	1059.63	595.922	807.464	853.796
M1052T143			1052.23	142.79	0.107689	0.0930319	1.29799	932.518	840.509	1124.23	831.547	526.574	746.941	1199.59	365.458	1431.08	656.95	789.783	1743.22	1114.92	1167.6	1276.09	1148.69	1474.42	904.325	602.877	1012.66
M1052T167_1			1051.54	167.272	0.0748285	0.468981	1.12533	983.296	722.325	1022.31	2208.96	1092.55	679.781	536.021	735.776	925.237	1314.02	1020.91	1500.4	653.84	1357.34	1461.44	806.888	1075.84	1230.07	1239.34	1155.1
M1052T167_2			1052.04	166.836	0.109943	0.564407	1.09406	2679.66	2303.67	2556.84	6404.31	2600.82	1938.36	2400.51	2083.62	2828.64	2916.57	4019.17	2849.19	2155.06	4211.17	3815.63	2336.23	3069.51	2843.08	2803.36	3311.32
M1052T308			1051.63	307.908	0.0103068	0.669853	1.04721	1856.67	2160.04	2306.3	1145.4	963.991	2004.71	2004.28	1909.22	2060.53	2210.14	1049.49	2415.05	2341.87	1894.21	1605.08	1551.09	1735.22	2239.32	2281.9	2387.21
M1052T310_1			1051.71	310.412	0.257814	0.225113	0.897821	34221.1	25363.3	31755.2	28028.2	26005.4	21817.2	23421	19818.5	28457.7	37144.4	27777.7	30473.3	19496.4	26534.3	28188.3	26420.5	28866.8	22595	18293.4	19181.4
M1052T310_2			1052.19	309.978	0.208603	0.187242	0.889485	14430.2	13172.5	16600.9	11233.6	11863.5	11088.7	11694	10782.2	13361.7	17708.3	13085.3	15425.1	9037.39	13815.5	12876.9	11621.6	13087.9	10655.1	7772.96	9977
M1052T310_3			1052.21	310.128	0.179744	0.235431	0.904304	14549.1	12876.1	16575.3	11555.8	11885.1	11250.2	11613.9	11112.3	13343.9	17228.7	12775.5	14859.4	9016.57	14115.6	14387	11890.1	12852	11318.6	7579.74	10564.9
M1052T327			1052.43	326.721	0.00588666	0.843474	0.98262	1065.74	751.008	1200.56	1175.65	675.891	757.72	788.705	729.591	519.477	907.589	854.991	863.38	765.701	762.641	843.679	816.156	965.001	940.525	770.431	840.446
M1052T412			1052.29	412.474	0.0384084	0.496025	0.927159	785.948	765.944	727.772	803.16	671.128	631.346	792.406	531.283	585.017	906.178	377.43	672.469	488.938	532.046	1057.25	585.273	949.507	771.078	682.752	558.966
M1052T463			1051.96	463.355	0.0880548	0.350572	1.23166	1268.72	513.043	1443.32	1238.87	733.14	453.538	745.592	846.457	2044.06	1059.13	805.619	1684.94	663.86	569.862	1934.39	1056.85	1607.4	2404.28	650.114	1365.23
M1053T143			1053.29	142.803	0.255353	0.000693324	2.11499	1010.2	572.617	852.634	690.357	505.573	656.048	721.848	370.997	1223.23	632.63	1159.51	1651.26	1323.46	2488.87	2183.06	1138.2	2079.22	1390.29	589.71	1300.76
M1053T167_1			1052.71	166.911	0.0966439	0.392452	1.14802	1332.47	994.054	1518.5	2936.36	1334.26	816.621	912.521	1069.94	1424.98	1413.31	1696.08	1552.92	871.402	2193.25	2043.79	1070.32	1970.51	1250.86	1568.08	1571.55
M1053T167_2			1053.04	167.301	0.114467	0.336187	1.17616	1489.05	831.894	1310.88	3165.38	1416.48	745.548	1186.06	896.835	1121.77	1768.32	1793.28	1751.01	848.81	2177.53	2000.05	1412.8	1692.21	1555.93	1515.7	1639.28
M1053T167_3			1053.37	166.916	0.0175065	0.945264	1.01453	1099.44	1033.94	1226.62	2592.16	1212.46	693.126	503.616	721.118	651.535	1221.32	560.256	729.297	582.848	1719.32	1623.34	833.977	1249	1416.69	1177.96	1221.85
M1053T168			1052.54	167.744	0.0950933	0.401914	1.18743	910.173	528.046	574.442	2214.54	946.806	497.866	621.543	795.719	698.985	1069.95	1607.28	1038.38	435.978	1326.22	1386.68	634	1064.54	1029.95	903.306	1092.06
M1053T302			1053.28	302.465	0.0729175	0.359942	0.872426	1176.86	1512.39	2056.59	1832.27	1533.03	1550.29	1258.42	966.074	1084.01	1117.1	1209.19	451.194	393.847	1477.37	1177.98	1603.73	1296.37	1116.4	1938.81	1625.01
M1053T310_1			1052.69	309.974	0.432601	0.0823521	0.864431	46307.7	35438.4	44904.1	38057.7	35471.3	32404.9	35140.9	28654.6	38949.3	50552.3	39240.7	42659	24758.6	34233.3	37652.4	34481.6	35589.9	31643.7	25454.9	27853.6
M1053T310_2			1052.7	310.113	0.42385	0.0870589	0.867472	47059	35832.7	44488.4	38467.7	35129.5	31674.5	34928.4	29181.8	38628.9	50003.4	38002.1	42741	24779.9	34957.4	37708	33991.9	36211.9	32861.3	25092.6	27972.5
M1053T310_3			1053.2	310.13	0.351867	0.0485398	0.835103	20234.1	16129.7	19817.1	16141.4	15968.6	13934.3	16419.9	12944.3	18550.9	22216.1	17450.9	19070.5	11857.9	14790.5	9153.03	16561.8	16997.4	13285.2	12151.2	12616.9
M1053T333			1053.06	333.106	0.096002	0.143416	1.16708	1097.22	770.561	932.436	1364.97	815.175	710.495	679.373	689.544	822.012	765.376	1474.34	1003.25	862.013	1165.39	1108.82	762.756	907.158	864.21	886.739	1057.25
M1054T100_1			1053.66	99.6785	0.191498	0.246779	0.829515	9683.24	8290.24	11395.3	5550.8	5657.65	5434.63	8337.99	7909.22	14896.3	6830.55	12935.3	7091.67	6002.62	6069.2	6580.25	5656.78	8667.09	5968	4897.29	5799.49
M1054T100_2			1053.67	99.966	0.291464	0.0698163	0.796208	9276.44	8268.64	10721.5	5109.84	6177.8	5288.91	7088.23	7829.39	6523.35	6316.58	5978.98	3721.82	3282.07	6307.18	6311.48	7163.02	8506.53	5682.95	6804.09	4047.12
M1054T167			1054.04	166.651	0.0983125	0.519579	1.13322	1673.92	979.847	1225.43	3973.54	1593.91	1070.26	1368.99	991.792	1127.81	1640.36	1853.64	2155.21	851.529	2384.86	2451.29	1531.38	1609.64	1612.4	1648.01	1632.29
M1054T168			1053.54	168.485	0.094493	0.252781	1.2631	583.553	432.344	426.955	1430.36	776.987	373.107	358.888	321.144	599.149	642.687	1172.19	679.843	460.737	848.475	1242.95	614.538	614.554	579.639	606.532	689.914
M1054T301			1053.58	300.889	0.0766676	0.224433	0.855194	1303.59	983.387	1342.59	1845.04	1203.88	1149.58	2066.21	1272.89	1365.06	963.863	1122.1	1068.81	964.695	463.994	1132.51	1016.29	1711.68	1186.05	1591.93	1283.7
M1054T310_1			1053.69	310.103	0.35922	0.128354	0.896131	45609.3	37552.2	46589.4	44154.2	37978.8	36305.1	39995.4	31129.2	41299.2	53142.8	41607.9	46156.4	30725.1	37237.2	40810.9	39308.4	41727.6	32827.4	28270.7	32107.7
M1054T310_2			1054.18	309.733	0.130688	0.401498	0.947034	19740.5	17842.8	20955.8	16678.1	17737.4	15382.7	18313.9	13857.9	18601.2	21643.5	17986.9	20568.8	13770.4	16360.7	20498.9	17844.9	19789.2	15227.5	14177.8	14955
M1054T310_3			1054.2	309.974	0.155268	0.331621	0.933808	21429.9	17628.4	21337.1	16754.4	18392.3	15145.8	18266.5	13895.3	18089.9	22029	18114.1	20568.8	13566.3	16567.2	21130.8	17248.1	19666.4	15191.6	13877.9	14926.2
M1054T419			1054.2	418.519	0.556741	0.120755	2.5554	9245.19	406.44	1854.5	6355.74	3724.52	302.967	2693.3	11508.6	7569.11	2099.88	698.096	9739.65	913.543	409.143	25187.8	7125.86	8901.76	41540.6	3691.62	18727.9
M1054T423			1054.15	423.058	0.026945	0.913645	0.977068	3556.92	6473.93	5571.37	4673.05	7654.13	6224.95	5845.81	4254.77	9387.48	10294.9	8164.14	13502.1	7403.07	6599.25	2367.36	4637.68	4192.83	1702.34	4093.67	9808.64
M1054T435			1054.03	435.209	0.102859	0.263226	0.840258	2059	2927.96	1986.42	2398.12	1769.58	2293.84	2718.17	1573.38	2702.43	3790.07	3462.13	1708.23	2970.07	1903.94	2571.8	1646.32	2335.19	935.714	790.791	2026.01
M1055T100			1054.67	99.902	0.169344	0.203961	0.870647	6045.58	5599.02	7308.31	3775.49	3794.92	4111.64	4703.18	4854.48	5696.26	4722.53	5593.75	4203.12	2463.04	4351.49	4686.96	3753.13	5218.81	5735.29	5169.06	2890.02
M1055T144			1055.48	144.16	0.228363	0.0012074	1.64822	1254.01	989.466	1184.96	1166.32	942.182	982.413	1209.39	716.269	1499.59	536.103	1643.16	1733.91	1720.04	1759	1472.08	850.3	1579.91	1579.79	2734.22	2202.08
M1055T309			1054.67	309.265	0.354105	0.0948059	0.902688	43914.8	37178.8	42342.9	39769.4	37497.5	32217.5	38516.5	31556.9	37991.7	47972.3	40362.3	40637.5	27695.5	34713.5	38618.4	34362	40027.4	32432.9	30444.5	31814.1
M1055T310_1			1054.69	310.065	0.36012	0.087145	0.902108	44137.9	36958	42342.9	40359.2	37275.6	32501.3	38768.1	31556.9	36183.6	47577	39969.5	39639.6	27638.9	34410.6	38806.9	34164	39625.4	32671.8	30400.5	32384.6
M1055T310_2			1055.19	310.123	0.23735	0.113333	0.900213	19331.2	15781	18598.5	17794.8	16167.1	14794.3	17672.4	13132.1	15571.6	19146.4	16097.3	17406.9	12061.9	16294.2	18188.4	15008.5	17964.2	13483.8	11458.5	13262.6
M1055T335			1054.84	334.828	0.107937	0.142402	1.29773	651.2	451.596	620.295	1089.45	686.486	434.36	493.786	492.699	591.299	689.824	1475.17	594.923	538.753	1277.67	754.056	546.948	746.647	551.54	620.235	941.279
M1055T418			1055.2	418.491	0.315724	0.0873846	2.50128	2399.58	199.828	698.446	2211.37	1129.31	195.296	854.809	2995.61	2278.35	738.663	559.838	2912.11	661.36	374.892	6883.79	2237.07	2824.28	11023.4	1108.08	5685.91
M1055T423			1054.65	422.851	0.2579	0.152061	0.657513	2721.95	4773.24	5762.43	1439.04	5414.48	3542.6	6648.36	521.466	2218.27	5836.04	4779.05	2883.78	5435.21	4521.1	1439.28	1176.07	3290.07	846.602	288.378	903.152
M1056T100			1055.68	99.953	0.242579	0.0157664	0.74882	6904.69	3877.28	4720.65	3718.86	3734.55	2987.55	3665.92	4137.4	3697.34	4268.96	3547.89	2741.16	2619.71	2761.12	2855	4388.97	3568.94	2753.96	3709.8	2289.11
M1056T143			1056.23	143.004	0.0886442	0.104417	1.27484	475.345	658.82	395.676	625.888	465.672	453.646	998.394	438.455	970.453	526.868	609.685	1299.73	690.758	631.416	692.129	642.91	952.675	786.499	620.398	734.603
M1056T144			1056.48	144.149	0.111617	0.0303936	1.28807	907.073	1088.35	1102.17	717.59	705.409	676.93	1050.81	622.775	1005.72	468.854	1032.57	1133.7	1219.01	1013	1076.87	577.648	940.72	1014.96	1277.69	1463.66
M1056T299			1055.55	299.415	0.0580362	0.674802	1.13501	770.242	929.865	688.056	943.8	1310.68	1656.87	1472.44	666.381	2690.75	957.622	1728.31	4006.2	2060.65	696.697	684.437	729.234	867.653	730.882	962.696	1251.77
M1056T309_1			1055.67	309.43	0.548922	0.00381173	0.85398	32895.5	30545.3	34801.6	35172.3	31308	26960.6	33723.6	26114.4	30300.5	36400.8	29580.6	23232.1	22538.7	28909.8	30288.5	27641.7	30260.1	27100.6	24984.4	27219.3
M1056T309_2			1055.68	309.444	0.556397	0.0086396	0.840593	33839	30443.8	35802.7	34568.7	31805.7	26484.4	34043.8	26117.9	25908.2	37247.3	26036.2	23501.5	19342.3	29674.5	30725.9	27579.8	29854.7	27236.2	24868.8	27027.1
M1056T309_3			1056.18	309.476	0.236845	0.1578	0.888068	8562.03	12675.2	15940.1	14892.2	12972.3	12819.1	13653.1	10656.8	11003.7	16551.4	12150	10460.5	8333.89	13279.6	13715.5	11327.1	14319.3	9658.08	10179.4	11781.9
M1056T333			1056.09	333.314	0.121884	0.325598	1.27135	1205.41	713.395	941.286	2491.82	1050	664.445	849.859	646.738	860.392	1107.46	2924.84	1087.45	748.033	2250.27	1560.09	845.17	1097.69	906.528	862.752	1105.57
M1056T334_1			1056.06	334.032	0.12728	0.319181	1.27896	1240.13	716.114	1027.56	2466.7	1073.79	697.785	875.795	675.379	1003.36	1125.98	3214.35	1174.18	687.859	2260.45	1589.2	940.254	1124.2	890.76	881.248	1181.43
M1056T334_2			1056.08	333.718	0.126523	0.296391	1.28804	1234.63	698.978	1012.57	2497.36	1099.76	614.234	810.346	625.73	837.057	1106	2905.67	1054.87	748.033	2228.73	1616.51	892.405	1266.34	888.794	864.777	1105.57
M1056T418			1056.2	418.421	0.163142	0.104982	1.95931	911.458	175.158	271.958	734.865	516.158	55.5535	446.85	1415.51	858.772	368.672	313.697	1183.98	340.074	181.218	2125.13	764.268	1187.04	3131.26	497.99	1551.08
M1056T479			1055.99	478.637	0.00541479	0.98947	0.994907	1233.99	478.708	739.371	1359.04	969.628	270.968	565.395	539.6	2817.88	1290.18	244.955	1625.52	461.21	247.206	512.344	1040.47	673.833	3591.09	842.258	973.593
M1057T100			1056.69	99.764	0.196475	0.000357093	0.780599	2436.74	2217.31	2457.06	2214.13	2493.99	1724.95	2004.25	2093.47	2423.35	2128.48	1928.21	1934.3	1674.97	1650.92	1723.29	1664.11	2213.05	1758.7	1465.85	1311
M1057T308			1057.16	308.368	0.2165	0.136893	0.918182	10261.2	9565.14	10911	8047.22	10278.3	10268.9	10863.4	7639.46	10010.6	11430.9	9791.81	7698.18	7811.63	9032.27	10150.8	8756.68	11072.5	9079.1	9833.35	7927.15
M1057T309_1			1056.66	308.746	0.372092	0.0231385	0.895172	27982	26120.9	30040.7	28974.9	27821.8	23332.2	29224.9	22104.6	26150.9	28991.9	24805.7	27632.4	20141.9	23033.4	27694.2	24584.2	26437	21943.7	23009.7	23080.7
M1057T309_2			1056.67	308.966	0.541832	0.0430493	0.788842	25639.2	25806.3	30320.8	29207.6	26880.9	21226.2	29335.6	22041.2	12321.8	29779.2	19450.9	12864.2	11601.7	22953	27554.1	24091.1	26604.2	18536.7	19380.8	16192.1
M1057T309_3			1057	309.313	0.0694418	0.525257	1.08308	1908.31	998.941	577.119	1475.63	1732.66	774.61	1268.57	1059.75	1254.57	1105.43	1314.95	1672.76	858.632	1186.15	1572	1612.05	1497.34	1283.6	953.348	1214.63
M1057T309_4			1057.18	308.829	0.340108	0.0377073	0.80155	10624	9402.4	10716.9	10250.5	10196.5	9370.77	10566.9	7464.24	5743.79	11458.7	6235.53	6861.14	4566.5	9417.98	5117.23	8643.31	11082.9	7998.32	9400.18	7461.11
M1057T310			1057.33	309.624	0.0054456	0.79082	0.972093	4759.72	4008.11	1485.95	4584.57	3552.11	4071.75	3944.56	2816.7	4495.36	5391	3957.31	4261.61	3507.16	4646.53	3833.97	4573.63	4123.68	3287.38	2550.61	3276.49
M1057T334_1			1056.9	334.439	0.154471	0.22252	1.32219	1395.29	777.993	1015.31	2480.46	1254.95	831.13	995.39	1128.53	1257.92	1301.51	3773.39	1031.14	1019.76	2307.9	1496.24	894.868	1319.82	1094.92	1415.41	2092.59
M1057T334_2			1056.92	334.409	0.148208	0.259974	1.3046	1545.91	742.454	1030.46	2481.34	1293.35	710.252	955.689	1117.49	1197.7	1037.17	3632.65	1058.62	907.447	2255.74	1529.05	810.567	1178.88	1013.94	1381.13	2033.05
M1057T334_3			1057.08	333.699	0.122116	0.133285	1.29007	876.509	628.771	896.414	1417.59	910.175	635.105	703.459	566.073	865.323	1025.11	2054.59	1048.88	670.147	1556.94	1244.02	676.091	1121.83	804.777	882.279	937.715
M1057T463			1056.96	463.314	0.0487201	0.716015	1.05985	1915.23	1004.23	2163.19	1574.04	1198.27	897.642	1208.03	1096.66	2614.81	1330.99	1585.24	2322.99	955.281	808.725	2057.77	1471.85	1902.06	2010.55	980.439	1806.09
M1057T479			1056.96	478.629	0.0891427	0.573077	1.29634	1771.08	630.659	1258.08	1488.78	1194.09	371.714	945.389	692.904	4908.14	1880.66	451.345	2774.28	733.495	327.707	860.863	1616.91	1206.09	7326.69	1131.58	3199.56
M1058T143_1			1058.31	142.884	0.129508	0.0429426	1.32501	1080.28	1031.9	1235.75	766.76	559.603	836.752	1280.73	527.127	1694.01	750.249	1268.33	1678.03	1200.76	1552.99	1740.66	1078.61	1382.68	1051.39	914.878	1067.97
M1058T143_2			1058.48	143.203	0.107743	0.0156156	1.25334	827.703	605.98	922.108	631.262	543.443	774.264	766.13	790.419	1006.92	551.33	872.068	995.475	1120.59	906.815	781.549	674.139	979.949	930.409	825.215	1213.05
M1058T308			1058.15	307.739	0.0357534	0.636803	0.969069	8389.22	6447.72	7623.78	7987.92	7609.56	6271.82	7313.02	5458.54	4597.45	7875.51	7150.77	6834.67	5190.93	6484.71	6925.59	5941.75	7320.59	7161.92	6813.29	7598.33
M1058T309_1			1057.65	308.829	0.277603	0.0524012	0.894504	19775.8	18325.2	20987.3	22185.1	19266.8	16349.6	19110.5	14833.5	17503.7	21462.5	16554.4	21638.1	14300.9	16958.1	18589.7	17413.4	16533.2	15639.4	16435	15714.7
M1058T309_2			1057.66	308.886	0.400583	0.0134462	0.842866	19410.8	18249.6	20987.3	22269.5	19309.3	16265.1	19166.5	14745.4	17446.1	22311.8	17143.2	21305.5	14735.7	16958.1	12914	12788.1	16799.5	15789.2	16085.8	15761.5
M1058T309_3			1057.99	309.252	0.0347579	0.608361	0.947827	4898.79	4725.47	5488.99	5187.91	4541.74	3947.97	5807.67	3864.65	4640.51	5304.41	8267.81	4782.7	3240.18	3551.53	4125.33	4706.63	4771.91	3994.44	4509.73	3932.28
M1058T309_4			1058.16	308.782	0.0225525	0.856082	1.01215	8644.03	6492.48	8219.11	5264.38	7827.2	6175.12	7464.46	5743.83	6560.55	5186.13	7105.81	6832.31	5174.91	6739.02	7729.42	6561.88	7413.28	6607.9	6828.35	7405.79
M1058T309_5			1058.32	309.473	0.00844943	0.866436	1.01635	3196.94	2729.47	3233.52	3537.46	3093.95	3072.83	2737.83	1139.93	2540.52	2110.52	2971.15	3158.78	2421.91	2471.81	3468	2693.52	2609.31	3467.15	2381.28	2197.98
M1058T310			1058.31	309.993	0.0831148	0.264152	0.915515	2864.51	2889.35	3308.11	3458.07	3967.72	2851.3	3249.85	2451.81	2306.35	3578.81	3408.91	3291.06	2293.13	2532.28	3124.23	2841.66	2557.39	3613.02	2448.3	2203.1
M1058T322			1057.56	322.14	0.108502	0.0956628	2.15765	363.404	148.116	337.728	151.719	340.55	248.24	174.389	164.746	145.334	312.083	395.341	149.041	139.003	1721.23	822.613	510.555	706.406	189.294	383.149	132.174
M1058T333			1058.13	333.313	0.0703892	0.45603	1.1138	1048.02	754.36	1092.74	1600.51	1132.27	826.99	797.783	714.393	909.317	1150.63	1570.94	1206.6	859.283	1879.14	1347.48	711.428	1083.73	829.191	652.615	1027.68
M1058T334_1			1057.9	334.194	0.0980458	0.238596	1.22006	852.039	509.211	623.196	1305.03	818.876	487.217	523.199	547.538	601.641	713.198	1438.49	768.611	523.455	1267.55	919.107	542.175	670.276	656.559	677.514	1053.7
M1058T334_2			1057.92	334.394	0.0916295	0.345572	1.2029	868.784	509.211	682.605	1502.52	979.761	482.786	519.119	550.416	616.723	713.198	1652.22	768.611	532.424	1438.72	893.043	542.175	649.786	730.511	677.514	1046.67
M1058T334_3			1058.06	333.774	0.115082	0.244426	1.21657	1521.44	858.725	1092.74	1890.65	943.163	734.033	910.134	743.785	1013.46	1014.48	2405.02	1242.35	899.902	1943.22	1289.55	931.841	1068.35	1084.87	948.197	1231.52
M1059T276_1			1059.05	276.427	0.0026826	0.850971	0.986012	1241.24	834.144	1469.36	1338.53	1296.44	1051.72	1259.95	971.264	1125.18	904.066	1475.32	1207.65	1045.04	956.27	1175.71	896.119	1150.24	983.206	1236.68	1204.91
M1059T276_2			1059.07	276.228	0.0319689	0.597286	0.925412	1233.31	838.012	1466.83	1354.4	1272.83	981.78	1257.52	1003.86	62.6859	1032.52	1022.25	664.901	548.559	809.867	1145.29	907.844	1162.74	1043.49	1184.18	1231.18
M1059T306			1059.16	306.307	0.310449	0.0118923	0.679428	5533.54	5459.17	5235.37	6102.6	5302.16	4657.36	5591.09	4476.01	4590.99	3510.77	4512.1	5075.2	3685.94	622.361	2245.8	890.251	3034.46	4498.29	4689.63	5029.26
M1059T309_1			1058.65	309.13	0.201377	0.083244	0.921345	17780.8	15765	18361.5	19690.9	17675.3	13555	17953.4	14735.7	15170.1	18985.4	15255.9	17543.6	14263.5	15535.2	16832.5	14134.2	16026.9	15304.7	14957.7	16473.5
M1059T309_2			1058.99	309.152	0.0421811	0.717866	0.961427	2965.69	2721.01	3611.36	2340.42	3285.05	2721.51	2779.52	2406.77	1986.06	855.526	2396.19	2797.61	2052.79	2892.08	2251.99	2251.12	3082.99	2694.36	1872.74	2390.78
M1059T309_3			1059.31	308.736	0.103177	0.402808	0.931229	2425.81	5435.38	5800.7	4816.79	5002.44	5828.8	5985.27	4047.35	4647.77	5300.45	4509.62	5709.98	3801.98	4873.72	5431.92	4361.88	4714.48	3541.45	4435.54	4520.39
M1059T327_1			1058.56	326.652	0.0652246	0.528631	0.879566	1477.56	1451.31	1657.27	1843.28	1726.88	1482.6	1493.24	1550.89	945.595	1690.85	587.417	106.04	258.091	2774.76	1856.87	1482.67	2206.09	1012.93	1979.03	1210.6
M1059T327_2			1059.05	327.095	0.0686689	0.490647	1.05323	1851.05	1520.61	1632.8	2028.45	1857.06	1255.01	1607.37	1467.93	1480.41	1935.13	2312.57	1804.87	1145.82	2005.29	1855.94	1697.42	1663.08	1428.64	1836.64	1771.02
M1059T327_3			1059.07	326.757	0.0259887	0.723732	1.05179	1454.2	1267.58	1377.09	1653.29	1637.49	1560.13	1373.36	1282.04	333.969	1628.44	1062.88	864.536	559.059	2005.29	1347.82	1565.61	1655.21	1378.58	1890.76	1940.56
M1059T335			1058.9	334.668	0.0964607	0.253536	1.19286	942.906	618.812	787.621	1620.34	1170.62	557.026	670.174	574.816	761.092	812.359	1524.74	790.259	677.955	1307.74	963.211	624.584	940.488	933.483	1064.46	1331.16
M105T101			105.01	101.462	0.00957051	0.920752	1.01898	792.393	1398.39	2747.79	2553.96	2274.92	2136.92	2422.94	1456.2	2465.82	2207.15	1255.64	3364.1	991.982	1578.95	1494.46	2598.26	2071.46	4198.51	1103.04	2188.26
M105T120			105.004	119.773	0.0341302	0.815623	1.02869	3839.25	2935.25	4286.45	4349.22	4418.12	2945.85	3893.97	2667.73	2322.05	4497.69	3096.35	4957.86	2930.05	2757.79	3444.03	4644.17	6083.37	2846.48	3138.13	3294.49
M105T184			105.047	183.518	0.0924951	0.109304	1.10199	1887.35	1243.73	1799.45	1661.49	1792.41	1710.66	1611.6	1452.67	2112.56	1757.01	2237.78	1761.95	1857.24	1884.66	1887.38	1759.4	2287.08	1766.26	1561.33	1762.71
M105T289_1			104.703	288.812	0.01225	0.777343	0.949915	1117.98	762.45	737.942	915.03	831.331	772.229	1590.71	758.952	642.222	1177.8	503.806	1561.69	766.816	297.367	632.638	691.797	565.702	1246.4	1222.6	1351.7
M105T289_2	(M-H)-	Glyceric acid	105.022	288.807	0.610446	0.463939	0.892654	323023	245181	323540	452383	372547	177597	397253	177053	225764	304061	138824	412976	157606	133769	268582	230428	351604	336854	293266	352627
M105T32			105.046	31.674	0.396752	0.100224	1.86329	1155.77	4315.39	3362.65	2022.86	1709.98		1633.33	6216.19	5762.3	520.762	3545.99	3241.35	584.689	13927.2	10557.5	6621.27	2683.51	4975.78	4726.55	4412.09
M105T356			105.041	355.524	0.395779	0.00278886	1.30223	8479.08	5024.84	6651.32	5880.24	6429.71	4499.29	6494.02	5265.53	6487.29	8673.87	8606	8213.59	8017.32	9393.56	10355.1	6767.43	9347.81	6978.87	7739.24	7774.29
M105T77			105.073	76.719	0.118125	0.307915	1.26113	2532.8	1897.93	5961.76	2627.8	2112.74	1725.67	2464.06	2197.36	3559.78	1612.8	5543.62	2036.57	5434.54	1483.51	1544.15	4452.89	3248.35	5205.82	2911.37	1802.24
M1060T143_1			1060.27	142.773	0.0776501	0.160993	1.25383	829.618	667.946	978.296	709.858	431.415	652.659	1095.9	395.781	1337.29	603.678	657.55	1086.73	806.374	939.321	998.947	961.497	1668	1128.97	578.551	831.644
M1060T143_2			1060.29	142.861	0.0674479	0.220192	1.1817	789.266	826.931	953.188	843.855	548.894	707.603	1202.39	399.344	1444.23	667.452	717.936	1286.27	863.447	1019.58	1126.16	918.592	1326.45	1111.32	650.781	885.865
M1060T306_1			1059.63	306.4	0.0122665	0.806264	0.971831	10551.4	5387.29	10692	13491.8	5617	5588.16	11486.6	8412.86	9955.9	11716.7	9080.6	10729.8	7653.48	10099.9	9434.43	9598.79	10772.2	6024	9987.15	6902.44
M1060T306_2			1059.75	305.853	0.0137332	0.878843	0.964762	3486.67	865.388	5633.37	1448.11	2683.51	2009.59	2283.11	4792.94	2659.72	5243.28	2937.48	2784.83	1565.67	5249.86	4713.92	1487.75	5293.96	2371.84	1390.6	2213.7
M1060T306_3			1060.14	306.064	0.060222	0.427808	0.905399	3162.51	3727.88	3642.63	4952.83	2913.71	2892.82	4418.51	2957.51	1512.32	3740.55	3061.72	3754.76	2574.44	2992.98	3683.05	3314.51	2383.3	1290.99	4051.35	3605.16
M1060T307			1060.3	306.686	0.0218216	0.648835	1.02978	2649.05	2298.59	2329.91	1923.59	3151.38	2273.67	2106	2296.13	2648.82	2914.97	1705.01	2665.24	2560.14	2717.76	2385.44	2395.11	2839.55	2630.66	2834.52	2591
M1060T308_1			1059.65	307.533	0.00797006	0.943118	1.00606	4724.02	10332.9	10921.3	13639.1	10297.5	9883.05	11160.4	7312.39	10143.3	8944.86	9168.22	10937.5	7702.41	10284.9	9510.95	9655.02	11270	9584.96	10008.4	9826.4
M1060T308_2			1059.97	308.156	0.176762	0.0867467	0.851577	4832.31	4253.27	4483.6	5146.22	6046.99	3991.42	5292.96	3940.19	3059.54	4470.2	3756.78	3455.86	2873.28	4440.63	4272.9	2184.42	4808.32	4515.29	4561.37	3892.1
M1060T327			1059.57	326.73	0.0196783	0.865127	1.02883	913.989	614.565	932.235	884.526	1061.43	669.151	721.086	950.046	358.125	1151.79	746.583	537.356	228.613	1477.7	1116.88	1267.51	792.256	643.085	981.921	703.08
M1060T335			1059.79	334.711	0.067789	0.451965	1.14895	624.44	359.807	483.571	1406.32	747.736	342.247	537.065	447.357	410	702.725	1018.08	538.153	433.877	955.206	671.907	470.475	697.802	647.49	644.685	886.414
M1060T412_1			1060.24	411.863	0.175875	0.013222	0.733981	1402.81	1672.61	1678.36	2269.11	2495.51	1826.26	2324.46	1704.55	2086.95	3082.21	1442.18	2270.3	1214	1112.02	1315.7	1702.96	1250.92	2003.16	1549.83	1216.97
M1060T412_2			1060.25	411.959	0.196057	0.00884651	0.707037	1395.15	1688.13	1693.18	2280.67	2447.66	1600.41	2288.1	1615.18	2124.42	3261.09	1393.49	1234.08	1308.21	1112.02	1259.93	1764.61	1252.58	2069.22	1797.89	1227.25
M1061T143			1061.28	142.768	0.0488861	0.316705	1.13394	1030.14	914.143	1442.32	695.975	497.215	756.645	954.725	464.285	1152.26	672.171	786.659	1105.13	817.424	913.514	1023.81	992.894	1316.67	953.42	703.788	1115.77
M1061T276			1061.06	276.154	0.0161009	0.965766	1.00411	645.218	627.531	776.253	759.452	995.537	581.272	938.449	694.768	788.956	593.283	874.778	967.579	778.856	436.748	703.045	720.51	715.188	535.291	730.91	968.208
M1061T304_1			1060.55	303.976	0.657763	0.0476425	0.794363	36598	34883.1	38039.7	42091.1	37061.4	31834.4	40098.9	28507.3	36202.9	41116	32697.7	37926.4	26557.4	29429.1	31795.1	31252.9	34695.8	34091.1	31848.4	786.597
M1061T304_2			1060.75	304.168	0.0269189	0.770658	1.03947	1697.44	1584.22	2005.9	1984.5	1393.78	823.834	595.926	1250.71	1270.06	1749.75	1863.84	1501.46	1642.05	1525.78	1283.72	1539.87	1786.12	2008.45	735.643	1035.84
M1061T307			1061.29	306.846	0.106405	0.157606	0.869537	2767.46	3112.91	1783.75	4110.36	4198.66	2921.03	3712.09	2582.44	3551.57	3695.44	2160.34	2889.76	2510.53	2921.45	2709.94	2647.5	2858.26	2216.7	3638.58	3650.98
M1061T308_1			1060.64	307.531	0.00345598	0.978376	0.99734	17871.4	34756.5	38399.1	42918.3	15419.3	32078.1	40280.1	29811.6	36422	42778.6	32783.6	38312.6	26619.4	31960.4	33411.5	31169	34673.7	34244.9	31853.8	34826.1
M1061T308_2			1061.14	308.103	0.00157847	0.979762	0.997656	1637.43	2647.89	2211.15	3210.33	1287.23	2243.21	3075.1	2260.4	2548.77	2358.87	2876.95	2221.98	2410.16	2219.11	1792.94	1947.51	2139.59	2665.48	2482.18	2669.44
M1061T309			1060.63	308.789	0.0966449	0.579145	0.963488	36137.8	34510	37619.8	41750.6	23149	31944.6	25844	28437.3	35886.5	40442.7	32845.7	37828.4	26802.9	29051.5	31605.2	31182.6	34240.7	33582.4	31952.3	34372.4
M1061T333			1061.1	333.118	0.0351088	0.834011	1.02447	1175.64	774.31	1032.53	1446.23	954.026	590.219	798.415	850.712	940.769	961.941	1344.02	1022.31	782.159	1404.72	1192.75	786.063	876.973	887.684	686.602	774.55
M1061T335			1060.88	335.111	0.0629854	0.459253	1.12077	834.306	502.61	626.052	1153.63	723.713	602.607	564.862	504.225	594.998	689.824	1381.69	912.726	626.864	1053.16	770.569	429.445	586.549	559.143	638.294	659.207
M1061T412			1061.25	411.61	0.143216	0.00446112	0.711162	737.513	939.993	912.968	1326.04	1285.86	1027.82	1137.78	895.54	1317.11	1475.32	519.54	1233.19	800.818	606.792	723.727	847.197	665.574	955.21	760.764	749.761
M1061T450			1061.11	450.288	0.0201267	0.660838	0.840831	3870.9	639.487	1426.76	4213.54	6973.93		2598.84	486.332	2749.54	1186.77	319.372	3288.96	675.053	316.019	345.839	3288.47	728.653	2736.84	5161.93	5697.51
M1061T454_1			1061.27	454.429	0.0951258	0.195001	0.694482	1788.14	742.561	988.199	2336.59	2695.07	110.36	1864.42	335.044	1678.14	1506.58	345.117	1553.62	456.335	190.848	856.675	915.606	772.153	1697.27	1369.79	1596.66
M1061T454_2			1061.28	454.244	0.102252	0.171666	0.67938	1798.16	698.344	1034.38	2424.46	2708	110.36	1813.47	355.351	1576.73	1398.44	372.682	1378.78	456.761	191.039	855.047	872.321	804.476	1660.02	1442.8	1421.48
M1062T143			1062.28	142.79	0.0895633	0.0987658	1.22219	1026.82	998.519	1062.8	951.012	635.679	754.784	1314.96	496.622	861.386	839.394	807.194	1575.93	924.969	1006.85	1030.15	1058.4	1592.09	1074.72	811.243	1047.25
M1062T203			1062.44	203.114	0.194549	0.211658	2.63718	457.848	1706.45	785.056	98.9483	595.915	2506.39	1261.41	2585.88	1478.35	161.498	13674.8		5068.89		170.364	894.619	1573.69	493.079	749.448	1927.76
M1062T308_1			1061.62	308.021	0.336689	0.0339068	0.846992	13881.7	13821.9	12433.3	16884.1	14846.4	12660.8	16208.5	10333.1	13518.8	16831.3	7514.92	15103.5	10828.9	10803.9	11458.1	11593.3	14348.1	12436.6	12623.9	13070.2
M1062T308_2			1061.64	307.587	0.216173	0.211368	0.89057	14561.6	13856.4	14775.5	16466.8	8209.31	12756.6	16409.6	11121.7	13768.9	18343.5	13018.4	15124.9	10642.8	13749.2	12365	6726.75	14592.2	12188.8	13143.3	13368.9
M1062T310			1061.72	310.13	0.157958	0.152966	1.1904	3516.8	1997.52	5108.11	2691	2503.23	3076.66	1630.71	2665.07	3047.09	3838.32	3389.59	4183.5	2463.66	4761.46	4241.36	3150.43	3071.85	3800.28	2901.77	3836.76
M1062T334			1061.92	334.433	0.0461076	0.791769	1.04701	834.628	522.21	724.982	1875.14	1102.28	556.899	736.831	603.629	748.478	897.829	1522.16	874.794	822.956	1187.04	838.681	642.635	855.054	668.541	700.605	894.891
M1062T423			1062.13	422.804	0.279698	0.126255	0.629861	1294.97	5135.15	3347.21	2094.26	3744.13	5779.37	6234.22	969.631	2213.44	7728.19	5285.14	2746.86	4164.75	2600.55	994.361	1482.11	2965.94	13.3551	3346.33	675.817
M1062T450			1062.11	450.281	0.0254938	0.620252	0.815558	1520.71	152.104	574.727	1976.19	3459.75	102.551	1791.21	213.101	906.632	725.576	216.461	1226.8	347.158	273.612	283.323	1025.84	367.279	1081.44	2298.81	2195.03
M1063T143			1063.27	142.79	0.0364632	0.437958	1.07734	700.764	713.924	717.293	665.404	523.055	429.533	837.991	472.184	701.372	638.911	468.793	966.221	539.352	889.026	654.977	645.324	721.291	722.157	578.507	709.801
M1063T276			1063.12	275.556	0.145524	0.226911	2.28188	399.31	187.585	543.983	469.971	522.156	173.2	380.053	487.219	457.56	792.166	429.979	953.008	468.077	5007.87	749.657	300.008	492.32	490.056	454.622	724.782
M1063T307			1063.12	306.857	0.000102868	0.886636	0.989381	3272.31	2862.48	3267.4	3438.45	4027.43	3123.73	2613.11	2643.79	3421.14	3920.36	3309.93	3718.88	2702.09	2421.81	2867.85	2629.76	3566.09	3010.89	4176.26	3840.58
M1063T308			1062.63	307.532	0.544731	0.0116253	0.828003	41969.8	34616.3	39559.1	45929.2	42322.6	33916.3	41145.6	31614.8	37302	44525.8	36040.2	39181.6	29117.1	35286.5	34931.2	35009.8	23082.9	21542.1	35526.8	35605.4
M1063T310_1			1062.71	309.829	0.0599557	0.576114	0.91404	2975.44	2372.06	2941.85	2630.15	826.169	2363.82	2805.67	2233.6	3150.21	4653.85	3453.18	3525.86	2191.35	2737.92	2341.76	2158.35	2791.11	3049.24	1801.54	585.63
M1063T310_2			1063.17	309.677	0.0275049	0.815692	1.02304	2989.34	2574.29	2731.64	2736.32	2578.4	1917.06	1795.52	1820.1	1426.66	2724.43	2405.6	2543.31	2082.92	2803.2	1534.85	3167.42	2802.68	2194.2	1911	2385.21
M1063T334_1			1062.83	334.489	0.0776859	0.391499	1.16058	793.018	529.524	653.397	1414.99	811.357	499.263	639.548	634.711	622.33	785.277	1488.02	502.592	552.27	1336.69	887.555	558.965	682.972	754.027	746.224	1059.74
M1063T334_2			1063.08	333.637	0.019513	0.529431	0.923251	1040.32	708.803	1255.66	1542.82	1027.8	593.183	873.387	672.242	898.492	1111.82	1225.44	988.2	642.181	544.401	1057.87	800.746	996.976	1175.44	706.033	840.899
M1063T335			1062.77	334.692	0.0951299	0.206444	1.22509	829.78	530.876	637.382	1121.24	747.905	485.004	621.308	636.843	623.627	769.284	1466.6	503.446	539.69	1355.09	878.212	560.902	756.584	736.703	740.681	1041.7
M1063T423			1062.64	422.571	0.24507	0.134716	0.577847	1630.49	3944.71	727.651	1556.16	3019.88	4262.56	3990.43	417.583	1868.08	6889.74	2615.7	1795.04	4677.07	2279	2137.13	356.228	746.154	226.977	1052.8	471.183
M1064T167			1064.29	167.398	0.0489968	0.632843	1.09526	858.712	361.999	935.221	1925.83	868.449	472.868	699.406	712.074	749.139	1053.42	818.863	794.366	511.961	922.765	1357.74	830.529	1036.66	1628.21	742.529	816.259
M1064T168			1063.8	167.728	0.0736731	0.439143	1.14516	914.215	499.069	853.317	1704.28	732.415	402.322	488.009	561.509	530.945	721.429	1076.67	837.406	566.327	1208.64	1015.68	619.072	776.084	745.661	723.471	913.769
M1064T308_1			1063.63	307.519	0.0341818	0.93305	1.00794	6651.06	12862.1	13163.1	16059.2	9784.7	12570.8	8688.28	12745.1	14441.5	17090.4	13854.2	13845.4	10727.1	11962.1	12364.4	12905.5	14211.2	8937.85	14235.3	11998.3
M1064T308_2			1064.11	308.325	0.0399734	0.759432	1.02585	3094.34	3726.01	2760.47	3338.95	3623.43	3163.13	1606.58	2623.18	4156.31	3753.27	3907.83	3989.62	2883.13	2875.9	2951.24	2857.47	3285.57	3267.99	3200.41	3449.77
M1064T309_1			1063.69	309.431	0.115224	0.384495	1.0709	6590.59	5266.24	6459.07	6858.23	5696.97	5544.15	5550.88	4502.17	4821.84	7414.36	8056.65	6284.64	3816.06	6818.85	6515.91	6284.55	7279.85	6579.04	5988.5	5242.63
M1064T309_2			1064.16	308.816	0.0461536	0.537113	0.954442	4403.51	3969.1	3030.21	4435.42	4249.55	3599.12	3655.79	3808.74	4479.89	3974.7	4323.74	4488.91	3491.11	4166.77	3411.74	4226.88	4449.33	3909.12	3443.23	1890.82
M1064T310			1063.71	309.861	0.00589497	0.965778	0.997364	7136.82	5772.96	6575.13	6386.28	5781.05	5614.59	5639.71	5151.75	5583.13	7905.01	6437.4	6853.49	4743.92	5419.3	6882.77	6151.79	7464.95	6314.82	5538.08	5577.67
M1064T334			1064.01	333.609	0.0994607	0.156885	1.20582	994.243	664.129	792.753	1388.31	757.812	769.033	727.632	594.82	850.733	681.18	1442.32	965.657	715.718	1392.67	1311.5	745.018	859.946	877.009	732.091	870.683
M1064T412			1064.3	412.496	0.175247	0.0366163	0.826245	3176.1	2990.35	4237.04	3511.64	3793.52	2946.74	3461.39	2442.21	3412.24	4169	1820.22	4007.4	2126.98	2748.39	2959.26	2527.9	2786.66	2785.88	3428.11	3017.39
M1064T413			1064.29	412.547	0.158722	0.0585615	0.838163	3125.72	2923.32	4291.29	3478.71	3761.89	2796.65	3386.51	2507.44	3544.67	4188.65	1815.12	4176.02	2204.57	2780.2	3013.98	2478.29	2803.94	2905.67	3282.07	3041.77
M1065T167_1			1064.78	166.549	0.0896786	0.256394	1.16986	824.56	743.216	700.841	1216.9	960.545	381.005	619.012	730.752	809.429	996.089	1595.23	1134.38	576.915	624.774	924.328	769.763	975.981	846.394	977.28	913.212
M1065T167_2			1065.29	167.362	0.0514472	0.668621	1.08452	709.701	704.183	733.702	2013.84	915.451	398.74	540.023	680.294	647.413	876.441	587.255	886.576	514.189	954.27	1274.43	707.369	884.171	928.718	989.431	1188.14
M1065T168			1064.79	167.562	0.0720131	0.472074	1.1281	859.003	759.665	707.438	1962.43	881.454	381.77	586.211	719.297	757.043	1040.45	1104.02	949.171	660.172	1144.26	1437.28	744.968	1008.57	846.395	965.895	902.677
M1065T307			1064.61	306.791	0.254531	0.113865	0.918607	26716.1	26046.6	28081.4	30430.6	26681.2	20413.4	29242.9	22131.6	24097.6	30418.8	24322.7	27819.4	19995.5	22535	24094.1	24201.5	27492	22613.4	25081.3	24596.3
M1065T308			1064.62	307.531	0.0468709	0.624557	0.948062	26219.8	12683.1	13818.3	29854.9	28446.8	22068.9	29113.8	22055.4	23749.8	30327.2	24377.9	27450.7	19853.4	21754.7	23535.1	11178.8	27176.9	22385.5	23874.5	24371.8
M1065T309_1			1064.74	308.536	0.0388889	0.81008	1.02947	8194.71	7239.7	3435.57	2512.57	7896.49	4238.97	7292.12	5990.73	6321.2	7856.45	6606.5	7820.24	4525.97	6359.17	7308.4	4639	7491.42	6564.89	6229.12	5231.08
M1065T309_2			1065.15	308.844	0.215302	0.0274688	0.831527	5475.18	4242.06	5148.86	5032.3	3792.02	4204.72	5195.95	3890.45	4769.52	5754.19	4036.41	2535.18	2875.27	4567.82	4639.91	4519.08	5024.63	4098.29	3785	3420.29
M1065T310			1065.16	310.279	0.157659	0.0503008	0.874452	4072.27	3748.96	4862.26	4861.13	5033.03	3700.89	5168.66	3709.08	4551.34	5342.83	3941.27	4655.21	3156.3	3695.8	3966.17	3280.35	5029.6	3947.25	3815.06	3907.48
M1065T333			1065.06	333.488	0.051705	0.492467	1.06871	1057.02	760.665	954.794	1342.55	836.923	677.927	820.014	767.685	819.154	1054.43	1405.94	904.109	791.792	853.646	1201.06	818.509	1117.77	868.84	863.671	890.502
M1065T334			1065.05	333.846	0.0274191	0.725764	1.03993	1063.61	777.015	1046.19	1253	827.269	655.199	841.681	733.412	1020.26	1033.52	1307.28	933.272	768.667	1234.03	1226.39	819.723	1133.55	962.64	803.03	431.974
M1065T413_1			1065.29	412.597	0.110449	0.0683849	0.844083	1691.14	1604.33	1789.51	1884.36	2289	1507.28	1841.45	1217.19	1791.49	2467.66	1020.95	1971.82	1105.36	1501.33	1690.93	1398.65	1628.78	1610.59	1701.12	1634.38
M1065T413_2			1065.31	412.649	0.143574	0.0140772	0.807851	1716.32	1641.12	1748.1	1887.86	2097.45	1663.76	1970.38	1366.33	1789.21	2480.24	1003.15	1938.54	1086.89	1484.66	1550.12	1331.23	1604.48	1525.68	1681.73	1626.28
M1065T423			1065.14	423.427	0.59735	0.128683	0.813867	32332	44851.6	42517.3	38840.5	44337.3	46573.2	47641.5	23661.3	29376.3	53073.6	52234.9	37227.9	45345.7	44429.8	30348.9	22014.2	32456.4	20009.1	26001.2	18086.9
M1066T167			1066.29	167.388	0.0722539	0.325788	1.18845	983.446	468.367	1017.11	1187.2	691.033	330.016	282.567	360.189	399.606	646.119	660.107	774.917	346.011	905.161	1039.57	641.124	711.085	784.022	813.049	890.183
M1066T168_1			1065.78	168.176	0.110059	0.146074	1.28755	796.149	585.651	632.863	1210.26	700.187	352.167	572.511	459.803	529.62	839.237	1673.62	955.364	484.47	726.62	920.262	587.421	831.489	789	805.825	824.771
M1066T168_2			1065.79	167.932	0.0559303	0.535355	1.11027	944.212	614.691	757.011	1759.7	809.826	628.072	584.953	456.355	517.381	930.778	851.047	806.751	553.009	1171.67	1374.82	720.904	847.121	787.513	952.442	820.209
M1066T305			1065.61	305.306	0.0295621	0.991097	0.998991	8542.49	5177.41	10735.3	10105.8	11009.5	8043.46	5392.06	7101.62	9185.33	10108.7	9392.58	9062.79	7962.35	8495.43	9000.42	5729.53	8871.21	9534.09	7667.24	9599.86
M1066T308			1065.7	307.858	0.116863	0.438808	0.927573	8307.94	7216.3	7955.23	7741.18	4713.78	6441.03	7549.1	4497.85	6899.53	9936.78	6577	7923.46	5393.41	7404.37	7632.09	4994.88	7548.89	7748.65	6443.69	4431.24
M1066T309_1			1065.72	308.827	0.0292461	0.80271	1.02263	8186.87	7137.14	7617.74	3261.81	7681.73	4792.81	7452.51	5581.27	6818.34	8642.03	6496.14	7662.2	5396.81	7287.55	7500.1	8199.7	7512.18	6442.39	6054.56	6140.45
M1066T309_2			1066.15	308.829	0.0460578	0.549877	0.968025	4849.08	4169.37	4569.46	5172.18	3988.19	4516.79	4643.65	3299.29	4200.29	5404.79	4226.56	4972.68	3636.52	4616.43	4438.48	4099.23	4850.14	4563.78	4144.19	3832.19
M1066T310			1065.67	310.239	0.0544229	0.837652	1.02793	6804.08	5472.68	6463.98	6817.47	6470.17	3330.68	2159.27	4694.2	5842.71	8080.32	2520.98	6649.72	4911.77	8128.66	6462	7263.78	6366.7	4398.88	5465.06	5535.89
M1066T321			1066.3	321.225	0.257103	4.51466e-05	2.76443	446.536	218.385	337.811	587.403	423.636	269.363	314.792	446.772	440.053	272.254	1128.2	1394.85	653.283	482.622	715.454	941.787	755.112	1366.41	1439.82	1508.45
M1066T382			1066.32	381.935	0.145021	0.0296682	0.581561	1392.69	666.575	1149.56	938.082	1192.49	293.559	1143.65	288.887	1017.66	1682.78	41.7085	612.819	174.27	325.7	979.927	738.924	917.788	773.455	449.599	665.3
M1066T413_1			1066.29	413.269	0.0795245	0.065011	0.844549	1279.49	855.933	1031.38	990.46	1015.17	785.452	1040.62	712.742	1215.42	866.267	454.737	1051.81	775.116	742.533	897.518	778.448	898.852	861.757	793.409	1016.44
M1066T413_2			1066.31	413.309	0.0981018	0.0384458	0.816161	1279.49	902.852	1042.21	911.51	929.519	893.643	1038.36	649.53	1110.33	1414.27	535.38	1085.26	775.116	742.533	922.358	721.823	919.887	860.988	776.218	962.196
M1066T424_1			1066.13	423.728	0.209603	0.506838	0.882699	9200.61	19645.8	7843.19	16562.1	19822.9	23506.1	21559.5	4986.24	14361.2	15286.6	24477.2	18317.8	20111.3	12394.2	11681.7	7900.68	11963	8526.71	11139.9	8341.25
M1066T424_2			1066.14	423.627	0.46094	0.0863425	0.796342	15392.9	22870.2	22163.8	18222.7	19747	22442.1	22139	12108.5	14589.1	22923.3	24442.4	17748.2	20157.3	21237.2	14050.7	10002.2	16612.5	9138.29	11424.7	8561
M1066T464			1066.23	463.946	0.0518833	0.340505	0.849594	1031.81	916.36	1635.24	1253.48	942.393	449.239	848.061	529.557	712.447	901.905	522.398	1390.64	727.701	446.238	651.227	902.767	456.594	870.743	970.398	894.97
M1067T307			1067.15	307.474	0.00958436	0.993167	1.001	1228.54	3293.7	4182.01	2342.41	4053.89	3235.03	5515.1	3599.16	3126.21	4578.83	3839.45	3905.25	2951.09	3481.69	3513.81	3687.32	2588.99	4307.78	3499.2	3415.57
M1067T308			1066.6	307.822	0.194071	0.242549	0.893521	14693.6	13957	14505.4	17263.3	16779.7	13462	9582.11	7772.52	14743.9	16772.9	12375.2	15545.3	10996.4	7467.95	12967.5	12050.9	13857.3	10610.6	14727	14076.9
M1067T309			1066.72	309.466	0.130423	0.221631	0.87451	9473.44	3601.59	10390.2	10939.4	9274.81	7828.07	8803.63	6637.74	7814.06	9920.05	7699.65	9126.37	5691.87	8015.1	8494.92	8826.34	3954.55	7861.15	6988.11	7398.1
M1067T327_1			1066.54	326.846	0.254194	0.187564	1.76556	167.949	2711.26	89.0933	2448.66	3849	177.706	3073.47	132.261	5145.17	204.439	6176.55	6357.79	5153.3	121.164	195.245	2221.66	611.922	4975.06	1085.82	4879.91
M1067T327_2			1066.55	326.72	0.0223244	0.641837	0.977576	5361.97	5939.05	6551.05	6246	5331.15	4305.13	6061.21	4984	5068.96	5806.4	5857.33	6462.87	4903.41	5799.07	5578.79	4988.87	5284.3	5158.14	5296.65	5077.5
M1067T327_3			1067.05	326.728	0.110528	0.143792	0.926392	5244.06	4726.69	5715.53	6128.24	4426.51	4996.54	4990.21	4672.95	4501.8	6181.24	4859.2	5443.62	4336.88	5552.37	4660.22	4551.95	4668.95	5050.14	4413.61	4249.83
M1067T382			1067.32	381.856	0.121516	0.00702045	0.523108	708.789	419.028	532.251	519.415	667.61	199.906	498.053	165.242	438.95	756.118	31.9716	247.719	85.8119	187.066	530.796	248.992	373.581	340.662	231.176	288.261
M1067T423			1067.11	423.199	0.474543	0.0323903	0.678918	8159.39	12481.3	10933.4	8203.48	11034.6	13844	13243.7	4651.57	9516.76	15709.2	14577.7	7710.13	10910	8738.08	6791.66	4583.31	6990.83	4668.65	5035.05	3166.77
M1067T424			1067.13	423.531	0.563602	0.0246694	0.631614	7819.63	13329.8	17965.6	8371.69	11416.8	14875.9	13486.7	4260.33	5202.94	16126.4	9279.18	7990.79	11334	9499.07	8083.62	4977.62	7335.48	4707.36	5215.07	2859.08
M1068T142			1068.33	142.359	0.0708941	0.370223	1.31187	462.338	466.388	753.609	442.424	265.865	565.29	1154.13	209.786	2253.24	366.647	506.099	1136.64	1074.44	860.72	1641.39	555.052	1484.35	583.542	368.81	893.016
M1068T171			1067.6	171.409	0.137594	0.190236	0.829945	2011.98	2591.37	2190.9	739.892	1880.29	2300.14	2535.22	3114.67	2153.34	1376.63	1203.47	1828.28	2043.6	1585.89	1301.39	2735.15	2143.53	1628.2	1781.01	1090.7
M1068T308_1			1067.63	307.719	0.105156	0.501082	0.944532	6756.9	8630.38	9659.79	10169.4	9516.14	7547.09	8839.86	6384.77	4881.53	10464.6	7426.69	8801.86	6338.34	7832.58	8281.81	8464.92	9005.45	8183.83	8214.37	5705.04
M1068T308_2			1067.65	307.802	0.168974	0.119872	0.907745	8877.63	8345.31	9206.38	10017.7	9302.48	7356.31	8580.21	6224.59	7416.6	10167.3	7284.61	8547.09	6280.2	6296.6	8039.96	8411.58	8817.65	7958.39	8099.1	7872.13
M1068T309			1067.71	309.385	0.0700167	0.474135	0.911387	8136.86	3355.53	4266.39	8373.34	8031.78	6305.79	7231.07	5125.26	6167.45	9497.73	6216.84	7446.37	5040.42	1989.32	7052.93	6132.88	7772.28	6176.26	6413.62	6358.28
M1068T327_1			1067.54	326.846	0.219424	0.109185	1.96152	222.537	646.579	463.718	801.438	1839.69	377.58	1600.8	168.592	2455.31	413.303	3195.72	3470.75	2611.78	190.369	178.185	1903.46	264.498	2709.98	106.896	3001.59
M1068T327_2			1067.55	326.732	0.0193863	0.916768	1.00505	2918.82	3038.54	3323.75	3055.54	3004.2	2671.82	3114.92	2759.24	2501.79	3567.04	3294.51	3673.13	2880.35	2687.12	2751.8	3355.21	2866.06	2913.68	2677.49	3007.52
M1068T327_3			1068.06	326.742	0.0330256	0.40685	0.938699	1578.72	1601.83	1759.93	2002.66	1232.54	1331.56	1716.26	1287.02	1369.05	1683.85	1543.27	2090.92	1258.73	1367.35	1626.82	1300.93	1235.11	1502.07	1331.64	1352.52
M1068T334			1067.94	334.033	0.121705	0.105701	1.30317	708.835	739.215	772.131	1504.86	807.738	681.171	652.946	631.946	680.544	824.434	1903.58	920.628	800.004	1400.14	1149.69	583.389	902.996	927.178	849.194	993.518
M1068T423			1068.1	422.844	0.279199	0.0805028	0.645549	1912.91	4572.26	4318.88	4253.78	3886.92	5978.41	4562.38	923.706	2842.66	7449.05	4935.09	3635.77	5203.39	3747.59	1745.72	1611.71	1696.52	1522.32	1057.44	1118.91
M1069T172_1			1068.59	171.714	0.125228	0.116513	0.814065	1224.06	1599.81	1569.72	528.213	1096.6	1624.02	1559.71	2048.95	1394.65	1130.06	875.873	1315.63	1285.61	1106.05	991.738	1543.45	1280	1071.98	1174.71	569.36
M1069T172_2			1068.6	171.904	0.122637	0.126747	0.819872	1143.19	1575.69	1554.11	513.534	1086.37	1606.55	1585.5	1933.82	1401.3	1083.9	842.216	1318.7	1285.98	1095.93	925.036	1496.62	1291.49	1115.54	1090.97	592.65
M1069T306			1068.57	306.25	0.39617	0.00731334	0.766912	8089.72	8084.65	7682.75	10206.4	8541.6	7788.32	10830.4	7170.74	7960.26	8229.84	3922.38	4670.2	6759.38	6711.86	6911.74	7214.19	7200.04	8859.47	8477.96	4141.82
M1069T309_1			1068.64	308.827	0.13005	0.246676	0.896011	9005.96	7167.2	9405.05	5977.19	7585.52	6897.04	9101.42	7587.95	8338.93	9903.71	7655.68	9146.74	6698.96	6569.05	8288.22	8545.57	8085.36	2739.71	6426.52	8394.21
M1069T309_2			1068.7	309.102	0.230602	0.0677951	0.858474	9305.26	9083.52	7397.27	6311.32	8336.49	6819.72	8386.89	6354.07	7472.71	10046.5	6719.85	8580.68	4527.46	6254.6	8197.4	5743.15	8375.24	7299.79	5887.17	6675.14
M1069T310			1069.32	309.543	0.061933	0.425396	0.92984	2998.16	2788.42	3722.13	2280.25	3139.31	2178.42	3499	2173.66	2883.62	3625.43	2698.34	2895.79	2258.84	3019.43	3571.83	3374.84	2903.04	2313.81	1790.43	2407.18
M1069T326			1068.56	326.034	0.151881	0.0604995	0.559924	683.95	769.457	792.001	762.233	361.736	1962.1	813.07	721.039	143.444	860.01	158.135	155.17	186.446	790.625	786.973	850.53	472.304	383.503	408.318	214.058
M1069T334			1069.09	333.53	0.088181	0.491311	1.13104	1281.53	895.202	1275.24	2671.52	1200.33	953.906	1039.54	792.331	1009.46	1456.41	2195.64	1394.06	948.692	2387.96	1547.38	1004.72	1156.99	1180.53	895.844	1511.6
M1069T419			1069.26	418.621	0.0855496	0.274655	1.55442	655.938	91.8962	292.571	725.263	587.609	120.507	410.234	1206.42	122.254	458.117	94.0579	169.242	165.34	90.9206	1463.77	1040.25	1058.42	1912.18	823.254	442.984
M106T159			106.031	158.786	0.0800306	0.326701	0.80835	1732.38	2484.99	1817.71	1796.01	2132.03	1683.77	1697.04	4940.67	5248.13	2377.33	2343.31	3122.34	1030.45	3410.1	2478.49	1915.43	1831.07	1078.84	1750.31	1984.03
M106T23			105.969	22.781	0.12099	0.392637	0.838924	4137.67	2862.99	4887.83	8468.94	3894.01	4516.99	5239.28	5744.75	3461.26	4623.74	1391.73	5730.71	4109.48	1183.56	1637.77	4822.14	5141.9	2836.77	8589.16	4688.79
M106T26			106.013	25.824	0.378215	0.150194	1.38126	13107.5	11296.9	10111.2	15377.4	11805.3	9048.13	12440.5	12692.5	5501.9	10237.9	13542.3	14369.7	19609.4	12582.1	11246.2	6313.67	12607.1	12508.9	37922.7	13473
M106T289			106.025	288.889	0.110709	0.472042	0.896797	12228.9	9346.14	11197	15829.6	13165.1	7114.33	14136.4	6510.19	8359.57	11634.5	4981.82	14691.7	6124.1	5164.94	10268.4	7217.16	11947.8	12764.7	10183.7	14874.3
M106T340			106.068	340.496	0.151249	0.193086	0.670885	526.296	1636.75	708.658	560.102	2298.61	3101.9	1976.09	660.065	1858.13	3502.21	1175.84	2862.8	1773.7	1198.23	534.986	634.29	993.785	480.273	700.261	936.022
M106T356			106.042	355.531	0.106627	0.476194	0.867796	1890.68	3727.02	1225.88	1055.79	1411.38	3431.67	4326.58	1442.88	3881.04	2065.58	2034.76	2053.78	1928.74	1550.25	2279.91	3464.78	2901.64	1330.95	1930.57	1749.6
M106T38			106.044	38.037	0.208835	0.484568	1.16976	7216.99	11826.2	5472.82	6681.55	5953.71	16548.4	23277	18732.8	3736.31	25169	10719	13552	4959.17	14350.7	15786.2	18806.5	12393.5	16403.8	14648.1	24150.1
M106T650			106.007	650.287	0.00402598	0.917355	1.02243	7449.74	7716	7132.36	8116.39	8023.37	6163.2	7828.65	11260.2	7188.84	18774.9	7612.89	8061.96	18900.3	1628.12	9414.6	6463.18	15426.5	8488.73	8145.07	7523.09
M106T669			105.992	669.014	0.134197	0.669757	1.14114	2452.06	1100.63	8124.32	9457.49	882.878	7124.93	1577.66	1607.87	7910.09	9080.43	7551.68	8934.45	4417.63	142.403	7900.78	7612.97	1057.96	8457.49	1485.34	8718.48
M106T681			106.007	680.5	0.210883	0.501628	0.85383	7555.42	25348.1	8409.89	9312.07	3188.83	6806.69	8182.2	8108.03	10369.6	10175	7925.99	12742.6	8447.01	1339.89	6942.48	7225.2	9955.9	10496	9697.16	8438.4
M106T706			105.992	705.662	0.2636	0.177263	0.670389	836.257	7983.01	8965.55	10127.7	10219.5	7480.25	9396.64	1028.9	8472.68	8744.82	8832.62	9479.28	1014.2	903.052	942.537	8289.38	838.983	8725.78	1072.45	9011.34
M106T708			106.007	707.627	0.0123737	0.729323	0.962908	10376.5	8639.3	14047	15783.5	11961.1	9849.84	15316.7	9078.77	12625.1	6966.82	12295.5	9824.76	12617.2	12647.4	12260.7	12294.8	9791.17	8703.5	5988.71	13968.7
M1070T137			1069.64	137.448	0.0574481	0.578152	0.881572	2669	2383.27	2102.19	2366.21	1892.91	1659.5	1073.73	3725.38	1246.72	1606.36	758.591	517.921	2688.81	2685.2	4042.98	2654.93	1180.46	926.514	1512.3	1303.1
M1070T171			1069.6	171.483	0.089263	0.287958	0.865767	1181.58	1475.02	1307.5	501.702	1063.49	1617.38	1518.26	1926.85	1270.68	938.421	774.68	1241.83	1212.74	1170.73	920.662	1748.84	1250.42	971.366	1108.48	682.821
M1070T172			1069.59	171.668	0.0834064	0.308742	0.876031	1147.96	1391.17	1269	519.667	976.799	1529.75	1458.69	1831.61	1270.38	906.803	780.302	1223.83	1236.2	1074.97	937.325	1637.57	1248.26	983.275	1005.55	649.509
M1070T306			1069.63	306.436	0.0876511	0.181832	0.921742	4406.3	4263.34	3830.76	4650.31	5167.53	3463.97	3463.62	3608.71	4173.18	4623.45	3621.08	4636.23	3986.42	3383.25	3724.59	3752.89	2973.82	3924.27	4409.57	3979.54
M1070T309			1070.32	309.444	0.167114	0.0155172	0.833787	2289.47	2096.13	3105.57	2440.32	2512.8	2134.33	2808.07	2260.07	2086.47	2437.04	1989.16	1761.91	2081.04	1214.89	2123.7	2354.98	2302.54	2298.51	2190.8	1835.33
M1070T310_1			1069.69	310.412	0.250396	0.0685936	0.877903	12999.2	11686.4	12744.4	12338.2	12147.1	10902.8	12299.9	8798.96	12032.1	15819	11723.4	12627.9	7430.18	11630.3	10162.7	11273.2	12802.2	10697.3	9205.96	9347.38
M1070T310_2			1069.98	309.612	0.118102	0.122964	0.873227	4557.69	2439.36	3367.66	3404.68	3388.55	2743.58	3144.6	2838.97	2681.02	4276.2	2787.47	2799.51	2038.36	3199.89	3145.42	2804.83	3631.13	3131.85	2643.51	2496.81
M1070T310_3			1070.31	310.109	0.0606785	0.62836	0.939352	2203.58	1865.61	2951.97	2356.19	2689.73	2182.27	2850.78	2259.54	2034.44	559.532	1460.75	1704.26	3162.04	1874.5	2071.16	2351.89	1649.23	2561.38	2207.05	1579.93
M1070T311			1070.19	310.733	0.0692099	0.49345	0.931334	6948.74	3942.35	5777.4	5249.24	4326.25	4434.66	4207.21	3405.19	4604.31	7025.5	4504.59	5584.49	3538.57	4921.06	5683.22	4620.25	6011.59	4664.54	3463.01	3501.7
M1070T327_1			1069.54	327.248	0.257201	0.155462	1.81347	255.52	1824.55	283.457	2181.95	3235.23	1599.08	719.936	349.919	5626.99	316.43	5495.48	5849.9	4308.1	508.738	307.968	1413.09	1071.95	4337.07	1169.85	5266.15
M1070T327_2			1069.56	327.159	0.0784425	0.621032	1.03339	4946.26	4063.13	4651.94	4730.3	6419.98	4021.18	4429.11	4439.42	5421.79	5448.84	5325.4	5768.64	4213.59	5962.97	4646.83	4303.33	4590.65	4251.24	5935.89	5195.28
M1070T333			1070.08	333.186	0.0440486	0.710978	1.04757	899.944	622.484	856.352	1487.84	918.765	629.093	654.081	596.66	798.66	911.094	1309.74	899.302	592.415	952.951	1083.31	706.979	895.346	762.143	716.428	854.723
M1070T334			1069.92	333.927	0.112918	0.279676	1.23428	1254.83	801.669	815.552	2027.84	897.079	712.242	780.271	671.875	797.487	1068.21	2386.63	939.766	789.739	1800.87	1284.68	882.428	812.992	1021.01	961.134	1250.04
M1071T137			1070.64	137.449	0.0219734	0.785032	0.941917	1815.83	1667.42	1250.58	1505.03	1271.43	1233.78	786.151	2531.16	916.923	1044.7	655.879	526.301	1788.06	1856.54	3076.14	1638.33	896.588	774.002	1039.15	957.521
M1071T172			1070.6	171.868	0.0585066	0.335471	0.87097	567.179	690.127	717.501	245.078	556.209	693.622	747.99	1044.04	569.445	503.946	322.384	587.019	553.346	503.894	541.734	903.139	642.74	554.827	575.5	333.134
M1071T203			1071.34	203.111	0.306259	0.267271	1.94179	2088.71	3613.93	1083.22	2318.42	3458.31	5999.3	10326.4	1329.01	1706.83	3680.18	23837.9	3688.87	23062.7	3585.23	3643.35	971.529	5349.55	1009.84	1084.01	2903.15
M1071T309			1071.3	309.296	0.185758	0.0523052	0.830204	2996.67	4243.66	6280.13	4954.39	4814.81	3703.02	5042.27	3327.6	4142.33	5626.66	4173.23	4398.97	3036.99	3615.49	4097.37	4171.63	2730.32	3897.33	3324.71	4022.36
M1071T310_1			1070.67	310.096	0.375819	0.0725927	0.866782	32778.2	25891.3	31484.8	26018.5	26144.6	22467.6	28602.9	20529.3	31136.8	35246.8	27737.9	28504.9	18206.2	25456.5	26772.8	28166.6	26818.6	22460	18260.4	20576
M1071T310_2			1070.68	310.412	0.360005	0.082161	0.874908	32161.7	25798.7	31547.5	27118.5	25639	22933.1	29326.6	21045.3	30398.1	35246.8	27109.9	28277	18289.6	25784.8	26689.7	30069.1	27257.2	23051.2	18797.3	20711.6
M1071T310_3			1070.97	309.609	0.165653	0.0842364	0.761326	1230.35	2458.67	2695.1	1125.97	2854.18	1733.04	2398.34	1890.07	1002.85	2384.41	1158.27	1411.03	758.515	1712.7	1734.61	830.869	2029.55	1609.21	1881.99	1926.93
M1071T310_4			1071.18	310.131	0.15962	0.258485	0.906261	15156.2	11056.7	14704.3	12282.6	10692.9	9501.24	12045.3	9831.63	12869.3	16577.4	13013.6	13640.4	8276.48	11791	14047.2	10688.6	12901.5	10810.5	9236.53	8620.84
M1071T327			1070.56	326.837	0.0324902	0.858006	1.01081	2660.49	2346.48	2444.44	2768.59	2935.83	2185.59	2441.75	1937.87	2706.12	3197.18	2942.19	2793.5	2179.52	3049.33	2701.32	2185.37	2413.55	2278.19	2739.59	2618.69
M1071T334_1			1070.93	333.945	0.0978764	0.151924	1.27308	757.854	405.548	541.69	1115.19	601.654	811.567	528.056	425.124	538.385	663.123	1280.24	898.763	493.916	1321.5	679.728	484.11	618.368	940.059	584.221	831.804
M1071T334_2			1071.07	333.721	0.0327141	0.750271	1.037	1339.13	751.815	899.5	1393.08	993.423	721.709	1076.16	634.118	889.03	1063.84	1090.36	802.092	587.171	1514.14	1195.61	968.831	1131.34	1018.8	890.835	923.861
M1071T334_3			1071.08	333.812	0.0406116	0.678838	1.05004	1349.23	763.053	956.944	1405.77	1002.7	635.499	898.02	605.457	889.03	1033.22	1122.01	857.168	583.743	1459.39	1100.87	1177.3	1074.64	970.031	849.276	821.839
M1071T335			1070.76	334.526	0.064743	0.45836	1.19846	920.129	421.138	462.864	1582.79	526.541	381.554	510.253	506.843	280.211	525.792	786.334	260.43	372.326	1432.51	850.517	395.229	789.243	763.338	924.626	757.733
M1071T475_1			1071.18	475.07	0.304095	0.00115394	1.56625	2682.32	1513.96	1676.73	2227.17	1765.01	1321.32	1830.18	1436.04	1463.32	1849.58	3754.73	3374.46	2323.23	2879.69	3810.95	2774.29	2844.61	2366.63	1632.13	2064.72
M1071T475_2			1071.2	475.18	0.309905	0.00119306	1.61914	2659.19	1273.06	1533.29	2268.4	1806.17	1234.93	1837.66	1092.41	1459.61	1828.98	3464.16	3446.33	2339.1	2986.7	3794.89	2511.43	2947.66	2459.84	1435.28	2129.81
M1072T138			1071.65	137.644	0.0294298	0.614681	0.90794	1647.89	954.115	809.647	798.257	920.37	815.967	568.18	1769.16	624.279	769.536	565.37	405.086	1109.19	1083.1	1662.96	1120.91	712.439	607.831	777.09	742.519
M1072T143			1072.21	143.044	0.0409469	0.432657	1.10851	732.158	668.65	771.406	645.199	410.739	607.379	910.605	293.652	675.912	545.163	550.403	954.265	627.735	572	1109.64	670.114	646.31	513.135	501.929	794.675
M1072T203_1			1072.33	203.021	0.284438	0.202819	2.31625	974.409	1450.1	587.288	1463.39	1526.24	3191.75	4869.36	635.98	1193.51	1900.51	14360.3	2710.1	14295.1	2832.3	1709.81	540.325	1508.18	641.164	411.255	2203.34
M1072T203_2			1072.35	203.111	0.317926	0.145497	2.37806	1024.72	2048.82	766.999	1282.89	1429.39	3234.1	4805.43	1322.6	1204.01	2297.95	14436.4	2670.9	14572.1	5532.89	1696.48	523.994	3223	672.793	666.631	2179.26
M1072T308_1			1071.96	307.521	0.0680328	0.496834	0.934234	4422.17	4939.88	1608.69	4753.15	3692.56	4193.1	4586.09	3123.68	4253.23	4615.21	3819.48	3639.86	3014.17	3697.13	3614.66	2364.1	4526.32	4430.64	4086.32	4352.08
M1072T308_2			1072.3	308.41	0.00587724	0.840112	0.975395	3008.1	2656.5	2765.58	2958.67	2816.47	1321.25	2586.6	1863.78	2446.86	806.563	2668.25	2659.72	1789.24	2554.66	1295.9	2804.4	2034.34	2163.97	2170.14	2518.15
M1072T310_1			1071.66	310.112	0.341099	0.193757	0.905429	54493	41175.2	51523.4	43538.4	44487.7	37344.9	45934.4	34710.9	40187.4	60109.1	46196.1	49224.1	32297.1	41423.4	46219.1	42598.2	46357.8	39135.9	33036.7	34127.6
M1072T310_2			1071.68	310.094	0.394751	0.157828	0.888523	57122.6	41023	52625.3	43223.6	44333.6	38038.9	45988.7	35033	40552.1	61813.9	45964.4	48161.5	27748.5	41716.5	46358.3	42231	47768	40209.9	33669.6	34675.1
M1072T310_3			1072.18	310.111	0.285634	0.0855247	0.890425	24559.6	18743.8	20667.8	20082.8	21017.7	16776.2	21454	15753.9	22030.9	26665.2	20412.1	20435.6	14321.1	19127.1	19884.2	18302.8	21285	18460	16400.5	16358.8
M1072T327			1071.56	326.855	0.0982392	0.146782	0.759135	1349.68	872.623	1101.46	768.616	1262.87	685.722	972.022	1278.77	173.829	1013.9	298.244	435.737	225.659	1035.16	945.168	1012.56	926.025	954.716	901.601	461.337
M1072T334_1			1072.05	333.976	0.0877105	0.370782	1.15526	1034.41	792.06	925.958	1677.48	934.556	687.817	804.483	638.461	1077.99	1037.32	2127.9	1268.69	772.881	1446.28	1155.42	862.19	897.217	954.58	766.198	851.279
M1072T334_2			1072.06	333.671	0.0461539	0.494138	1.11422	297.56	714.794	868.848	1182.84	1157.98	551.292	717.971	553.307	631.839	989.663	763.982	751.445	562.39	1397.28	1274.19	887.004	763.814	893.431	663.442	584.756
M1072T462			1072.11	462.079	0.0467056	0.709877	1.11637	1487.73	414.828	1145.52	1447.19	1085.64	357.073	1139.11	491.504	1546.02	985.157	493.376	1435.06	312.554	377.993	853.458	1291.43	888.949	3225.9	645.604	1750.8
M1072T475_1			1072.19	475.164	0.187658	0.00127129	1.50081	1231.35	806.005	822.555	970.213	697.522	713.593	591.445	753.158	604.133	1062.96	1631.68	1330.67	1296.41	1330.42	1578.65	1195.23	1358.19	922.002	880.568	862.274
M1072T475_2			1072.21	475.253	0.202139	0.000483667	1.52575	1076.16	822.527	683.793	947.836	817.837	646.482	723.276	624.778	710.951	1048.13	1661.66	1341.36	1084.87	1480.09	1473.38	1309.47	1222.53	939.719	774.473	1073.72
M1073T307			1073.28	306.913	0.142724	0.111283	0.881864	3064.52	4377.42	3813.62	4152.41	4152.41	3888.17	2804.63	3060.06	3799.26	2294.27	3051.14	2944.8	2503.61	2782.14	3008.64	3294.19	3936.54	3048.9	3223.96	3430.02
M1073T310_1			1072.67	310.092	0.754238	0.0473263	0.813862	66048.7	53835.1	58520.3	55523.6	50592.3	47076.7	56203.7	43180.8	36754	72367.3	37747.2	25839	29420.9	51967.7	54600.7	47766.1	57287.6	51815.7	40612.5	42511.7
M1073T310_2			1073.17	310.049	0.351141	0.109805	0.858683	29000.3	22085.8	27516.8	26203.5	24526	21232.2	24662.9	18474.5	17086.4	31743	24498.7	21113.4	10662.9	24918.3	23880.9	23862.8	23373.1	19902.1	19824.5	16220.9
M1073T334_1			1072.96	334.439	0.127506	0.166512	1.27359	1262.01	789.616	882.23	1824.91	1107.63	711.076	931.507	634.429	953.118	852.445	2417.05	979.896	896.497	1710.01	1142.48	838.492	1360.91	909.621	1032.25	1383.69
M1073T334_2			1073.05	333.61	0.0864318	0.195488	1.16702	872.678	804.948	870.292	1355.26	953.838	710.889	790.999	703.492	783.508	679.214	1206.92	1126.67	718.003	1497.26	1297.65	752.836	959.759	830.348	777.872	781.634
M1073T335_1			1072.89	334.545	0.115065	0.232934	1.25986	1081.14	652.329	870.002	1788.18	679.844	756.466	797.262	765.385	840.285	789.324	2394.34	890.161	717.888	1400.47	1094.45	667.119	926.129	1031.42	918.301	1323.95
M1073T335_2			1072.94	334.6	0.129007	0.169236	1.28391	986.287	789.616	721.9	1824.91	909.36	717.23	793.724	723.202	1098.62	970.611	2456.58	979.896	896.497	1662.13	1183.37	838.492	1067.56	909.621	972.985	1275.53
M1073T463			1072.93	463.396	0.0529876	0.556119	1.09704	1744.13	1082.63	1654.22	1263.68	1057.94	907.622	1284.94	859.017	2343.97	1288.52	1169.96	2080.33	889.619	733.445	1719.35	1705.61	1800.44	2259.26	970.79	1466.59
M1073T475			1073.2	475.092	0.115163	0.0229272	1.34625	640.428	417.138	451.689	769.427	542.961	410.294	472.947	392.59	797.895	535.79	835.632	667.389	695.665	819.035	1046.99	663.396	987.466	527.394	477.109	591.594
M1074T310_1			1073.65	310.109	0.463313	0.0621732	0.895022	60803	48841.2	57921.4	56496	55774.7	46585.7	54584.8	43255.9	54204.3	66927.1	51576.2	58989.5	39442.3	50450.6	52095.6	46970.1	55194.6	44966.6	44244.4	44209.7
M1074T310_2			1073.67	309.844	0.791068	0.102883	0.743408	61388.8	49436.3	58375.4	50022.4	51203.4	38610.7	54062.1	43348.7	12614.8	68101.3	20545	11345.7	10143.1	51184.1	52398	46624.5	55180.2	42050.8	44403.7	28286.4
M1074T310_3			1074.16	310.041	0.624498	0.0254892	0.723932	24307.2	21539.9	25049.2	24360	22659.8	21546.7	23613.8	18448.4	10440.8	27515.6	10534.9	8488.27	5362.03	21578.9	22328	21005.1	21279.2	19736.4	16885.1	11691.8
M1074T334			1074.04	333.724	0.0680021	0.45023	1.10142	806.007	684.72	955.516	1656.63	903.105	759.909	833.42	738.716	982.763	899.123	1614.67	1050.12	862.695	1257.48	1160.87	741.555	852.222	792.872	881.133	941.347
M1074T381			1074.28	380.634	0.107359	0.0772407	0.636426	790.605	557.771	1095.09	916.684	987.649	203.602	886.725	205.043	291.262	1022.45	91.0457	235.089	164.469	316.06	770.435	387.128	607.073	710.445	461.84	683.95
M1074T412			1074.26	411.932	0.228801	2.45427e-05	0.584255	1148.55	1277.36	1438.44	1529.88	1594.56	1222.04	1568.28	1401.65	1469.21	2051.67	621.693	1317.51	571.238	800.612	742.318	937.852	640.482	1095.93	957.003	904.871
M1075T276			1075.04	276.085	0.017392	0.430836	0.917183	752.55	559.102	570.287	639.424	726.985	441.179	594.916	592.259	411.042	561.082	787.798	537.237	547.845	251.217	649.752	518.626	364.628	482.098	513.883	711.362
M1075T285_1			1074.55	284.718	0.173642	0.0186648	2.98873	84.4968	211.213	16.0147	19.681			14.702	766.382	166.525	187.763	975.069	420.616	1086.58	177.65	380.522	694.655	40.2194	482.117	625.099	597.234
M1075T285_2			1074.61	284.841	0.173055	0.035414	2.70484	61.6851	211.213		19.681			14.7066	768.293	149.905	166.666	926.805	314.174	1034.88	177.961	359.991	694.655	40.2194	595.274	522.225	713.161
M1075T285_3			1074.62	284.881	0.176438	0.0618892	2.43978	61.8355	210.14		19.6697				768.633	149.539	141.556	926.795	314.427	1066.25	177.325	347.93	675.032	40.2942	657.136	558.833	731.057
M1075T309			1074.64	309.099	0.450301	0.0468787	0.889688	48794.5	40059.1	46594	47259.2	46104.3	36700.2	47595.8	32015.6	39756.5	50906.6	39689.3	44072.8	31242.8	39911.8	42299.4	38022.5	41989.8	37677.5	36234.3	36573.6
M1075T310_1			1074.66	310.037	0.463877	0.0413909	0.886015	48892.1	39823	46480.2	47699.4	46147.6	36522.8	48224.7	31976.8	39312.5	50408.4	39357.3	43466	31130.4	39541.6	42653.7	37280	41210.8	38067.1	36445	36696.6
M1075T310_2			1075.16	309.829	0.278119	0.0332572	0.895001	19753.5	16975.8	19518.6	20315.3	19287.1	14730	19156.3	16787.6	17282	22469.1	17840.3	18788.7	13779.6	17330.4	17378.5	17098.2	17987.7	15671.3	15631.2	15210.8
M1075T334_1			1074.95	333.835	0.0757801	0.448675	1.12756	1078.91	659.103	836.895	1644.74	897.079	651.138	653.181	735.819	899.154	886.946	1661.37	1046.74	762.365	1586.79	1106.37	658.305	973.592	677.353	751.018	859.869
M1075T334_2			1075.04	333.651	0.0768838	0.255006	1.15302	790.689	633.421	842.873	1139.68	794.698	661.861	650.319	590.151	835.014	830.728	1296.28	809.788	695.361	1421.23	1055.68	637.421	863.028	752.371	594.552	832.622
M1075T381			1075.29	380.575	0.00568455	0.879125	0.964621	520.13	337.128	449.247	453.394	487.649	141.689	327.267	89.1307	184.186	570.075	69.1531	194.608	157.907	337.141	766.541	302.782	472.316	375.106	304.532	453.864
M1075T412			1075.27	411.685	0.120404	0.0179716	0.562228	486.073	344.145	550.618	651.197	643.548	306.234	970.417	564.77	223.799	1065.28	137.616	166.088	138.786	380.809	315.995	583.48	380.902	385.994	470.556	304.112
M1076T143			1076.26	142.88	0.0673521	0.325499	1.15657	1147.66	1001.88	1411.83	893.125	494.3	863.096	1220.92	472.942	1749.8	764.9	933.44	1859.84	1235.67	1145.53	1304.85	1006.25	1136.15	973.512	814.291	1179.85
M1076T165			1075.67	165.419	0.124434	0.0394595	1.68005	374.378	782.496	636.402	270.644	238.562	454.286	780.819	724.052	484.128	313.572	97.5248	578.71	413.454	1546.92	1437.61	1099.98	958.756	758.529	880.29	728.173
M1076T168			1076.05	167.577	0.0488487	0.670359	1.07935	794.075	433.43	588.463	1634.67	781.585	320.528	770.737	441.207	561.066	897.246	746.187	726.661	425.404	1055.24	1107.24	624.475	762.031	785.409	784.116	779.392
M1076T285			1075.61	285.069	0.146163	0.0451537	2.38737	52.2303	138.296		16.7557				425.744	97.7764	150.004	577.46	276.842	509.523	43.1388	256.071	463.04	40.8543	323.32	503.161	511.275
M1076T300			1075.92	299.75	0.023414	0.44601	0.935192	333.115	423.127	273.158	540.771	457.762	505.026	506.754	502.037	415.235	375.617	422.104	356.829	434.159	424.425	501.857	217.343	414.714	425.71	421.461	433.214
M1076T308			1076.15	308.074	0.0341098	0.905566	0.991518	12581.7	7095.76	12750.2	15276.4	13306.3	10837.8	14646.2	10196.7	12687.1	10194	11379.4	13834	10173.1	12057.9	12262.2	11974.1	13340.4	10746.3	11089	11701.6
M1076T309			1075.65	309.173	0.518965	0.00805481	0.843481	34529.1	30391	31026.1	33788.1	31588.8	25248.1	32721.7	24893.1	29443.2	32274.2	29435	30976.3	22292.8	26896.6	17364.3	25177.5	29028.1	26098.4	25396	25358.7
M1076T418			1076.18	418.457	0.199913	0.1511	1.58385	2219.18	172.691	887.964	2072.44	1359.12	193.006	1065.24	2765.38	1713.19	1024.76	420.715	2140.88	634.429	361.814	3724.43	2120.97	2242.7	4453.52	1749.8	3489.94
M1077T143_1			1077.25	142.79	0.0878153	0.11562	1.21827	1058.4	878.431	1150	769.77	494.343	778.242	1303.74	504.521	1356.85	643.791	851.059	1381.42	1154.96	1013.89	1296.75	1082.49	1201.45	1121.08	681.249	1104.63
M1077T143_2			1077.46	143.171	0.22599	0.00238792	1.34418	2254.37	2739.93	2030.75	1913.08	2390.12	2817.69	2261.53	1579.23	2386.23	1562.61	3528.46	2742.76	2848.08	3075.33	2370.12	2037.42	2668.29	3154.63	3311.9	3748.42
M1077T143_3			1077.47	143.413	0.130632	0.114229	1.26473	2183.9	2692.23	1778.65	1808.35	2449.15	2636.46	2274.1	1503.5	1237.45	1752.19	2569.13	836.231	1622.56	3332.64	2282.36	1983.59	2878.77	3183.63	3216.83	3788.46
M1077T167			1077.04	166.745	0.060041	0.672079	1.07397	1359.34	708.612	864.051	2381.63	1067.56	538.558	672.434	773.806	955.551	1074.66	1042.74	1339.91	705.868	1221.62	1421.5	949.431	1145.97	1068.92	1184.67	1084.53
M1077T168			1076.55	167.581	0.0509701	0.699843	1.06108	1016.79	690.982	717.45	1870.2	824.088	418.387	1081.38	696.622	723.856	1004.95	1037.1	1099.89	595.061	1024.13	1393.41	759.004	930.381	856.91	977.574	923.713
M1077T304			1076.75	304.307	0.454955	0.184521	0.66827	21391	15230.2	18310.2	809.347	10342.3	10140.4	14243.6	13926.7	903.975	21164.7	2487.89	2720.68	1724.57	1148.88	15694.8	11005.1	18782.9	9746.24	12426.1	8773.9
M1077T307_1			1077.14	307.07	0.128477	0.254978	0.882258	8950.15	4515.15	8805.55	8081.77	9923.39	7005.42	10557.5	6099.24	7928.94	9136.73	7521.55	8387.04	6735.2	7528.39	9273.29	4529.48	3669.62	7240.97	7456.26	9124.49
M1077T307_2			1077.15	307.015	0.00386588	0.776255	0.971237	9517.25	8183.24	2881.2	9988.83	9237.01	7788.68	10359.1	7078.97	8052.91	5527.99	7606.46	8540.34	6776.58	6420.81	8659.45	8000.13	6149.61	7269.76	7776.86	9154
M1077T308			1077.13	308.39	0.0149305	0.891244	0.97929	4964.06	6867.19	4702.38	8684.43	8777.63	7216.55	9502.72	5468.52	1011.73	5876.62	4657.7	6973.04	7547.04	3940.36	5794.14	6310.95	5301.45	5290.14	6328.09	9622.67
M1077T310_1			1076.66	310.092	0.478906	0.0184557	0.859787	39602.3	31058.3	36237.8	35305.4	36014.3	29171.8	35744.1	28134	33454.5	41683.6	33116.1	36868	25035.8	32109.2	32863.5	24089	30563.4	28976.6	25926.8	28287.2
M1077T310_2			1077.34	310.029	0.118819	0.133491	0.891159	4220.99	3300.18	3363.5	2645.76	3306.22	2991.01	3988.89	2673.64	3167.18	2951.82	2893.31	3424.34	1966.52	3302.7	3340.94	2636.99	3532.63	2594.78	2865.79	2501.99
M1077T358_1			1076.55	357.872	0.191951	0.0539445	1.81736	992.64	581.743	821.956	1106.51	896.028	911.014	552.084	437.104	683.048	1632.16	1328.35	1367.38	1127.02	4387.9	1604.29	1166.27	1200.34	1663.85	885.939	923.907
M1077T358_2			1076.56	357.752	0.0762445	0.475458	1.43691	1209.07	591.39	1007.43	644.018	947.021	459.698	514.65	431.877	40.8425	1659.39	172.542	11.7246	14.8414	4589.64	1599.19	688.08	1196.46	1255.91	614.184	641.955
M1077T358_3			1077.05	357.878	0.209414	0.0422481	1.82726	974.769	566.01	869.954	1139.82	1110.6	1112.35	702.262	549.559	872.638	1852.12	1784.64	1544.6	1340.22	4761.25	1893.14	1401.3	1206.92	1924.76	1135.55	823.598
M1077T358_4			1077.07	357.787	0.0889715	0.401059	1.43508	974.67	530.402	889.218	1120.69	1113.32	1063.82	640.343	564.953	156.989	1875.98	247.331	70.5351	520.685	4823.08	1896.22	1078.53	1210.79	1113.62	1101.05	754.007
M1077T418			1077.18	418.395	0.117294	0.14036	1.54067	880.135	102.381	440.186	797.324	388.711	147.761	409.811	923.478	639.484	393.526	345.133	879.061	289.345	256.57	1286.83	768.548	637.427	1834.13	636.123	959.373
M1077T433			1077.05	433.27	0.235578	0.0149567	0.67409	1181.06	2876.34	1867.5	2221.54	2648.67	3026.01	3103.13	1567.57	1884.17	3500.61	1791.01	2270.31	2438.1	2040.74	909.541	1017.02	1544.26	1269.84	1406.92	1407.24
M1077T434			1077.06	433.924	0.317214	0.00561105	0.451506	646.308	3297.08	1891.29	1540.57	2272.6	3248.17	3533.5	1301.68	592.649	3066.01	805.441	843.348	1464.55	1857.22	777.72	735.703	725.312	616.208	1060.15	771.987
M1078T143_1			1078.25	142.767	0.055824	0.36401	1.13331	973.213	845.726	1271.73	956.887	524.472	1152.67	1324.94	454.935	1460.35	705.767	868.792	1719.44	1033.7	1061.8	1311.21	1074.14	1172.88	948.091	690.503	1079.34
M1078T143_2			1078.47	143.45	0.0989422	0.0712738	1.22694	1379	1524.54	1171.95	862.907	1467.79	1776.44	1566.22	1138.16	630.816	1143.12	1190.69	1263.19	1159.26	1874.52	1424.26	1316.48	1750.04	1722.49	1733.94	2099.31
M1078T143_3			1078.48	143.024	0.11773	0.0414085	1.26379	1426.35	1527.1	1198.31	1144.01	1499.05	1758.07	1391.97	1052.48	650.684	939.033	1190.69	1297.08	1159.26	1959.07	1385.47	1427.05	1587.15	1823.04	1979.26	2099.31
M1078T146			1077.63	146.447	0.213854	0.00878445	0.533996	1186.41	1809.39	1028.88	1777.45	2799.67	1599.45	988.14	1615.04	305.513	1260.76	904.647	322.542	864.553	843.768	693.543	604.281	433.395	910.17	1371.73	725.27
M1078T164			1077.68	164.307	0.163667	0.00734942	1.6544	584.264	537.448	659.756	703.918	484.642	756.996	523.017	877.445	331.97	567.136	419.456	816.077	422.222	1651	1368.96	1070.51	1036.04	934.992	1037.62	1213.49
M1078T167_1			1077.55	167.337	0.0990478	0.379593	1.14716	1238.64	808.727	1118.32	2752.97	1371.48	810.511	949.463	972.315	999.965	1304.05	1560.77	1623.91	933.065	1804.48	1713.35	1034.48	1227.15	1319.03	1393.64	1530.57
M1078T167_2			1078.05	167.021	0.0391785	0.900838	1.02554	1314.58	730.966	1408.24	3437.92	1415.04	746.494	837.692	981.94	952.441	1592.51	1317.99	1293.72	751.456	1880.81	1304.27	1187.73	1744.79	1293.72	1603.71	1382.37
M1078T303			1077.74	303.19	0.0885897	0.604911	0.873626	3025.61	4944.13	3403.46	5498.87	6334.14	4803.31	819.491	7777.84	3301.64	11732.4	4302.74	3935.32	2848.83	2950.95	8045.48	2910.02	9807.7	4364.65	1718.33	4230.82
M1078T306			1078.13	305.858	0.0575426	0.642627	0.949769	4696.86	3697.71	4219.79	3867.99	5427.37	4968.62	6593.71	4160.15	5097.58	5145.78	5530.36	2628.96	4541.74	4877.23	4456.17	3967.03	2037.63	5699.24	6354.03	5378.34
M1078T308			1077.63	307.754	0.251509	0.197691	0.875554	16617.9	8504.13	16927.2	17717.5	8554.02	14247	16589.3	12760.9	15043.1	19174.4	12229.5	13304.3	11836	12737	13877.6	12912.4	16706.9	14015.9	12568.2	7761.67
M1078T309_1			1077.99	309.473	0.141134	0.0565426	0.853906	4419.67	3356.73	3546.29	3821.9	3622.96	3087.09	2756.87	2960.9	3000.61	3430.12	3255.09	3349.53	2213.41	2810.32	3880.21	2137.76	3624.7	2538.82	2505.55	2720.09
M1078T309_2			1078.33	309.471	0.0934871	0.21384	0.871904	2149.38	2753.1	1932.84	2721.87	1942.41	1735.55	2637.43	1162.13	1673.18	2108.45	1509	2055	1242.35	1653.48	2355.09	2141.05	2312.6	1886.49	1226.08	1768.69
M1078T327_1			1077.54	326.846	0.0572733	0.262552	1.09697	762.581	940.604	629.443	744.691	754.482	592.421	781.65	847.014	821.318	808.528	1060.72	1005.45	702.511	1157.82	807.931	615.031	870.17	749.341	710.511	748.213
M1078T327_2			1078.05	326.913	0.0193809	0.453326	0.903946	1050.95	687.599	705.554	1113.51	1009.74	592.955	742.17	728.183	876.296	1420.86	1282.3	1050.74	912.279	477.82	574.817	909.65	812.796	610.26	619.726	819.88
M1078T334			1077.96	334.218	0.101249	0.189174	1.20447	917.257	609.095	771.217	1434.93	830.699	555.58	704.901	603.438	839.49	851.145	1561.84	944.676	756.094	1372.09	1102.04	653.493	927.041	785.581	738.137	936.578
M1078T358			1077.57	357.692	0.0742475	0.422527	1.48818	670.492	358.801	571.178	674.259	749.922	375.319	427.308	347.407	20.4276	1340.39	224.424	23.3656	9.89024	3341.42	1278.73	758.975	769.632	951.215	697.541	182.648
M1078T92			1077.67	91.9785	0.415226	0.00571538	0.558993	5293.68	7128.41	6503.78	2180.88	4604.67	4718.38	4491.64	7040.31	1999.83	3179.14	2350.76	1279.65	1342.35	2766.21	1847.99	3443.54	4038.56	2965.68	3891.18	2425.43
M1079T143_1			1079.25	142.816	0.0681517	0.156242	1.19556	700.941	671.212	751.724	604.411	406.622	522.402	925.343	300.461	914.529	526.274	486.342	1077.91	782.656	726.699	732.623	802.808	886.246	686.681	537.31	841.364
M1079T143_2			1079.47	143.374	0.152812	0.00199292	1.40127	1173.7	1094.17	783.89	835.272	1051.35	1093.31	1026.67	775.837	641.657	506.912	1169.35	979.338	1355.96	1440.78	1172.34	894.137	1128.17	1404.53	1583.44	1459.24
M1079T146			1078.64	146.35	0.18022	0.00593845	0.547896	1056.13	1107.24	943.285	1261.95	1860.46	928.68	580.33	1605.35	376.39	1165.95	715.219	287.229	613.595	646.492	536.99	424.796	485.786	568.567	1196.05	489.534
M1079T167_1			1078.53	167.215	0.10632	0.393593	1.19607	976.169	774.308	596.458	2088.24	1315.76	963.876	690.292	1000.25	1203.51	1030	2698.38	1469.02	672.221	457.776	1455.74	1128.13	974.859	1378.49	872.875	1617.32
M1079T167_2			1078.54	167.4	0.071822	0.620072	1.08938	1254.99	781.918	1314.07	3169.18	1405.02	1065.68	716.268	1043.99	1249.83	1348.82	1528.97	1462.02	852.458	1737.4	1960.73	1241.31	1387.19	1498.16	1280.69	1594
M1079T167_3			1079.04	167.125	0.0903941	0.498309	1.13133	1212.31	789.104	1134.35	3155.8	1391.51	811.083	983.167	886.121	1147.65	1406.42	1536.58	1683.97	843.493	2030.59	1884.74	1168.95	1371.21	1463.95	1151.63	1478.91
M1079T306			1079.12	306.492	0.103567	0.39167	0.868436	3156.56	3040.15	3558.48	4154.6	4057.27	2916.26	3945.84	2978.37	3346.11	819.397	3043.61	1364.87	3097.47	3130.22	3235.2	2476.13	4077.74	569.936	4525.56	2245.79
M1079T308			1079.32	308.17	0.0610185	0.401081	0.932385	5860.59	4735.29	5229.93	5408.89	3320.53	3582.28	4711.49	3600.44	4237.88	3084.53	4180.8	4897.61	3339.94	4383.62	4322.6	3551.95	4337.67	3343	4034.11	4420.92
M1079T309_1			1078.66	309.466	0.603572	0.401769	1.22489	28131.7	21364.5	61606.1	27413.5	26070.2	21525.6	28312.7	52171.5	82295.1	91794.1	78415.6	86045.9	54934.1	55282.5	73620.3	19766.5	74438.8	23609.6	19029.5	54646.4
M1079T309_2			1078.99	309.113	0.0370715	0.45896	0.912354	2052.04	1627.85	2146.66	1652.42	1905.47	1208.94	1881.46	1337.32	840.962	1701.73	1684.92	2197.91	810.097	1759.54	1912.18	1363.69	1656.53	861.447	1247.59	1427.51
M1079T309_3			1079.31	309.304	0.052901	0.348897	0.926975	4312.66	4244.84	4599.78	5042.37	3798.79	3577.7	4451.03	3535.31	4028.55	5025.54	4755.47	4718.34	3279.63	4437.86	4032.72	3745.63	4224.1	1883.97	3791.84	4634.91
M1079T310_1			1078.73	310.197	0.307394	0.311808	0.919594	83195.1	69532.2	58792.1	69573.1	69356.2	61338.2	67647.1	49997.6	79747.8	87927.1	76605.1	84236	53987.6	52410.1	71087.5	70804.6	70617.2	63393.5	45954.8	51958.2
M1079T310_2			1078.75	310.264	0.484952	0.163007	0.889992	88719.2	68861.5	84063.9	70250	69203.7	61181.7	67657.6	57803.3	79693.8	101830	76588.9	82873.3	53937.2	68238.9	75299.9	70621.8	74111.4	64917.5	46818.7	53431.8
M1079T311			1079.25	310.722	0.10367	0.465115	1.17063	1222.85	3565.05	1108.09	4404.45	3253.38	2989.15	1229.3	1455.57	3272.65	862.02	3450.75	3731.49	2922.68	1362.28	906.93	3401.27	3407.18	3039.67	1336.83	3789.69
M1079T327_1			1078.57	326.732	0.0372871	0.411141	0.928017	1597.97	1725.66	2095.85	2793.06	1942.68	1837.15	1554.56	2345.25	1854.8	2406.73	1727.07	2277.3	1579.51	2105.38	1623.65	1312.93	1488.38	1945.38	2399.6	2243.79
M1079T327_2			1079.08	326.705	0.00772865	0.911555	1.00891	1686.85	1954.25	2162.31	2009.8	1799.48	1574.11	2060.57	1871.45	1320.55	1969.48	1987.37	1717.48	1708.22	2710.86	1777.2	1415.17	1749.04	1477.33	2276.72	1753.56
M1079T424			1079.24	424.382	0.278497	0.145185	0.518773	719.064	4359.88	476.736	1335.09	3199.13	6603.57	5031.1	704.087	3203.71	11004	3320.56	5143.61	3346.45	1635.65	382.395	475.89	1736.45	457.89	835.44	1671.61
M1079T472			1079.18	472.355	0.015862	0.656311	0.922639	1093.42	713.285	873.93	1504.54	906.404	753.899	778.024	514.482	552.92	940.147	1196.37	897.749	585.365	488.605	311.958	1046.64	368.056	1457.73	807.058	803.808
M107T150			107.039	150.143	0.102764	0.535938	0.896248	10721.1	13992.2	11010.1	9338.62	5526.92	4976.98	12077.8	10728.6	13716.2	13307	21839.6	8817.9	9700.46	7008.57	7184.67	8663.42	7371.17	8340.62	9092.53	6441.65
M107T171			106.983	170.759	0.963409	0.00648843	3.72254	4491.1	3528.57	5983.75	4205.27	5064.02	2497.47	2671.61	4880.58	3329.5	11023.7	8453.9	15408.3	8030.76	52769.2	20677.7	19505.7	9295.1	16475.2	11007.9	15850.2
M107T23_1			107.034	23.041	0.366254	0.148862	1.50476	6051.87	8682.98	5696.62	9663.03	7112.54	3947.46	5215.22	15710.6	3949.46	7242.63	10937	7472.98	3813.47	6192.95	10054.8	14029.6	8791.77	16133.2	27480.9	5350.5
M107T23_2			107.059	23.028	0.515664	0.465318	1.29663	30767.4	29009.3	36335.1	42650.2	24707.4	14121.2	15999.2	32595.3	11549.3	19140.3	23443.8	47313.8	8123.17	113582	22744.7	26447.3	13518.4	18430.8	18238.5	41228.7
M107T276			106.983	276.392	0.51596	0.0820335	1.50078	11789.8	4844.5	13529	10749.3	12229.9	6126.46	9299.2	9182.33	11592.6	10198.9	9042.76	15550.1	11078	37290.9	15815.5	11921.1	12533.5	11922.6	11023.7	13212.3
M107T279			107.018	278.719	0.16261	0.325804	0.682625	4685.5	1869.89	4815.29	4494.25	7283.31	2310.55	3430.51	3031.1	6187.99	3874.81	3950.39	827.931	505.293	12628.7	480.605	3726.19	679.436	4714.57	522.515	623.11
M107T289			107.026	288.661	0.216708	0.0513852	0.694001	4763.5	2337.41	3732.58	4305.47	3806.26	2003.42	3544.54	2641.35	2382.55	4596.37	1366.59	4346.63	1560.05	1634.78	3968.6	1955.1	3244.45	2878.23	2232.05	488.279
M107T352			107.027	351.83	0.395076	0.00798211	1.63896	4815.53	2319.35	4242.05	4021.67	4160.7	2323.86	3197.83	2686.15	3605.27	3299.25	3908.6	6017.27	3192.95	9211	8279.08	4507.81	8294.59	3606.5	5502.9	4304.67
M107T39			107.052	39.364	0.32253	0.252528	1.19252	9587.66	11610.5	7602.97	12165	7632.32	6679.79	10335.1	8243.2	10556.9	7757.98	16788.8	16339.3	4817.66	16304.3	11131	8253.4	7121.31	7567.17	8833.83	12759.3
M107T53			106.983	53.372	0.703824	0.00692041	2.14423	5042.57	6135.3	7209.81	7345.99	6416.98	4640.91	6052.77	8522.54	7466.96	7347.9	7044.12	12958.7	6527.62	22523.2	12066.3	20643	8895.03	30281.2	9634.84	11335.1
M107T9			107.039	8.668	0.0602624	0.336529	1.1236	1495.3	1729.86	1154.95	1689.99	1700.5	2136.44	1061.6	1445.4	1443.77	1614.21	1708.53	1726.19	1672.52	1150.56	2456.94	1303.29	1445.49	2854.11	1357.37	1709.28
M107T99			107.039	98.503	0.548551	0.0863452	0.738678	17087.9	33747.9	18419.7	15616.1	25485.4	12989.8	35994.6	15920.7	22189.3	38657.7	16809.6	29443.9	15012.9	17852.8	14820.4	13054.2	19643.4	22193.2	13078.6	12499.6
M1080T143			1080.46	142.716	0.0446306	0.134999	1.09608	917.813	1098.31	940.906	851.765	903.213	1078.71	960.275	776.222	700.171	820.844	926.477	968.512	793.329	1057.97	858.083	909.222	1044.8	1208.85	1082.87	1067.47
M1080T167			1080.04	166.848	0.0541401	0.740729	1.07631	861.367	481.828	1004.68	2728.94	1173.54	487.73	728.399	605.645	823.943	1351.05	857.418	882.286	648.957	1485.6	1549.41	819.142	1316.81	1085.21	944.276	1439.94
M1080T168			1079.54	167.596	0.0742975	0.573566	1.10621	1114.01	809.86	1091.47	2943.96	1258.08	827.568	756.751	857.702	1049.71	1109.78	1334.4	1287.09	882.224	1673.55	1707.72	1048.76	1313.41	1196.89	1136.02	1494.11
M1080T307			1079.98	307.486	0.1807	0.0376302	0.82265	4079.34	3167.25	3498.03	3726.17	3742.9	3461.96	4059.02	2662.54	2367.36	3743.78	3575.34	2285.41	1939.27	3020.93	3064.86	1774.69	3740.64	3031.45	2837.14	3118.53
M1080T309			1079.65	309.197	0.254797	0.332689	0.812693	27044.1	3366.74	12016.2	21941.4	11090.9	18957.9	8097.05	12538.5	25688.4	22642.2	7158.94	10210.9	6120.63	15241.8	15544.5	20920.2	14200.3	20828.6	15877.1	6677.52
M1080T310_1			1079.67	309.937	0.176104	0.788799	1.07256	9427.73	6147.58	6064.63	10712.7	21383.4	8287.47	20347.2	8154.21	24721.7	4808.81	22817.4	25792.8	16795	8067.63	7106.62	8346.77	7724.91	7722.45	8049.23	16344.4
M1080T310_2			1079.74	310.272	0.193644	0.287379	0.913809	27126.7	20552.3	23355.9	20581.6	20134.2	17781.9	19853.2	17169.2	24087.8	31036.7	22005.5	24873.6	16351.8	21259.5	24079.1	21954.4	21405.1	19726	15009.5	15908.3
M1080T327_1			1079.56	326.851	0.0123045	0.965085	1.00647	951.452	895.409	1363.56	1236.97	990.088	813.139	1182.22	1050.25	440.089	1173.68	1875.53	585.979	501.581	1128.59	1061.16	767.807	960.831	957.201	1259.4	1064.08
M1080T327_2			1079.58	326.742	0.00974735	0.993571	1.00101	834.074	786.127	1224.92	1236.97	951.598	705.318	1016.7	1012.61	440.089	1104.36	1261.36	585.979	501.581	1134.32	1084.19	719.268	959.173	804.738	1232.13	1039.42
M1080T334			1080.04	333.718	0.128032	0.389514	1.26979	1490.79	833.479	1220.49	2833.98	1123.7	907.854	882.46	882.759	967.114	1324.33	4025.71	1254.56	809.459	2855.66	1614.59	960.224	801.411	1121.09	1026.65	1361.06
M1080T412_1			1079.69	411.856	0.148766	0.00851175	0.660504	1381.95	1052.64	1388.61	1010.28	1555.93	825.91	997.954	723.005	1530.34	1350.97	925.907	1453.73	563.834	419.488	732.334	838.997	666.124	984.286	385.142	835.728
M1080T412_2			1080.17	412.019	0.0641721	0.227944	0.787296	1135.02	999.52	1107.87	1155.57	1062.36	620.8	1066.77	1041.07	1495.58	1961.11	779.381	2192.04	470.068	415.842	1073.65	855.998	761.805	983.417	453.399	1183
M1080T412_3			1080.19	411.982	0.124156	0.021382	0.690865	1128.35	980.962	1109.88	1138.01	1217.27	672.808	1007.66	1041.07	1493.83	1908.36	910.601	1411.04	625.649	388.78	878.602	734.329	609.819	980.849	452.617	1089.58
M1081T168			1080.54	168.325	0.0427248	0.807868	1.05151	750.723	466.226	493.162	1822.11	1246.93	512.26	362.111	441.12	673.312	915.194	1114.77	683.442	422.387	817.454	1100.24	713.998	553.242	911.044	894.576	867.73
M1081T277			1081.05	276.678	0.0160424	0.527147	0.939235	578.36	564.122	761.822	764.055	859.622	488.569	715.226	562.035	664.218	697.255	847.465	852.746	746.48	497.905	443.653	616.497	716.015	393.512	582.195	554.407
M1081T306			1080.98	305.878	0.091211	0.0964535	0.782575	797.773	1019.62	795.766	1124.41	1418.58	797.719	856.85	636.518	537.196	1209.25	904.737	513.534	313.246	413.672	885.699	851.092	1018.2	888.742	631.528	774.293
M1081T308			1081.3	308.208	0.0847458	0.314263	0.897402	2379.17	3834.41	3676.82	3984.51	3551.32	1931.89	4302.22	2688.75	2964.16	3724.99	3232.42	3236.3	2061.47	3475.84	3353.35	1430.01	3542.23	2819.58	3084.97	3412.4
M1081T310			1080.72	310.279	0.802645	0.115411	0.892861	203571	164457	194878	175122	172915	144944	170656	138960	178157	235699	167226	190108	125701	163002	177911	163063	184279	155831	127429	134170
M1081T334_1			1080.88	334.331	0.0828995	0.51395	1.16946	895.155	561.649	669.404	2060.12	971.176	530.049	594.659	529.527	675.073	817.989	1959.51	700.04	576.5	1567.84	816.966	445.313	706.836	752.485	852.952	1333.68
M1081T334_2			1081.04	333.587	0.116382	0.152037	1.25519	1050.74	441.551	884.395	1474.51	848.081	577.836	790.584	716.342	789.381	798.141	1717.59	1021.21	702.988	1660.9	1014.5	750.384	944.031	778.79	1007.34	910.132
M1081T412_1			1080.69	411.858	0.116081	0.00230067	0.624086	764.694	408.601	706.533	625.449	421.654	480.13	424.307	430.687	812.049	680.138	468.164	502.421	260.134	220.78	280.048	353.073	331.496	483.985	237.282	453.757
M1081T412_2			1081.13	412.423	0.102676	0.856727	1.0265	13476.6	10474.6	9768.83	9646.38	10475.4	13547.2	11124.9	19271.3	14455.9	17310	25233.1	16722.9	11712.4	7309.38	13831.8	10129.1	13588.7	11831	9763.59	12862.6
M1081T423_1			1081.1	423.47	0.439894	0.274655	0.849086	22138.6	31695.4	29287.5	25346.2	27424	38489.1	35372.2	18659	25732	40237.5	32884.8	27716	47271.7	32860.6	22312.2	17514.6	21040.6	16032.4	18746.1	13576.2
M1081T423_2			1081.11	423.425	0.656644	0.0548802	0.764764	22020.7	31818.8	29252.2	25075.3	38136.5	36137.8	35708.3	18474.5	22903.7	39747.2	25349.3	27904.8	36648.5	32901.7	22229.9	17553.9	20597.9	13475.2	18950.5	13263.1
M1082T303			1081.59	303.01	0.138738	0.0318076	0.893293	4505.78	4152.84	4185.2	5179.32	5271.61	4084.52	5373.09	3872.52	4283.96	4309.38	4036.84	4407.91	3584.98	4212.51	3696.45	3836.17	3899.65	4162.12	3775.8	4780.66
M1082T307			1081.96	307.243	0.0366993	0.565698	0.948098	2474.88	2714.62	2637.37	2057.02	2425.4	1974.68	1641.14	2214	1554.59	2786.67	2637.22	1869.32	1912.49	2268.89	2131.82	1419.82	2024.23	1639.77	2524.44	2885.59
M1082T310			1081.73	310.469	0.364914	0.163339	0.905252	49771.1	41220.2	47395.1	40778.8	41049.4	37901.1	43484.4	33964.8	43357.6	58673.3	42676.2	45907.8	31387.4	40908.6	46979.6	40004.8	44042.9	40059	31202.1	32966
M1082T334			1082.03	334.159	0.100112	0.251114	1.1845	1031.81	754.66	953.341	1667.41	966.008	740.758	878.726	702.841	984.557	1045.58	2108.55	1159.79	797.951	1440.28	1170.83	1012.67	1211.69	850.669	836.506	931.178
M1082T424			1082.12	423.514	0.553494	0.0161985	0.678378	11611.5	16226.7	14574.2	11753.2	13739.1	16916	15900.4	9108.81	9548.07	19873.7	16156.3	6437.34	4575.28	16145.5	9655.42	8414.6	11654.6	6750.64	8968.01	5707.41
M1082T514			1082.37	513.526	0.103129	0.00822438	0.699767	469.829	561.327	643.713	601.972	565.699	476.013	541.893	512.346	251.158	766.429	260.047	437.014	160.262	386.209	313.342	477.593	348.532	524.02	423.53	441.463
M1083T306			1082.6	305.86	0.0153574	0.579656	0.937805	3875.26	2180.81	2932.71	4727.43	3774.19	1493.49	3420.09	3250.57	3069.33	3755.7	2698.13	2889.38	2930.89	2230.42	3713	2014.8	2861.4	3250.95	3766.47	4104.07
M1083T309			1083.29	308.646	0.0902248	0.207905	0.909074	3213.02	2676.55	3782.78	3220.85	1789.68	2603.87	3962.29	2772.06	2922.9	3234.29	2551.04	3032.8	2280.54	2837.34	3040.01	2648.35	2666.94	2877	2612.64	2887.64
M1083T310			1082.72	310.412	0.71065	0.111491	0.902404	176741	146821	171025	163985	155542	131758	155357	125753	157084	208750	154912	166211	114126	145171	155726	147498	163220	140714	122091	127695
M1083T334			1083	333.692	0.119538	0.112804	1.2859	866.637	608.202	832.282	1269.85	685.191	574.317	704.573	592.421	773.979	609.209	1814.21	892.817	691.238	1185.81	980.336	668.898	848.288	831.647	633.938	1118.48
M1083T419			1083.27	418.773	0.132596	0.154079	1.57438	918.022	270.73	538.084	823.442	871.309	293.865	806.363	1430.87	1053.93	592.13	356.571	1285.06	274.73	131.784	1617.66	1294.66	1728.03	3020.76	875.871	1378.21
M1083T424_1			1083.1	423.661	0.153736	0.418438	0.89117	4929.42	8639.34	7066.34	7179.53	8148.22	9465.56	9493.38	5286.74	6100.16	8832.7	11116.1	7602.83	10403.6	7853.41	6463.3	4919.06	6450.44	2935.41	5354.86	3864.76
M1083T424_2			1083.12	423.545	0.1711	0.374115	0.875295	4326.86	8499.8	7981.93	7699.38	8042.12	8253.59	12360.5	6123.41	6212.8	9800.61	11140.3	8135.1	10685.3	8020.1	6400.17	5040.53	6539.46	3293.14	6592.56	3565.09
M1083T513			1082.87	513.463	0.150893	2.88382e-05	0.540206	545.901	487.12	747.498	533.915	592.356	322.478	525.878	627.715	580.01	687.378	150.324	417.367	210.335	271.467	229.663	375.113	298.651	425.476	373.162	300.741
M1083T514			1083.37	513.62	0.121378	0.000124887	0.553392	363.362	275.131	493.849	364.736	394.319	240.525	423.662	457.446	483.352	492.397	148.078	260.568	120.9	211.571	202.096	224.071	180.863	369.78	302.768	186.663
M1084T305			1083.6	304.879	0.0664029	0.314511	0.932149	4609.22	3735.39	2587.21	4903.46	5451.85	4429.14	4812.3	3345.06	4651.9	4741.36	3915.01	4300	3463.25	3798.09	3925.6	4234.09	3978.37	4090.88	4204.95	4420.95
M1084T306			1083.63	305.89	0.122011	0.119169	0.859025	2433.93	2570.88	2520.18	2966.82	3656.92	2451.31	2849.53	2134.08	3015.32	3046.85	2262.19	2717.01	2725.13	2293.75	821.525	2358.61	2370.77	2268.24	3099.43	2831.82
M1084T307			1083.95	306.863	0.168393	0.0438781	0.834062	2193.53	3002.51	2703.21	2595.37	3492.63	2624.65	3498.56	2883.18	2706.82	3824.97	2384.82	1389.83	1835.66	2711.53	2664.51	2296.07	2726.01	2702.19	3029.3	2886.11
M1084T308			1084.21	308.147	0.0296499	0.809785	1.02491	3052.56	1756.37	3391.4	2765.82	2884.48	2721.45	3126.23	1788.08	2737.86	2879.03	2830.14	3563.58	2678.24	3384.92	2392.23	3516.8	3191.63	2719.61	1350.3	2151
M1084T310			1083.72	310.093	0.345273	0.119631	0.901068	44089.5	36765.3	41703.7	41858.3	37743.9	33843.1	40201.3	30196.5	39169.5	51773.8	38919.2	43827.6	28353.6	35526.2	38929.1	36387.9	39404.2	35092.5	29032.8	32561.9
M1084T334			1084	334.286	0.0660417	0.507718	1.10524	836.818	596.412	935.205	1615.51	970.423	651.931	647.746	635.565	695.394	1124.09	1546.97	974.413	669.988	1229.6	1237.17	641.938	809.336	808.327	768.509	939.427
M1084T412			1084.14	412.114	0.0569321	0.353345	0.845768	783.653	579.183	790.087	454.976	971.523	1331.35	776.569	384.578	716.971	1120.8	1339.56	932.455	387.265	508.22	484.263	487.986	738.872	567.715	584.37	659.058
M1084T418			1084.2	418.425	0.331494	0.296349	1.28412	11899.2	1847.61	6873.09	12629.7	9091.05	2449.76	7372.95	13301.2	12482.6	7845.34	4892.83	14320.2	5460.73	1908.9	17111.5	9665.87	12739.1	20063.2	8739.04	15266.1
M1085T307			1085.28	306.69	0.086197	0.197939	0.890391	2980.43	2308.59	2923.96	3576.29	1878.48	2079.63	2841.61	2333.59	2029.15	2592.82	2250.95	1998.94	1366.21	2435.08	2042.89	2306.52	2607.36	2784.88	2465.84	2485.96
M1085T308			1085.18	308.432	0.0768335	0.597475	1.06839	2890.49	2634.32	2853.26	1915.45	2591.81	566.02	2102.32	2290.74	2741.95	2887.75	3312.96	3324.56	2219.18	2710.4	2463.02	3104.64	2556.83	1524.6	2057.44	1805.79
M1085T310_1			1084.69	310.08	0.57813	0.0622886	0.899919	93790.1	78352	89773.5	85904.2	86089.8	72429.6	85481.2	65888.8	82503.1	101288	79466.8	88079.2	61916.4	77939.9	81933.2	77241.9	84082.7	75162.8	63635.3	67823.6
M1085T310_2			1084.71	310.264	0.579818	0.0624427	0.898696	95366.6	78105.7	89773.5	87623.6	86603.7	72918.6	85682.7	65859.5	81505	101288	79016.5	89012.4	61895.7	78627.9	81933.2	76281.4	84066.1	76325.1	63655.1	68339
M1085T418			1085.2	418.449	0.200778	0.301645	1.27352	4452.01	891.856	2639.14	4405.89	3830.83	1145.48	2644.47	5378.75	4682.16	2971.51	1874.15	5738.53	2213.93	761.33	6206.86	3797.5	4141.94	7865.55	3563.34	5916.8
M1085T419			1085.19	418.521	0.207908	0.282582	1.29067	4412.99	830.65	2641.93	4343.13	3840.1	1133.43	2686.94	5229.44	4703.98	2954.78	1824.99	5824.22	2209.52	742.845	6128.87	3787.42	4225.85	7974.28	3464.48	6122.41
M1085T423_1			1085.1	423.37	0.422174	0.0671773	0.681998	7125.77	11654.1	11406.6	8456.65	11272.8	12925.2	13024.6	3787.9	7772.09	15596.9	13555.2	10688.5	11172.3	9683.16	6234.74	3791.95	6638.4	2409.56	3862.55	2224.86
M1085T423_2			1085.11	423.361	0.441436	0.0561379	0.674608	7108.95	11954.6	11210	8504.22	11420.4	12925.2	13572.6	3763.25	7682.59	15475.4	12547.5	10524.3	11304.6	9580.53	6266.21	3770.75	7393.63	2325.81	3947.02	2240.63
M1085T423_3			1085.12	423.263	0.441353	0.0540145	0.671533	7136.22	11654.1	11485.9	8456.65	11337.2	12925.2	13084.9	3917.47	7847.35	15697.6	12766.7	10646.4	11373.8	9563.66	6234.74	3791.95	6638.4	2397.42	3862.55	2256.68
M1086T143			1086.3	142.791	0.0929497	0.105899	1.33206	574.67	727.034	727.318	462.926	362.536	684.784	893.891	403.189	1234.01	487.305	739.005	1152.21	667.642	935.105	1064.9	752.783	1509.2	644.073	428.95	841.32
M1086T306			1085.95	305.527	0.103276	0.117643	0.821274	1878.09	1868.11	1812.42	2394.31	1969.93	1624.59	2249.91	1769.57	1351.7	1178.2	1575.02	1477.27	1513.86	1378.04	1742.43	1041.29	324.304	1801.71	1974.65	2033.88
M1086T308			1085.62	308.166	0.114614	0.204309	0.865351	2827.4	2690.39	3337.95	3852.71	3388.71	2673.32	3446.71	3002.26	3921.13	2393.46	2892.12	2868.06	2649.65	602.113	2142.35	2711.71	3053.17	3252.44	3927.49	3188.89
M1086T309			1086.18	308.595	0.0115116	0.915398	1.01613	2243.49	3247.07	2896.48	2831.05	1495	2989.64	2048.46	2500.22	2728.58	4673.66	2999.62	4069.49	2160.66	3257.59	1497.47	3483.64	4412.14	1566.1	2375.28	2277.67
M1086T310			1085.71	310.123	0.297915	0.0820337	0.877514	24894.8	22028.7	23861	25857	23112.2	19453.2	23858.6	18295.8	22523	28738.5	22257.3	24711.1	16451.7	22862.9	22688.4	20981.1	23509.8	11854.7	19203.9	19608.9
M1086T327_1			1085.53	326.708	0.153945	0.34575	0.950848	36164.3	32686.1	37317.8	38273.8	30956.7	25834.4	34034.5	27724	29734.4	38762.5	31335.5	38015.9	30153.2	28812.3	31803.9	32911.9	29633.2	33589.2	28962.5	29977.6
M1086T327_2			1086.02	326.846	0.0159597	0.989105	1.00136	1473.24	984.521	1334.42	1700.74	944.149	906.589	1277.53	1003.31	1062.08	1695.89	1514.12	1425.5	1536.16	1166.6	1328.77	1251.92	1275.27	1129.78	800.366	970.807
M1086T327_3			1086.03	326.716	0.00710289	0.733278	0.963353	1465.84	1156.47	1452.32	1812.09	1026.89	1000.46	1401.37	895.626	1149.42	1716.93	1719.84	1521.43	1456.41	1050.33	1392.25	1339.61	1323.72	1195.53	658.714	940.333
M1086T335			1085.9	334.627	0.0681742	0.482	1.12101	1095.36	611.536	694.12	1669.68	690.62	594.559	687.377	584.032	667.883	958.515	1347.59	795.005	635.598	1261.29	626.227	591.773	989.698	935.864	833.79	1235.61
M1086T418_1			1086.19	418.408	0.105646	0.333155	1.22784	1577.85	310.843	1014.36	1424.45	1285.15	473.637	1161.21	1672.48	1552.56	1141.32	623.578	1690.32	758.572	383.61	2172.74	1399.86	1449.11	2519.82	1186.42	2075.97
M1086T418_2			1086.21	418.49	0.104438	0.340495	1.22332	1597.06	310.109	984.708	1444.61	1231.98	442.225	1138.2	1720.19	1552.56	1154.11	649.189	1694.88	765.893	350.598	2166.81	1386.69	1443.87	2479.34	1248.75	1974.84
M1086T423			1086.12	422.797	0.29251	0.124429	0.657281	4359.72	5147.8	6700.37	3554.43	4875.89	7209.61	8326	597.893	3489.34	5678.24	8658.19	3099.29	4929.63	5250.4	2835.02	2210.83	3849	861.307	871.407	259.072
M1087T308			1087.17	307.68	0.203279	0.0357731	0.780952	3878.74	3226.46	3946.13	3343.47	2818.16	3915.6	3663.85	2676.67	2607.6	3622.85	3096.16	2685.69	1109.8	3148.78	2166.31	2808.24	4242.33	2809.69	1451.7	2799
M1087T309			1086.7	309.296	0.0757696	0.891449	1.00976	29600.1	34848.4	25180.2	31689.9	37796.7	33847.9	37666.7	32314.5	35853.6	26286.6	35705	40234.5	28531	38198.5	21032.6	35480.6	26889.8	34482.9	32967.5	34734.9
M1087T327			1086.53	326.757	0.164638	0.147525	0.935051	15070.6	14360.2	16068.8	16967	14109.8	12424.8	14459	11844.2	13317.4	16596.1	13571.1	15894.4	13678.9	12813.9	13902.3	13972.6	12502.4	13889.8	12700.4	12860.2
M1087T333			1087.13	332.748	0.0748425	0.266745	1.16182	867.663	586.281	623.43	1005.69	626.024	477.153	507.313	460.995	828.851	717.515	1192.78	815.733	501.945	1122.24	928.472	592.399	774.296	648.299	657.431	551.666
M1087T335			1086.79	335.112	0.0792183	0.328634	1.26685	486.004	245.705	352.772	899.285	448.191	320.407	383.807	352.237	320.275	438.634	1182.69	296.34	243.632	810.813	528.39	287.463	399.169	378.84	411.348	842.043
M1087T424_1			1087.11	424.241	0.0449897	0.724814	0.949736	5463.95	5551.3	4820.13	6252.83	3929.9	6161.46	5547.98	4377.37	3057.98	5335.81	8767.62	4594.73	4933.22	7377.09	3412.54	2669.48	5985.24	3347.75	3284.66	3588.12
M1087T424_2			1087.12	423.649	0.00338741	0.986382	1.00274	5557.54	5342.27	4842.25	5685.36	3884	6138.87	5326.5	4528.14	3063.19	4655.48	8837.74	4631.85	4973.75	8397.72	3417.76	2305.5	6510.9	3258.51	3341.42	3482.56
M1087T495			1087.32	495.334	0.0515104	0.407107	0.864423	931.622	942.901	1317.67	720.015	1142.69	575.134	945.656	645.479	746.95	751.258	395.097	827.492	443.807	1731	562.867	761.077	792.128	565.056	670.641	788.059
M1088T307			1088.17	306.759	0.0113517	0.871012	1.01478	3428.69	3019.61	3164.69	1923.1	3351.36	2574.18	1914.97	2251.68	2656.82	3042.08	2795.56	3386.69	2343.46	3540.14	2969.6	2886.77	3205.45	1964.49	2583.5	2055.41
M1088T308			1087.69	308.007	0.26666	0.0492115	0.880104	14686.5	12145.1	15205.9	14766.9	13566.2	11153.4	14195.1	10964.3	11702.8	16156.8	12429.1	12814	8261.33	13177.1	11753.6	12422.6	13646.2	12017.8	11676.1	10214.1
M1088T310			1088	309.989	0.0985851	0.0617824	0.773485	1854.12	912.626	1366.29	1288.88	1088.2	753.149	889.73	947.76	720.994	1392.55	787.873	1193.98	785.963	906.308	737.747	1042.79	1072.53	871.835	526.994	748.068
M1088T327			1087.54	326.718	0.0385055	0.532032	0.975528	7071.95	6492.22	6960.76	7290.48	6234.58	5628	6495.69	5447.69	5711.58	6891.11	6134.64	6840.99	5932.45	6267.17	6796.02	6736.5	6150.42	6413.08	5675.72	5705.37
M1088T333			1088.1	333.071	0.0914949	0.170238	1.29772	586.038	437.422	736.869	903.42	442.211	475.56	471.834	431.041	595.064	517.911	1486.33	536.395	500.269	1076.2	863.037	374.95	730.171	601.684	513.108	581.685
M1088T382			1088.3	381.926	0.156636	0.017969	0.552326	1265.78	827.309	1340.72	1159.66	994.493	355.823	1077.08	264.209	710.548	1831.86	150.802	613.172	150.657	394.781	787.976	496.377	757.327	777.288	459.387	840.205
M1089T308			1088.65	308.334	0.434105	0.058802	0.797532	20946.5	18743	21456.9	23356.5	21249	17704.5	19983.8	15625.5	11425	23006.9	16035.1	14464.5	16381.5	18653.3	17763.2	17807.4	20840.2	3711.31	17971.4	10692.5
M1089T309_1			1088.67	309.058	0.252737	0.343326	0.874111	21726.7	11024.5	21657.1	13063.3	18188.4	13351.6	19571.4	15725.9	8276.63	10380.9	10747.6	9249.08	8350.58	11163.8	17612.9	13969.7	21227	15080.1	14917.3	11391.8
M1089T309_2			1089.31	309.418	0.0966158	0.19064	0.900288	4141.67	3156.57	3742.89	3524.62	3721.95	2816.1	2870.56	2821.33	2828.65	4589.95	3311.67	3231.47	2830.98	3543.84	3601.18	3301.23	3117.09	3306.88	2040.41	2517.98
M1089T310			1089.32	309.668	0.116289	0.243261	0.867825	4754.56	3232.92	4282.47	2602.93	3904.36	2605.35	3140.85	2681.1	2890.75	6022.64	3283.03	3231.47	2812.72	3398.74	4240.7	3168.51	3386.28	2977.91	2173.07	2671.61
M1089T327_1			1088.52	326.808	0.0471752	0.308809	0.943875	2628.09	2253.85	2656.19	2950.59	1971.03	1950.95	2373.4	2103.11	2015.88	2926.73	2274.01	2359.2	2071.93	2312.36	2360.36	2068.11	2294.34	2354.96	2105.71	2291.4
M1089T327_2			1088.53	326.759	0.0417142	0.396524	0.952789	2553.15	2243.91	2714.53	2691.85	1903.56	2026.43	2306.76	2077.24	2014.6	2997.26	2334.8	2461.23	2027.37	2042.57	2282.05	2071.42	2280.16	2480.75	2105.99	2332.08
M1089T382			1089.3	381.923	0.114196	0.0213011	0.553584	944.676	393.24	709.662	627.701	733.682	266.312	607.602	125.621	528.539	672.708	46.9299	467.277	92.9294	149.811	727.889	221.786	397.316	332.088	284.823	384.612
M1089T437			1089.14	437.36	0.0557733	0.606584	1.16363	1089.77	1652.23	2163.55	1768.5	479.533	2238.38	895.768	1260.13	1289.66	1086.91	4570.65	1454.61	2855.49	2143.92	782.003	956.481	1213.75	886.798	605.726	733.403
M108T100			108.048	100.299	0.0948729	0.34319	0.827719	9317.94	6055.17	6107.1	15433.4	6378.82	360.967	5785.49	8446.02	6724.24	5499.73	4878.3	6998.76	4575.25	4383.13	4861.08	7252.71	6558.18	6552.34	5998.06	5972.64
M108T201			108.023	201.046	0.323567	0.0697076	1.19113	9990.46	8936.17	9014.32	9389.18	10780.5	7134.72	9847.92	8184.77	8441.48	13706.9	11904.4	9718.45	9124.51	16745	13547.7	11823	10024.2	11541.4	8636.34	10599.9
M108T28			108.028	27.848	0.897404	0.000205073	2.53529	8486.88	6289.48	11143.6	7024.63	7245.81	1883.82	2271.85	7304.39	4716.4	3850.54	13059.7	16728.6	3934.11	14416.3	17761.3	23449.1	13438.7	21228.6	18430.7	10221.3
M108T334			108.009	334.439	0.0321205	0.997733	1.00042	1891.83	1667.7	1937.11	3778.33	3440.9	2026.47	2219.29	1629.17	1853.92	1828.26	2980.65	1851.17	1435.16	1986.84	1906.17	1533.61	1885.81	2518.35	2472.8	3711.79
M108T344			108.059	343.856	0.0687702	0.519396	0.945657	5064.64	5229.9	3797.64	5609.14	5259.83	5588.92	5923.6	7916.32	4855.3	5423.12	5764.73	5048.25	5223.33	3233.46	4192.84	5588.11	5691.73	5353.1	6890.43	4711.6
M108T352			108.035	351.781	0.23809	0.00755006	1.66047	1889.28	1039.5	1159.67	1315	1412.33	432.358	1114.89	1217.35	1468.85	1059.04	1719.7	2058.01	1415.84	2951.95	3111.31	1501.77	3008.07	1457.6	1867.52	1013.7
M108T39			108.048	38.624	0.356935	0.122391	1.31046	11183.7	6583.78	5434.02	7598.34	8413.79	9624.52	8891.63	17953.6	6406.47	6504.28	9569.24	14264	5784.63	16082.5	10797.9	11248.6	7260.85	17435.7	15087.6	8567.7
M1090T309_1			1089.97	309.416	0.154051	0.0925491	0.863706	5757.64	4831.08	5220.07	4704.86	4739.43	3652.55	4700.06	3355.73	5037.48	5661.79	4661.97	5413.87	2696.38	3993.55	4050.61	4543.39	5258.55	3785.09	3502.03	3259.38
M1090T309_2			1090.16	309.473	0.056502	0.437313	0.94254	4589.36	2606	5448.04	4109.74	3646.25	3584.19	3894.69	3371.93	3634.81	3696.93	4062.07	3674.83	2720.39	3555.7	3676.32	4031.49	4317.37	3670.67	3184.7	3471.46
M1090T309_3			1090.33	309.457	0.154547	0.0472807	0.846857	3715.1	3413.56	3801.18	3370.42	3104.84	2680.51	3092.22	2335.64	2637.8	4228.84	2872.52	2886.19	1950.24	3086.51	3099.1	3394.03	2652.98	2902.59	2305.68	2271.48
M1090T310_1			1089.99	309.752	0.163562	0.0829803	0.851277	5615.27	5040.1	5144.22	5253.75	4578.54	3617.34	4542.79	3322.93	4621.35	6070.37	4489.94	4887.32	2531.57	4288.11	4605.56	4700.19	5236.86	3597.57	3227.97	3131.58
M1090T310_2			1090.31	309.619	0.133059	0.0770439	0.876652	2874.63	2748.96	3346.29	3669.11	3144.69	3253.41	3208.37	2513.47	2633.85	3777.56	2797.47	2882.96	1879.07	2570.64	2644.25	3587.95	2721.6	2837.14	3265.75	2138.69
M1090T311			1089.66	310.697	0.238463	0.0692752	0.876138	12876.3	9549.03	12668	10654.5	13448.3	10844.1	12661.2	9001.67	12265.3	15199.9	12121.9	11979.8	9008.11	11376	12340.6	7904.67	10185.3	10113.7	9002.99	10374.9
M1090T327_1			1089.54	326.765	0.0210396	0.880079	1.01521	1161.66	421.473	750.351	920.591	651.033	824.759	848.975	696.457	866.658	928.793	1051.69	1041.16	805.876	730.13	649.656	663.51	893.033	938.513	600.384	819.603
M1090T327_2			1089.55	327.252	0.0189204	0.843868	1.01337	1053.18	786.874	1192.21	1316.6	857.799	873.081	893.218	826.46	994.367	1184.3	1064.67	1122.63	936.394	1217.35	916.47	1033.28	926.684	1029	1007.07	857.918
M1090T495			1090.39	495.39	0.0190595	0.487165	0.938745	731.828	556.095	703.13	667.809	469.633	416.375	622.541	435.438	530.704	680.715	568.44	467.658	433.655	660.325	579.883	395.628	494.642	662.681	478.286	716.914
M1091T167_1			1091.29	167.264	0.0613373	0.553673	1.12944	822.389	442.719	857.237	2012.98	890.618	292.616	450.745	496.307	548.809	859.256	722.86	939.231	612.953	973.188	1195.77	653.673	1048.64	895.871	856.148	768.625
M1091T167_2			1091.3	167.389	0.0945489	0.212978	1.23953	760.527	437.744	883.732	1562.1	855.151	300.382	450.657	493.226	546.153	876.96	825.872	962.493	614.386	1335.78	1035.26	651.035	1007.42	890.46	793.832	766.704
M1091T168			1090.8	167.773	0.0835258	0.317843	1.18792	661.323	547.515	593.515	1683.48	776.513	512.684	547.318	493.112	563.562	768.14	895.542	881.501	490.202	1157.5	1143.17	604.072	743.48	755.663	856.083	963.011
M1091T304_1			1090.87	303.936	0.0502168	0.331511	1.12389	671.571	628.187	846.361	741.57	371.805	287.033	540.822	742.13	684.689	695.359	684.927	867.204	515.373	563.361	569.505	693.635	615.584	1074.84	789.164	605.232
M1091T304_2			1090.89	303.576	0.0441815	0.426392	1.09732	627.476	590.589	1163	888.155	427.292	379.414	545.453	856.175	844.127	695.614	810.497	867.581	712.614	564.034	811.075	788.063	690.809	962.053	840.393	653.129
M1091T309_1			1091.16	309.385	0.105207	0.29404	0.91838	8517.63	5429.81	6285.91	7606.87	6370.64	5301.36	6975.92	4899.66	6891.58	8905.66	6637.01	6301.57	5192.1	6053.34	6906.46	6027	7702.5	6751.74	5261.77	4867.9
M1091T309_2			1091.3	308.853	0.21239	0.012756	0.846799	5852.07	5796.54	6849.05	7985.39	5743.38	5310.92	7304.98	5327.85	5877.29	6430.76	5951.67	5579.54	4140.88	5036.06	5661.23	5170.34	5690.95	4468.14	5018.54	6189.16
M1091T309_3			1091.32	308.975	0.122484	0.149872	0.905082	6095.64	5192.41	7070.32	7206.26	5479.93	5307.05	6941.31	5221.01	6007.03	4011.07	5633.44	5791.88	4183.95	5662.23	5798.87	5045.78	5834.72	4605.86	4890.14	5529.37
M1091T310_1			1090.64	310.091	0.265905	0.450094	1.21382	5104.15	5480.8	2016.93	15343.5	21815.1	21417.9	23617.1	4464.81	20860.4	5522.58	21124.9	23567.2	18368.2	3348.57	8906.84	19630.5	7909.48	18795.8	12801.8	18055.6
M1091T310_2			1090.66	309.867	0.249134	0.148574	0.91775	27455.6	19321.9	25641.2	20906.5	23369.2	20245.9	23918.5	18447.4	22848.2	28573.5	21170.5	23729	18253.6	21361.7	22730.8	20466	24067.6	21659.9	18049.7	20261.7
M1091T310_3			1090.98	309.572	0.0876684	0.167097	0.896222	4033.86	3596.87	2387.38	4561.67	3820.55	3131.62	3648.75	2848.47	3296.84	3395.76	3044.74	3694.17	2205.43	3089.89	3354.57	3633.93	3529.24	3161.04	2356.52	3048.9
M1091T310_4			1091.15	309.846	0.164996	0.0990861	0.890945	7698.52	5337	6888.89	7665.95	6289.12	5351.38	7013.62	4785.47	6612.39	7591.99	6460.27	5978.81	5284.89	5460.55	5923.51	5822.38	6851.24	6631.41	5374.56	4332.58
M1091T334			1091	333.774	0.128289	0.249676	1.33843	1014.57	730.547	780.735	1915.64	756.386	606.135	633.816	745.958	871.575	865.816	2850.8	961.952	651.914	2018.76	1258.29	693.984	942.582	887.684	652.34	1022.04
M1092T167_1			1091.78	166.696	0.102459	0.256437	1.21517	840.963	503.997	781.461	1435.2	1067.15	539.963	613.152	610.216	778.304	1025.16	1881.93	1108.18	519.897	886.615	1137.99	729.978	1052.55	992.319	603.379	1046.22
M1092T167_2			1092.29	167.497	0.0461399	0.640022	1.09078	739.991	534.997	702.314	1781.07	857.051	416.953	434.404	448.84	644.17	799.09	468.79	910.397	464.291	899.652	964.024	708.944	995.384	926.076	869.585	819.761
M1092T168			1091.79	167.932	0.0735927	0.51439	1.11772	922.482	533.69	814.722	1982.45	1088.73	537.529	656.619	617.262	761.166	1098.91	1263.12	1122.38	537.413	1216.71	1342.68	799.526	1069.14	987.773	681.492	1054.37
M1092T309_1			1091.96	309.204	0.208986	0.0155727	0.877573	5280.36	6533.68	6292.71	5733.89	6050.91	5209.85	6173.85	4629.02	5879.71	6704.91	4628.34	6277.21	4537.57	5136.85	5546.83	4610.15	5375.74	4917.48	4817.93	5480.16
M1092T309_2			1091.97	309.464	0.239363	0.039381	0.829339	5512.52	6848.99	6726.11	5698.4	6010.88	5328.01	5987.45	4692.82	3961.32	6809.28	3466.62	4926.85	2833.29	6087.47	6017.38	4994.3	5455.62	4192.97	4884.59	4890.74
M1092T309_3			1092.15	309.474	0.239585	0.0210217	0.856201	11119.5	8389.15	9151	9370.54	8578.52	8487.89	8533.97	7353.81	9505.47	11078.7	8284.32	9538.82	5936.55	9086.82	8915.97	7620.16	6714.99	6948.93	7449.36	7905.24
M1092T309_4			1092.31	308.834	0.0740191	0.361565	0.908376	4290.36	3684.83	1091.8	4446.68	3940.66	3621.46	4603.53	2984.56	3363.76	3572.81	3106.56	3181.33	2771.87	3236.33	3828.39	3117.33	3895.44	3586.78	2380.01	3234.56
M1092T310			1091.65	309.55	0.0476346	0.97469	1.004	24445.2	20795.5	25589.2	440.101	22805.2	20324.6	23490.5	17178.1	24783.1	28610.4	22059.7	23619.7	17314.3	21622.1	22587.3	19844.6	24390.2	21475.1	17842.8	18540.7
M1092T334			1091.9	334.307	0.0683671	0.500423	1.13497	804.332	488.199	597.95	1507.37	750.448	408.245	493.924	427.944	563.687	725.338	1274.07	642.622	474.681	1173.15	883.44	585.641	574.932	582.781	672.005	817.513
M1092T418			1092.14	418.44	0.160258	0.189195	1.98658	127.643	132.904	175.592	897.083	987.703	452.454	971.928		1368.85	30.4011	315.55	1687.74	619.5	71.4872	893.68	327.517	448.503	3727.15	927.977	2336.56
M1092T464			1092.35	464.014	0.00534729	0.809238	0.940188	1490.67	672.497	1005.4	1972.51	2078.13	320.164	1092.38	697.884	1738.94	880.19	367.408	1291.69	543.959	520.748	424.667	1548.7	695.73	2294.5	1989.25	1557.46
M1093T168			1092.79	168.112	0.0289543	0.874822	1.02572	818.643	554.838	1164.86	1447.8	930.248	366.913	539.367	482.65	549.262	858.122	878.863	745.544	438.189	951.199	1123.95	647.537	840.269	736.884	624.185	924.436
M1093T204			1093.32	203.683	0.116732	0.441597	1.23459	2020.83	3323.64	1774.75	2513.6	3354.82	3719.94	6320.26	2640.19	2128.2	3551.61	7457.37	4048.42	9241.39	4398.22	2937.33	1003.76	3716.85	1439.56	1638.13	2820.82
M1093T304			1092.87	304.208	0.140867	0.0100098	1.36559	706.972	758.438	963.815	772.212	639.965	460.448	471.557	865.798	815.538	851.93	1114.87	836.051	833.126	1003.77	876.403	971.873	606.978	1395.9	973.557	1365.41
M1093T308			1093.29	307.948	0.00762756	0.808464	0.980826	5015.75	4293.28	2756.45	4493.66	4739.11	4194.92	2441.05	4169.47	3864.65	4890.08	3415.24	4242.2	3170.38	4789.33	3871.33	3707.95	4754.63	3880.12	4041.49	4202.31
M1093T309_1			1092.64	308.833	0.330219	0.0656014	0.901721	31132.3	24888	28990.5	29840.4	28690.7	26297.4	27648.9	19822.2	26535.5	32984.9	26052.1	27814.9	19225.3	23627	26784.8	25547.5	27041.7	24163.4	25066	24301.5
M1093T309_2			1092.97	308.637	0.161998	0.121392	0.798324	2666.67	3644.82	2766.21	3571.87	2419.55	1523.77	3438.34	2664.32	1142.41	3096.2	1096.91	1612.17	1549.98	2687.21	2467.13	2277.43	2947.82	2973.01	2289.43	1601.09
M1093T309_3			1093.13	309.43	0.104019	0.358695	0.908522	7932.33	7076.37	5761.15	11013.3	10173	8722.84	9828.9	4933.41	9529.6	8987.96	8789.75	11219.7	7508.69	4798.83	6423.94	7098.63	6925.01	8329.05	7311.75	7873.1
M1093T309_4			1093.15	309.476	0.238688	0.0331563	0.859191	10818.4	8667.37	9962.22	11104.9	9827.23	8534.66	10778.4	7674.85	9561.42	13080.3	9437.32	10953.2	7576.17	9001.66	9401.16	8576.27	7035.28	8437.99	7786.36	7722.02
M1093T334			1093.05	333.774	0.103156	0.277112	1.20518	1196.71	715.716	991.054	1772.39	992.375	664.027	542.322	654.073	894.028	884.173	1923.9	1030.89	691.757	1730.78	1066.65	854.348	1148.7	750.394	883.184	1135.84
M1093T463			1093.36	463.314	0.045028	0.714317	1.09811	867.486	369.693	485.897	1235.28	902.841	86.8584	777.516	416.199	780.196	562.876	277.242	914.982	330.485	232.453	434.157	1014.69	324.647	1327.3	1080.52	1184.61
M1094T203			1094.31	203.192	0.0302059	0.686419	1.08205	1487.72	2339.47	956.048	2107.7	1949.55	2946	3740.44	1117.67	1642.8	2179.81	2966.85	2900.03	3719.48	2482.78	1882.07	837.306	3212.99	1207.46	1114.61	1823.02
M1094T204			1094.32	203.702	0.0260738	0.717817	1.07472	1558.62	2408.97	973.263	2233.83	2038.58	3180.38	3701.34	1132	1645.95	2078.21	3142.71	2910.6	3843.89	2494.23	1873.69	907.216	3321.36	1241.07	948.506	1833.33
M1094T308_1			1093.96	307.921	0.0250052	0.766823	0.969787	786.792	3277.79	4166.62	3782.93	4261.33	3240.54	3761.67	3237.24	3250.13	3179.96	3321.85	3503.18	2405.57	3081.52	3654.57	3049.87	3225.94	2798.81	3226.19	3682.13
M1094T308_2			1094.12	307.947	0.324633	0.0235525	0.772606	7244.13	9030.09	7194.47	9231.14	9840.99	8276.05	9517.95	5982.93	8861.91	8260.63	7720.14	8318.88	6274.69	6981.79	6530.07	8007.55	6986.23	2071.99	8185.12	3390.02
M1094T309			1094.14	308.68	0.275878	0.0088182	0.85861	9526.48	10114.6	9499.24	9733.77	9948.15	7958.02	9924.59	6887.34	8534.51	10642.6	8335.55	8845.62	6638.43	8604.37	8230.63	8585.63	7908.43	6367.46	8272.08	7864.57
M1094T310			1093.63	309.867	0.00191014	0.801674	0.984808	24038.5	21145.6	15348.6	24398.9	24661.3	18242.4	17913.2	15813.1	20593.4	21572	21637.4	21553.1	16970.5	18496.3	19973.9	19375.4	22544.4	19184.7	21311.2	19585.2
M1094T333			1094.05	333.211	0.0833159	0.176087	1.16454	960.632	633.583	815.31	1162.66	811.122	623.716	624.918	503.117	702.877	801.004	1196.79	844.126	664.479	1246.27	1042.89	682.402	861.727	708.961	859.681	788.518
M1094T334			1093.88	334.361	0.106013	0.247359	1.25049	815.957	598.166	721.291	1656.65	900.466	518.672	665.07	480.536	586.881	730.649	1859.52	792.383	698.626	1300.38	1024.05	711.038	758.451	670.096	697.728	1084.41
M1094T462			1094.09	462.405	0.0729908	0.542781	1.17184	1509.62	669.868	858.06	1444.11	1303.98	366.207	1069.05	322.043	1545.44	966.313	671.957	1603.33	451.027	580.241	804.117	1469.18	544.224	2733.49	911.353	2013.56
M1095T304			1094.85	303.773	0.042194	0.390471	0.887528	853.957	828.491	664.713	907.428	550.682	610.659	440.014	736.94	861.26	1463.91	661.628	989.374	730.485	522.738	606.457	677.419	754.71	899.467	693.075	492.145
M1095T305			1095.27	304.568	0.0556398	0.514879	0.922173	2230.85	2051.81	2268.11	1989.89	1745.91	1954.81	2604.81	2295.58	1317.47	2257.91	1066.74	1505.61	1196.83	1725.73	1998.56	1873.04	1805.92	1787.78	3167.66	2976.94
M1095T308_1			1094.63	307.629	0.172835	0.350288	0.938205	11379.2	18406.7	18427.6	15311.2	21751.3	17533.4	21213.2	15409.7	18695.6	21856.7	18933.5	18960.7	13932.3	15446	16567.5	16768.2	17699.4	17240	15501.7	17813.2
M1095T308_2			1094.7	308.211	0.292188	0.00733576	0.659732	3297.33	3647.87	5540.07	3676.52	2960.54	3018.59	2825.11	3210.09	3428.42	5458.94	3373.12	2064.23	1401.95	1435.15	3894.86	2149.57	3084.72	3180.34	1642.64	2225.36
M1095T308_3			1095.11	308.004	0.0519095	0.454725	0.959644	7699.01	6703.31	5608.2	7756.57	7778.49	6287.56	7860.71	5360.69	8036.04	6888.85	5630.46	7464.28	5631.46	7036.26	7051.8	6829.95	6928.5	7038.53	6395.87	7148.26
M1095T308_4			1095.13	308.346	0.0217222	0.93938	0.993281	8620.78	6735.44	6677.77	5345.52	8148.08	3252.33	7656.36	6017.22	7430.44	6906.92	7014.24	7467.35	5646.83	7482.74	4228.57	6943.12	6947.95	7026.38	6405.03	7179.86
M1095T334_1			1094.72	334.489	0.100348	0.435484	1.20492	978.954	631.086	710.245	2238.21	1097.85	513.955	589.688	668.944	841.687	953.133	2175.77	691.459	511.893	1617.27	1077.24	544.273	907.474	731.397	1132.76	1724.35
M1095T334_2			1095.02	333.827	0.0967691	0.145733	1.22669	811.216	565.946	721.512	1387.13	632.45	478.144	548.166	500.729	585.709	666.595	1202.52	814.569	649.166	1042.59	1017.78	612.832	857.413	719.435	809.415	735.518
M1095T472			1095.14	472.467	0.258772	0.00669954	1.72543	2434.88	687.541	1277.1	1872.22	946.324	637.642	813.033	650.836	1164.48	920.713	1827.28	2456.39	1085.03	1988.63	2687.19	1969.17	2322.51	2590.79	795.128	1955.94
M1095T473			1095.13	472.568	0.235527	0.0120522	1.63893	2184.64	727.335	1177.05	1731.12	1059.01	655.974	889.239	544.482	1107.36	954.372	1684.36	2393.92	1052.08	1438.65	2702.83	1903.46	1779.14	2403.7	723.438	1996.74
M1096T137			1095.66	136.542	0.00843667	0.925778	1.01711	928.948	847.163	720.149	803.528	738.789	767.411	584.824	1448.24	455.949	689.326	455.84	417.508	973.925	988.992	1649.58	1060.11	603.711	504.188	745.88	721.166
M1096T308_1			1095.61	307.538	0.185909	0.3237	0.85392	12213.8	11843.9	14243.7	15609.1	5477.8	9815.27	6842.88	11381.8	7485.05	16694.5	8391.23	4476.56	10764.8	12006.9	10874.7	11305	4624.79	6157.62	12871.9	13830.7
M1096T308_2			1095.62	307.932	0.316965	0.0529421	0.818233	12584.1	8311.69	14243.7	15184	15046.1	12761.3	15026.7	11579.9	12725.6	18285.6	12115.5	13022	10783.4	12101.4	10645	4418.86	9570.22	11688.2	12859.1	13870.4
M1096T308_3			1096.12	307.867	0.12956	0.137904	0.890765	6226.24	5312.56	5438.59	6764.13	7026.42	5134.86	5962.67	3413.06	5645.32	5584.56	5307.97	6254.36	4522.74	5063.75	4782.01	4829.08	5746.76	3398.67	5062.92	5367.46
M1096T329			1096.32	328.568	0.0924759	0.019858	0.819486	759.145	715.128	1158.71	978.887	1028.96	777.999	896.226	822.63	736.264	1070.83	649.059	808.823	553.962	882.987	777.057	730.751	821.055	511.077	843.361	752.001
M1096T334			1096.02	333.873	0.0879283	0.338404	1.16853	1240.4	958.193	861.105	1613.6	984.219	622.69	846.082	660.901	793.503	846.124	2100.68	981.544	734.991	1499.21	1278.2	834.367	901.498	911.587	919.123	854.28
M1096T472			1096.13	472.401	0.188218	0.00575058	1.8631	788.19	397.843	567.813	667.106	615.956	394.375	540.246	218.629	724.286	491.501	1434.85	1237.62	689.692	489.05	1640.72	732.961	1272.55	1341.39	332.062	900.925
M1096T48			1095.68	48.096	0.220714	0.118029	0.519641	2422	252.532	612.697	771.254	4208.76	5444.4	623.713	423.871	2938.6	3368.1	1228.4	331.19	2517.44	999.468	621.412	784.173	937.745	752.551	884.813	1889.53
M1097T143_1			1097.34	142.543	0.314364	0.0715592	1.54771	3639.64	3898.29	4722.94	2061.72	999.856	4191.34	6698.26	1867.18	11288.5	1773.38	4369.22	9042.86	7497.09	6573.24	8405.59	5573.87	9219.11	4700.31	2845.9	5447.33
M1097T143_2			1097.36	142.526	0.327789	0.0627885	1.56918	3554.85	3892.7	4757.56	2196.74	943.766	4266.69	6704.55	1773.95	11379.2	1800.71	4876.02	9132.02	7665.99	6656.65	8429.66	5641.51	9322.88	4670.54	2780.06	5585.63
M1097T306			1096.61	306.466	0.118233	0.551745	0.933558	11849.5	10722.1	9063.63	4748.21	12363.9	10779.1	8522.28	9507	11381.4	6501.59	10160.5	10402.8	8200.32	9599.36	6325.84	4374.92	7697.66	10032.1	11647	10657.1
M1097T307			1097.11	306.686	0.138427	0.215745	0.8443	4802.22	4598.31	4261.24	5659.92	4922.39	4335.27	5478.76	3787.13	626.838	4824.47	3871.9	4737.18	3440.04	3863.78	1953.91	3668.9	2459.89	4395.76	3688.5	4475.4
M1097T308			1096.71	307.687	0.133034	0.117874	0.852516	3875.93	3178.33	3660.31	3744.2	3136.4	3238.78	4073.08	3430.47	2499.95	4117.24	3272.14	2479.48	2688.22	4030.02	3505.14	3679.5	3801.64	2258.84	1211.44	2873.03
M1097T310_1			1096.66	310.077	0.294737	0.0663823	0.790213	11170.4	3676.71	11939.7	11807	11457	10668.4	11926.8	10059.9	10880.7	11559.6	3808.42	9644.96	8116.58	8871.17	9335.1	8629.78	9897.4	3582.74	11109.6	10092
M1097T310_2			1097.16	309.752	0.0966139	0.380459	0.879965	5010.48	4424.18	4507.55	4796.62	4678.26	1064.05	4321.13	2889.18	3838.51	4722.19	1402.43	4767.52	3528.22	1741.51	2801.54	3801.64	4768.93	4449.31	3862.8	4296.56
M1097T327			1097.06	326.709	0.00428142	0.961611	1.00784	437.203	478.662	897.877	519.61	483.79	297.068	628.625	592.758	261.135	406.52	482.347	309.814	255.587	795.425	374.067	539.569	594.512	694.478	637.321	359.363
M1097T48			1096.69	48.202	0.166873	0.116317	0.537939	1507.1	157.385	489.657	624.971	2471.55	3169.81	305.703	187.787	1934.67	1838.51	894.899	199.337	1426.54	592.098	447.354	521.743	643.28	459.407	581.408	1058.84
M1098T142_1			1097.53	141.992	0.11583	0.0196866	0.786322	1090.91	717.072	1318.04	1040.64	1032.88	1098.03	912.479	1171.7	725.824	777.579	854.314	477.041	937.241	848.09	530.683	756.032	714.335	798.043	1007.16	849.988
M1098T142_2			1098.36	142.308	0.0996129	0.280928	1.45153	1701.98	1709.15	2417.83	519.888	703.088	1928.7	2810.11	817.564	254.424	627.067	482.043	396.907	263.395	3104.82	4056.8	2498.57	4365.1	1586.96	1306.8	1519.45
M1098T304			1097.72	303.967	0.0928017	0.310951	0.873938	3143.97	2408.23	3580.65	2803.06	2621.44	2368.5	2008.08	1124.44	1935.36	3539.9	1782.78	2413.7	1016.89	2899.68	2590.53	2936.61	2761.45	2127.77	1727.54	2057.87
M1098T306			1097.6	305.883	0.16561	0.159416	0.846693	8439.02	7269.37	2431.51	9787.03	8233.12	6437.96	8943.2	6197.3	6301.96	8154.42	6369.17	5181.04	5947.53	6445.97	6752.88	6307.69	6749.81	3180.27	7506.36	6686.23
M1098T307			1098.11	307.316	0.00740258	0.85964	0.990639	2913.9	3091.81	3391.9	3695.59	3218.71	2600.96	3422	2456.16	2995.91	2795.65	3285.99	3341.98	2638.01	2856.4	2809.04	2740.7	2900.85	3180.05	2874.64	3668.64
M1098T309			1097.66	309.245	0.0516839	0.676496	1.06881	5578.63	2752.91	7757.61	2123.39	8572.93	4322.82	2753.36	6215.69	6639.97	7360.47	6245.74	7171.99	5853.71	3491.76	6212.95	4671.52	7130.4	6922.81	7129.2	2968.82
M1098T327_1			1097.54	326.724	0.0797336	0.41544	1.2993	364.041	714.002	372.168	538.67	736.241	768.256	1454.36	204.191	1102.59	259.003	1829.41	1700.77	930.812	462.45	435.838	290.639	150.209	1163.96	206.419	1292.55
M1098T327_2			1097.55	326.744	0.00328228	0.733624	0.969374	1312.49	1099.57	1535.55	1431.51	1369.79	1157.43	1444.22	1089.4	1151.39	1085.38	1605.31	1877.87	1172.41	933.449	1265.48	854.188	982.332	1113.03	1193.5	1290.92
M1098T327_3			1098.05	326.72	0.00342061	0.767582	0.97257	742.798	1072.86	1214.1	1384.56	1230.25	1054.8	1020.01	1126.88	1274.57	1001.35	1605.19	813.382	1042.25	1260.07	890.374	927.34	804.128	1206.41	904.384	1363.58
M1098T418			1098.16	418.293	0.0105149	0.984867	1.00231	617.042	337.339	518.594	497.755	566.574	330.732	490.452	693.094	589.783	606.423	287.697	634.035	386.012	288.569	593.546	574.742	499.267	762.186	553.441	680.401
M1099T143			1099.35	142.58	0.191239	0.111503	1.47468	1812.37	1578.35	2237.31	1018.43	620.465	1837.34	2872.02	808.339	5426.66	673.698	1929.58	3934.05	3355.94	2895.92	3752.79	2558.32	3637.55	2056.58	1243.57	2484.92
M1099T303			1098.58	303.03	0.245047	0.00369335	0.844096	6826.91	6856.19	6434.19	7843.51	7687.12	5539.17	7869.62	6071.88	7155.58	7519.37	5893.6	6474.1	4818.72	6409.75	6267.72	5619.25	6012.05	6222.38	4672.56	6530.77
M1099T309			1098.66	308.917	0.0242584	0.843187	1.02684	2525.14	7377.32	8327.49	6375.84	2548.77	5959.42	4548.03	6320.4	7899.64	9228.66	4667.27	7815.8	5282.63	6629.02	7898.3	7093	4887.71	6705.54	5265.77	6505.97
M1099T310_1			1098.71	310.039	0.01401	0.825432	0.971231	6130.47	4746.12	7743.71	3991.31	4154.66	2906.81	3334.17	3925.41	4951.47	7325.17	5087.1	5411.79	3207.16	5420.52	6212.2	6029.48	5109.99	4581.53	2809.76	3924.06
M1099T310_2			1098.71	310.13	0.108401	0.286886	0.880912	5182.87	4084.79	5467.2	4393.93	4172.17	3547.84	4026.18	3030.43	4268.24	7816.09	4671.58	4636.7	2864.68	4316.18	5134.87	4776.04	4069.16	4074.49	2600.72	3368.5
M1099T310_3			1099.21	310.094	0.108413	0.270355	0.848955	2877.24	2488.94	4543.08	1743.33	2414.29	1745.25	2619.51	2288.2	2950.57	5106.55	2985.35	2891.44	1772.09	2440.18	3004.16	2268.42	2849.77	2194.17	1727.07	2297.7
M1099T334			1098.92	333.825	0.0689292	0.366023	1.13575	644.437	474.89	653.622	1261.93	700.82	533.85	512.416	565.624	643.022	759.767	1229.35	655.3	571.541	1065.86	679.899	558.965	711.636	651.462	723.388	819.32
M1099T450			1099.07	450.315	0.023315	0.861209	1.06134	1045.03	334.002	492.29	1358.29	1011.79	23.9689	1374.39	330.871	859.704	807.572	182.581	785.131	358.002	220.169	271.872	1109.17	371.647	1400.31	2391.55	1016.01
M1099T453			1099.19	453.273	0.0428888	0.802146	1.05452	961.177	314.758	625.306	1305.18	1445.43	271.165	508.296	338.004	1244.17	755.199	534.052	1369.21	441.034	528.223	719.556	847.014	790.732	1095.86	800.354	1066.23
M1099T466			1099.35	466.404	0.119062	0.0414548	1.41347	817.239	494.289	519.084	850.212	575.296	278.823	473.495	411.726	436.646	740.103	527.162	1068.59	577.857	460.047	598.918	782.695	764.987	1347.28	797.367	986.173
M109T101			108.999	101.391	0.365228	0.050723	0.662784	6665.53	4119.39	5197.28	5163.7	12931.1	10185.3	4747.5	5007.81	10717.2	3689.39	4684.91	4859.63	5911.66	5029.85	4596.62	3384.76	6012.96	4659.86	4764.53	1445.76
M109T133			108.993	133.04	0.168984	0.385948	1.16083	6212.56	1690.41	2357.59	6169.53	4489.05	3090.19	3649.11	5811.74	2673.08	6468.45	6626.23	2646.58	5329.2	6803.17	6115.87	5861.31	2487.27	4982.49	5624.79	2987.9
M109T157			108.904	156.797	0.124061	0.453231	0.953982	11821	13897.8	14838.1	13170.8	11961.3	10245.6	16505.3	11707	12344.1	17295.9	12679.7	10437.3	13478.5	12726.8	11841.7	13265.5	14191.6	11563.1	13786.5	13659.5
M109T172			108.979	172.293	0.192071	0.0614719	0.757258	1795.35	2265.29	2025	1116.93	2304.99	1809.47	2195.11	2249.68	1824.93	1927.25	866.728	544.484	1977.11	1716.83	1560.47	1046.49	1914.36	2095.53	2427.81	627.301
M109T22			109.039	22.236	0.940188	0.12839	1.53401	27046.9	34721.7	34764.6	52849.9	20367.9	4842.2	16772.5	7569.35	26863.8	33401.3	45372.6	63182.8	8982.58	81073.6	44038.2	30782.3	20558.2	29020.9	13593.2	61010.1
M109T276			108.978	276.021	0.0382498	0.518826	1.13909	1299.25	1262.01	1313.33	517.199	1422.38	1038.36	428.756	381.933	370.37	1357.8	599.124	1379.94	717.446	1802.88	1001.56	558.092	1242.7	632.892	1481.51	1281.45
M109T28			109.013	27.5345	0.104978	0.658594	1.22878	2469.32	2771.09	2961.29	4432.61	1671.13	5669.34	17655.2	6990.32	23457.6	1736.03	3538.77	4586.48	8363.83	9253.99	2389.15	19592.3	1949.02	27052.3	7211.66	1848.29
M109T352			109.043	351.803	1.36157	0.0120016	1.58288	74660.6	31174.2	62525.4	44495.4	61537.8	32917.4	42213.4	36724.9	47852.7	46252.6	50832.7	75748.5	40738.3	121605	110068	60726.6	106407	49292.2	83326.7	61600.4
M109T617			109.007	617.129	0.0669555	0.662708	1.10121	9569.31	7838.47	5840.75	6251.88	3216.59	9722.16	5825.24	10562.7	7440.21	11959.6	5774.06	6413.26	9577.16	15649.1	7594.78	5119.1	5537.32	5238.48	19487.4	5754.01
M109T645			109.007	645.115	0.227645	0.027306	1.32506	3861.97	2995.3	3582.56	3775.27	3474.07	2987.44	3577.41	627.699	3413.93	4181.41	3548.53	3844.1	4850.24	4154.97	4225.16	3122.37	3451.28	6561.88	4579.37	4696.23
M109T680			109.007	679.625	0.127105	0.551695	0.878161	5401.87	5196.25	4955.13	3628.74	12776.5	6826.12	4015.78	3744.3	798.227	4399.81	3845.55	4492.8	5649.3	3277.26	3974.08	3881.49	4168.47	4098.63	7086.88	4964.02
M109T706			109.006	706.289	0.0305974	0.968392	0.992657	4205.66	4334.51	7348.28	3891.86	4750.33	3439.73	3770.56	7726.6	4546.96	3060.16	3551.21	4049.71	5127.68	7823.41	2797.76	3291.83	3491.69	9384.03	4370.41	2841.24
M1100T143			1100.36	142.826	0.0968108	0.17076	1.28015	954.886	927.616	1144.78	655.552	509.599	1037.98	1386.48	512.274	2258.62	659.022	984.21	1650.61	1504.08	1406.66	1588.51	916.926	1709.59	989.016	792.565	1319.21
M1100T145			1099.62	145.161	0.223225	0.000966417	0.457988	962.706	1297.42	864.035	924.148	1668.95	1422.7	789.055	1754	396.678	1112.4	744.138	350.314	432.336	522.071	260.184	401.439	329.962	542.576	1101.71	441.108
M1100T164			1099.67	163.738	0.0517542	0.426734	0.821474	548.76	600.439	570.581	907.291	428.906	929.005	469.136	810.106	187.736	463.179	75.949	206.236	119.427	1231.97	693.35	686.587	458.005	459.211	535.257	393.141
M1100T310_1			1099.69	310.402	0.160723	0.253158	0.88025	11714	7727.05	11201.2	7539.38	7826.58	7319.23	9112.11	6064.12	9367.57	11723	8562.45	10273.9	5071.41	8996.85	10569.2	8745.34	9215.71	6001.99	5685.42	5743.11
M1100T310_2			1099.71	310.279	0.167217	0.226025	0.869458	11949.6	7493.42	10635.3	7156.65	7465.65	7347.59	7715.71	7272.51	8747.14	11537.7	8083.34	9427.52	5027.32	9275.71	11279.6	8169.23	8004.16	6554.75	4438.78	5661.71
M1100T310_3			1100.21	310.096	0.0253196	0.598129	0.95586	5623.63	4208.65	5305.9	4659.06	4129.81	3952.05	4116.25	3697.84	5393.49	5837.45	5672.2	6006.69	4034.32	4910.85	4362.02	4243.52	4824.18	4087.59	2671.33	4040.2
M1100T311			1100.2	310.697	0.0959374	0.289118	0.901734	5959.03	4002.12	6572.23	4844.77	4187.43	4050.72	5028.99	4432.95	5484.1	7272.2	5798.06	6144.54	4129.8	4580	5255.06	4056.62	5525.41	3938.3	3193.24	4119.91
M1101T143			1101.47	142.803	0.04311	0.782201	0.964662	1503.5	1694.17	1380.24	1284.37	1011.63	2258.07	1844.36	1253.63	860.279	866.183	1678.54	669.1	1270.52	1352.87	1439.59	1167.8	1388.89	1153.54	1917.67	1424.71
M1101T304			1100.56	303.533	0.0398201	0.578044	0.952038	7867.81	6596.04	6377.69	8681.36	7594.91	6357.01	7854.13	6121.93	5611.82	8124.85	5558.5	6478.03	5339.21	6036.59	6319.82	5973.14	7962.57	6194.03	7090.37	10821
M1101T306			1100.57	305.869	0.0741405	0.545331	0.926633	11390.7	6187.99	4874.6	13154.3	7539.17	9330.23	12384.7	8610.63	7205.1	12052.2	8939.3	5691.54	6053.4	9219.44	9669.9	6170.03	11553.7	9839.1	8377.82	10412
M1101T310_1			1100.68	310.295	0.125272	0.423653	0.917694	17584.5	13891.2	16719.5	12803.1	12096.2	11006.9	11733.9	10018.4	15105.8	20193.5	14811	18193.8	9523.31	13691.4	15171.7	14688.5	13864.3	11737.1	8366.48	9487.81
M1101T310_2			1100.7	310.111	0.117233	0.478274	0.9255	17749.4	13811.9	16838.6	10618.6	12226.7	11076.4	11948.7	10647.4	14977.3	20401.4	14959	17767.4	9711.84	13879.6	14553.8	15770.4	13517.4	12059.4	8374.72	9250.67
M1101T310_3			1101.18	310.438	0.0888973	0.36417	0.922463	9261.6	6365.09	8266.87	6875.1	5883.41	5857.14	6510.01	5592.75	7682.52	10278.3	7137.42	7852.9	5133.75	7625.75	7477.59	7562.35	7001.9	6230.09	4806.63	6117.33
M1101T310_4			1101.31	309.752	0.032832	0.63373	0.964107	2603.37	2569.26	2272.12	1636.62	1989.03	1903.91	2058.83	1914.83	1884.77	2120.94	2284.34	2199.99	1754.32	2648.11	2202.66	1254.29	1989.49	2103.22	1678.92	2086.25
M1101T311			1101.2	310.527	0.0860939	0.395881	0.920586	10504.7	7237.4	8261.59	7842.41	5954.6	6309.68	6750.64	5035.72	7874.36	10595.2	7668.35	8726.09	5199.39	8246.35	8396.22	7585.93	6476.87	6269.84	5635.59	6097.09
M1102T143			1102.47	142.764	0.0744044	0.337448	0.883956	1154.41	1515.65	1257.75	682.207	759.733	1187.05	1125.86	894.06	692.851	697.697	1069.5	490.828	681.075	1015.84	920.032	582.075	959.39	836.098	1199.75	1056.06
M1102T304			1101.57	304.125	0.135792	0.304861	0.870505	4281.57	4246.89	3646.53	3343.09	5352.14	4619.87	3161.27	2634.34	3512.59	4700.45	3213.64	3136.17	2820.79	4058.95	1360.35	2477	5120.72	2367.12	5383.8	4445.3
M1102T309			1101.97	309.06	0.0901598	0.211484	0.90172	3474.21	3110.07	3644.15	3333.99	3181.7	2773.48	3266.89	2307.43	3185.84	3894.96	3672.89	3849.22	2404.38	2900.07	2769.99	3450.87	3238.87	2450.69	2299.29	1974.52
M1102T310_1			1101.69	310.279	0.223935	0.244484	0.903637	26629.9	20182.4	25091.5	20672.2	17424.1	18226	20523.8	15785.4	21247.1	27845.2	22877.9	23070.5	15103.2	21199.5	23052.7	19222	21580.8	18304.1	13192	15439.3
M1102T310_2			1101.98	310.122	0.178611	0.0316927	0.795556	3289.51	2962.51	3939.95	3475.65	2769.92	2588.34	3472.8	2271.57	2341.03	3888	3193.19	2428.53	1204.5	3071.83	2911.91	2808.06	2741.74	2245.8	2195.39	1860.71
M1102T310_3			1102.17	309.719	0.186038	0.186434	0.892396	13813.5	10482.3	12068.7	10065.9	10022.6	9110.35	10484.9	8284.07	10527.1	13977.9	9793.05	12541	7525.14	10384.8	11112	10296.4	12275.6	8105.74	7443.09	7649.21
M1102T310_4			1102.19	309.979	0.182437	0.160948	0.894926	13360.2	10218.2	12054.6	10496.4	10031.5	9152.01	10437	8455.19	10579.1	13977.9	10695.4	12293.3	7373.19	10603.4	10338.2	10195.4	11744.4	8445.67	7764.82	7880.27
M1102T311			1102.31	310.709	0.0683324	0.299572	0.892821	1502.2	1769.08	2079.54	2155.97	1630.93	1430.18	1967.94	1408.2	2001.86	1105.54	1821.82	1918.48	1283.85	1069.72	2205.54	1578.92	1627.59	1662.24	1204.01	851.723
M1102T334			1102.02	333.835	0.110516	0.130589	1.28066	956.847	596.905	716.274	1234.42	580.673	511.388	648.872	525.439	798.2	657.678	1609.5	868.346	627.871	1347.21	984.331	596.257	1075.48	743.467	605.859	796.613
M1103T143			1103.48	142.721	0.0333898	0.44839	1.09574	1731.98	1682.92	1708.12	1163.62	1267.84	2496.24	1621.15	1553.11	1011.06	839.247	2270.92	1261.03	2048.6	1627.05	1575.23	1147.44	1428.39	1471.62	1961.82	1726.47
M1103T167			1103.05	166.697	0.0480109	0.712879	1.07512	986.549	727.617	1194.64	2460.1	1042.08	625.521	567.746	694.117	830.4	1042.41	791.803	1197.18	519.166	1177.79	1790.66	789.485	1243.2	1250.45	1070.15	1105.35
M1103T306			1102.56	306.048	0.136065	0.238706	0.917548	12157.9	12085	11399.5	13371.8	13530.8	10114.2	5938.83	10003.2	11912.6	13228	11236.3	11810.1	9159.57	10145.9	10334.6	10003.7	9136.93	11138.5	10552.7	10845.1
M1103T310_1			1102.67	310.109	0.227658	0.234709	0.91951	29413.8	26684.8	31623	27278.9	25742.1	22153.9	23469.4	21528.8	26563.4	34743.2	28012.3	30009.8	19255.4	25352.6	26463.1	26184.1	28364.4	22416.8	20871.1	20603.8
M1103T310_2			1102.69	310.093	0.283024	0.148155	0.903863	30178.1	26926.2	32518.5	27364.2	25875.9	22032.2	25427.9	21665.9	26795.9	35195.3	26716.2	30009.8	19373.1	25583.4	26798.7	25825.2	28471.4	22001	20988	21873.8
M1103T310_3			1102.97	310.412	0.0651347	0.530157	0.921129	1865	1377.43	2531.96	1353.75	2243.34	1630.4	2981.99	1344.27	1341.94	2536.45	1191	1610.6	1231.91	2090.43	2115.1	1643.18	2492.38	2180.48	1454.06	1682.53
M1103T310_4			1103.18	309.99	0.274981	0.0602019	0.868892	16336.7	12850.5	14356.8	12972.9	12239.3	11791.1	13628	9516.42	11317.6	14809.9	12524.5	13203.2	8097.38	11802.1	13073.4	10944.1	13198.2	11370.6	8745.42	9839.83
M1103T310_5			1103.3	309.616	0.192971	0.0173358	0.854782	5758.78	4419.93	5394.08	4955.21	5462.13	4359.44	4725.59	3503.1	4825.25	5462.46	4368.72	4797.83	3455.45	4662.71	4716.05	4292.45	4506.61	3856.07	3481.36	3632.49
M1103T426			1103.1	425.611	0.0341313	0.727639	1.04918	4072.88	3806.63	3755.13	5862.56	3362.01	5111.99	2339.43	4984.85	1598.4	5152.98	4342.24	4090.62	5718.24	5594.93	3581.17	3869.14	4055.39	3096.61	5503.61	2164.37
M1104T142			1104.48	142.472	0.056877	0.157724	1.14263	1131.03	1053.8	1112.01	921.595	734.72	1395.78	1133.11	884.562	777.865	719.882	1477.74	849.026	1365.12	1161.85	906.39	962.636	1161.98	998.068	1329.04	1059.52
M1104T167_1			1103.55	167.475	0.0889621	0.354359	1.17219	962.099	671.219	905.308	2145.23	859.6	542.138	461.291	583.586	1000.08	1039.31	1186.78	1018.55	666.998	1330.42	1464.58	1013.65	1065.06	1030.45	929.903	1042.46
M1104T167_2			1104.03	166.7	0.116418	0.298152	1.28776	805.73	764.507	391.884	1650.72	1306.96	511.031	898.611	484.44	1006.19	624.995	2258.54	1572.51	415.988	310.705	797.783	1093	529.431	1280.2	1159.47	1457.57
M1104T167_3			1104.05	166.512	0.067592	0.679389	1.0812	1814.39	790.41	1351.12	3051.55	1326.96	636.339	904.007	683.757	992.661	1546.13	1314.76	1543.75	676.5	1691.32	1996.9	1284.18	1377.03	1277.57	1539.05	1459.8
M1104T306			1103.56	306.383	0.222244	0.443981	1.22357	4298.11	4442.63	4065.36	5171.2	6185.53	1651.3	5067.1	2446.95	11886.4	4376.65	7203.34	14173.4	6905.21	4022.66	3928.31	3501.16	4671.91	2891.6	3853	9527.93
M1104T309_1			1103.96	309.099	0.131195	0.0890548	0.909649	5375.03	4537.4	4854.9	5739.34	4780.49	5205.18	5715.2	3739.44	4633.43	5132.33	4894.77	5287.59	3642.18	4908.41	4472.9	4704.03	4888.91	4367.52	4152.31	3902.5
M1104T309_2			1104.3	308.664	0.131141	0.125401	0.887763	3846.3	3522.14	3738.76	2718.59	4113.7	2963.29	3185.79	2444.42	2902.44	3244.71	2752.29	3065.15	2338.76	2566.75	4001.77	2817.18	3135.91	2638.24	3243.1	2453.08
M1104T310_1			1103.67	310.103	0.494729	0.047257	0.835118	31065.2	25835.9	31833.9	30458.1	26599.4	24070.2	27789.1	22427.6	21062	36365	24929.8	18383	16564.7	25843.1	28217.1	26339.3	30239.3	23688.5	21363.5	16182.1
M1104T310_2			1103.97	309.609	0.215009	0.152505	0.790486	5975.06	4660.33	4933.04	4182.93	3314.96	3966.05	5158.2	3742.41	2306.22	5830.48	1362.71	1482.04	1575.55	5143.62	4697.44	4788.55	5035.61	4462.47	3858.23	2430.27
M1104T310_3			1104.16	310.109	0.135096	0.234376	0.930745	13489.7	12173	14366.4	13019.4	12689.9	10549.8	11872	10444.7	12705.8	14729.1	13421.3	14764	9395.97	12791.7	11871.5	11617.5	12747.1	10896	9989.65	9816.28
M1104T310_4			1104.18	309.613	0.162814	0.226151	0.916449	14565	11496.9	14390.6	13268	12588.9	10482.2	11825.3	10370.2	8870.31	15773.6	11145.8	11995.5	8927.32	13471.2	12345.3	11676.1	12919.3	10759.5	9431.41	10629.9
M1104T334			1104.01	333.895	0.0777399	0.548919	1.12756	1367.91	942.652	900.22	2091.78	1138.35	749.189	730.639	699.549	1088.94	887.026	2531.68	838.701	693.246	1747.1	1197.66	1003.22	1210.36	836.605	751.202	1138.19
M1104T382			1104.28	381.873	0.11942	0.0497856	0.613291	897.642	796.031	766.971	789.428	868.547	177.989	969.05	285.084	538.358	1415.51	14.9685	297.189	156.947	369.566	823.138	506.942	691.972	630.833	423.152	687.798
M1104T413			1104.13	412.716	0.0284641	0.487144	0.931569	994.359	734.629	453.668	853.006	759.325	1149.95	726.353	703.826	819.208	1099.78	1093.65	936.869	720.925	635.142	711.431	678.12	728.99	710.344	856.062	654.989
M1105T142			1105.5	142.359	0.00502691	0.651858	1.04149	1441.03	1554.89	1224.14	1082.12	1096.06	1783.01	1779.06	1335.1	970.263	1028.54	1601.41	1056.63	1603.95	1279.4	1251.93	1167.11	1263.6	1401.86	1819.72	1400.16
M1105T167_1			1104.54	167.236	0.103833	0.386972	1.17081	1406.55	973.392	1367.16	3127.45	1315.2	859.995	575.243	802.551	1085.48	1558.23	1988.19	1359.49	914.763	1892.29	2002.91	1173.91	1500.33	1310.82	1500.61	1660.58
M1105T167_2			1105.05	166.745	0.0788724	0.601998	1.08714	2092.32	1469.76	1969.95	3966.22	1970.35	935.645	1378.73	1143.34	1586.54	1993.31	1656.79	2180.46	1228.77	2729.14	2686.89	1583.21	2040.91	2102.88	1885.29	2024.45
M1105T170			1104.79	170.059	0.0307662	0.880013	1.02852	556.202	312.302	528.196	1245.85	567.462	279.668	319.397	547.185	473.79	661.829	665.46	485.463	318.268	943.372	680.297	460.319	471.54	530.175	560.521	533.095
M1105T304			1104.54	304.17	0.0666892	0.792182	0.960076	8658.63	8094.73	8960.72	12188.9	9878.34	9804.34	10161.9	7668.57	9050.91	8416.26	17317.8	3991.04	14469.1	7960.8	8084.26	7118.37	9103.7	9004.56	8412.9	3712.61
M1105T308			1105.29	308.061	0.100179	0.173065	0.905023	5151.09	3084.14	5244.32	5437.03	5349.94	3916.16	5135.97	4929.54	4326.71	5381.04	3445.64	5225.56	3382.73	4434.78	5341.46	4343.76	4726.52	4097.67	4391.31	4011.83
M1105T309			1104.96	308.595	0.152341	0.0386488	0.861645	3239.13	2932.68	2503.92	3049.73	3486.94	3218.29	2879	2385.09	3089.19	3338.31	2990.06	3000.55	2654.87	2692.96	1596.3	2175.01	3203.72	2549.21	2817.34	2274.68
M1105T310_1			1104.56	309.741	0.329136	0.1775	1.36704	4876.86	8624.22	3423.01	3687.81	8522.26	4136.15	5440.99	4284.51	13598.2	4457.02	11619.5	14740.7	10483	4849.73	8468.19	3679.44	3277.85	5569.75	8917.69	11853.7
M1105T310_2			1104.67	309.847	0.584397	0.0632266	0.746666	29102.2	26498.4	27618.8	31033.9	25652.4	22013.5	26606.5	21278.1	7821.84	30153.9	12887.9	8917.44	6584.56	23076	25175.9	25809.5	25872.3	23227.1	20487.3	12970.3
M1105T310_3			1105.17	309.966	0.401688	0.0384069	0.746182	12702.8	11198.3	12532	13473.7	10179.1	9401.61	11402.5	8105.43	5084.67	13361.7	3775.48	5492.03	3948.52	10287.6	10694.9	10297.6	11053.3	8949.78	8935.84	6736.01
M1105T334			1104.84	334.474	0.103444	0.312747	1.2244	1057.18	572.219	668.508	1844.34	1021.41	559.037	682.323	762.099	737.265	566.544	1840.6	668.542	619.051	1605.55	1033.99	663.052	1030.31	760.62	818.478	1331.65
M1105T335			1104.83	334.541	0.122201	0.215948	1.37268	813.563	419.663	414.631	1590.98	889.961	440.369	554.738	360.943	575.941	578.78	1915.57	526.369	520.223	1132.79	570.197	574.552	788.902	721.287	769.269	1594.83
M1105T475			1104.97	475.183	0.166289	0.00327437	1.86518	572.441	208.287	518.529	416.393	357.834	498.692	298.489	300.833	695.959	288.25	1317.6	648.258	671.6	960.869	1058.02	648.432	531.42	1029.89	387.886	497.149
M1106T167_1			1106.03	166.982	0.121828	0.328255	1.24312	645.817	774.079	594.423	2167.42	1646.12	508.177	900.614	827.139	1235.15	1479.82	2756.33	1576.23	706.889	789.559	1342.68	1125.49	636.836	1664.39	1208.72	1592.13
M1106T167_2			1106.05	166.987	0.0591651	0.771414	1.0584	1535.21	781.515	1533.18	3426.84	1543.55	576.437	955.132	969.691	1237.85	1783.75	1296.54	1567.77	713.853	2237.37	1881.35	1175.51	1543.76	1658.96	1524.92	1580.82
M1106T168			1105.55	167.727	0.0926131	0.455719	1.14056	1286.76	887.733	1403.66	3181.39	1444.37	947.73	913.08	946.899	1117.19	1579.31	2107.71	1445.95	762.412	2121.18	1911.84	1268.02	1642.53	1613.31	1359.31	1402.64
M1106T308			1105.94	308.038	0.00165609	0.631619	0.9636	3647.57	2095.14	3616.07	4722.21	4695.69	3123.54	3411.03	3342.34	3762.81	4692.3	3736.13	4075.52	3208.77	3522.89	3388.72	3470.82	3764.35	3380.5	3276.81	3933.44
M1106T309_1			1105.66	308.967	0.330086	0.0328941	0.884894	24523.9	19640.3	21921.5	24095.4	20637.4	18487.8	19982.2	16749.4	17339.2	24082.6	18564.3	20914	16459.6	18906.5	18902.6	17558.5	21018.9	17212	16689	17354.5
M1106T309_2			1105.95	309.474	0.0485664	0.378231	0.927876	3722.18	2446.91	3509.85	4729.07	4490.46	2992.35	4340.5	3350.39	3801.97	5385.16	3392.8	4146.94	3203.43	3638.54	3331.61	3402.48	4402	3009.11	3471.96	3973.81
M1106T309_3			1106.15	308.646	0.120935	0.175615	0.933309	9256.77	7537.06	9392.8	8991.17	9413.86	8255.48	9353.55	6969.96	7723.01	9704.99	8083.77	9599.19	6808.95	7927.42	8472.83	7294.98	8713.82	7868.27	7124.5	8929.57
M1106T309_4			1106.16	308.595	0.0106301	0.691194	0.970053	9306.96	4031.84	9751.85	9200.97	8748.53	7767.31	9075.09	7640.43	7814.43	9907.38	8116.65	9561.79	6835.29	8553.3	8680.69	7334.06	8922.28	7976.73	6590.28	8180.77
M1106T418			1106.18	418.255	0.0748774	0.522825	1.0818	1845.55	765.087	1428.64	1901.13	1648.04	912.782	1614.14	2007.98	2039.66	1589.84	1363.88	2006.28	1413.11	719.758	2023.23	1761.91	1631.27	2197.74	1782.87	2141.31
M1106T419			1106.17	418.521	0.0866694	0.435137	1.1025	1850.81	768.474	1414.36	1894.33	1633.28	919.21	1597.7	1948.68	2039.66	1594.02	1423.36	2054.65	1358.95	735.46	2013.37	1734.52	1632.29	2276.49	1778.57	2257.98
M1107T142			1106.5	142.121	0.0416486	0.484372	0.931562	1160.58	1127.56	1103.75	843.985	714.918	949.004	937.845	934.525	695.941	661.367	1023.18	676.39	998.101	968.277	685.117	677.298	728.185	594.799	1239.2	914.117
M1107T167			1107.04	167.307	0.0696062	0.573419	1.10293	1351.62	835.694	1239.88	2703.87	1318.47	857.919	831.311	622.288	878.524	1371.11	1166.4	1308.69	824.559	1833.27	1726.35	1114.16	1609.33	982.301	1127.27	1554.55
M1107T168			1106.55	167.758	0.0708568	0.516938	1.10256	1163.94	886.047	1223.63	2224.35	1184.14	618.338	768.693	826.006	1262.87	1364.43	1227.14	1144.11	683.309	1730.98	1880.03	994.784	1356.31	1195.56	1152.84	1339.15
M1107T305			1107.27	304.879	0.108873	0.290292	0.874818	2748.13	2894	2786.08	2616.65	2744.8	2599.63	2843.65	1853.16	734.554	2449.16	1587.96	2023.3	827.812	2102.67	2242.55	2245.96	2973.27	2427.91	2542.09	2258.14
M1107T306			1107.26	306.026	0.150272	0.223471	0.851316	5743.46	4738.04	6162.43	6037.82	3346.85	4074.86	3135.01	4992.67	2568.67	5687.99	3388.12	3420.7	2284.96	5343.89	5128.37	3543.44	5975.64	3658.35	3696.99	3135.36
M1107T308			1107.16	308.17	0.124404	0.176907	0.909235	6059.7	7311.01	4750.56	8254.42	6784.87	5882.25	7190.2	5898.55	6324.54	7527.53	6261.46	6958.66	5434.07	6774.42	4173.66	5637.85	7155.7	5513.99	5806.04	6278.78
M1107T309_1			1106.65	308.527	0.28353	0.0417354	0.876011	17037.4	16298.9	17562.8	17721.9	16290.8	13750.2	16010.4	12208	14997.6	18128.8	14903.7	16501.7	12922.4	14388.7	11817.2	15397.4	9210.18	14589.8	14626.9	15810
M1107T309_2			1107.14	308.676	0.0770339	0.366439	0.93947	6575.73	6439.78	6642.67	9059.53	4774.06	6443.58	7431.56	5287.83	6242.32	6871.47	6839.49	7510.17	5437.24	6035.32	5871.17	5152.6	6840.31	5754.66	6060.34	6286.26
M1107T412_1			1106.74	412.371	0.206503	0.201062	1.24472	3884.35	2975.78	3150.49	4509.28	3417.27	5033.81	3871.26	2920.71	5313.2	6421.03	10720.4	4721.54	5084.83	2739.93	5302.45	3801.91	5404.1	5324.61	3946.3	4606.21
M1107T412_2			1107.24	412.386	0.176078	0.23419	1.18407	3893	3023.6	4572.68	4396.18	3642.2	4444.42	4454.98	2683.09	4675.7	5649.14	9308.41	4738.96	4690.26	2929.03	5603.03	3482.83	4762.04	5086.7	3515.54	4944.97
M1107T413_1			1106.72	412.527	0.21824	0.186339	1.2617	3776.21	2890.37	3131.19	4476.53	3419.74	4586.54	3912.46	2884.11	5449.51	6305.99	10840.9	4748.09	5042.17	2575.17	5268.39	3834.03	5345.67	5328.35	3859.33	4676.23
M1107T413_2			1107.22	412.559	0.185881	0.213191	1.19642	4271.54	3216.79	3204.89	4737.59	3452.97	4661.5	4171.02	3015.8	4864.85	5967.12	9335.22	4444.74	4468.34	2695.14	5948.49	3875.75	5374.06	4990.68	4119.48	4476.01
M1107T418_1			1107.17	418.408	0.0230495	0.883541	0.971084	2371.07	1660.86	2216.46	1847.67	1418.21	859.933	900.936	1771.72	955.608	2128.15	641.005	1270.94	2853.1	1151.63	2972	797.653	1830.57	1064.97	1976.09	1106.21
M1107T418_2			1107.19	418.077	0.0993187	0.224448	1.21051	843.098	376.452	1464.27	994.019	1143.68	771.898	1156.31	1002.6	1553.91	796.987	1827.37	1810.31	1331.46	564.726	952.488	1004.12	873.81	1506.87	1089.02	1269.82
M1108T307			1107.62	307.175	0.0800027	0.533983	0.941178	7445.48	8349.39	7917.9	10879.2	11737.6	10277.7	11314.5	7688.48	11155.3	6714.26	11422.1	11149.8	8398.87	6699.97	5795.09	8549.24	6954.14	11174.6	9178.34	8658.94
M1108T308_1			1107.64	308.224	0.11018	0.320685	0.93492	11766.4	11377.7	12903.6	14636.2	11333.7	10031.4	12286.4	11618.1	10737.8	6560.84	11083.4	11121.7	8480.74	9784.83	10461.5	10776.9	11287.8	11166.9	10202.2	11515.8
M1108T308_2			1108.13	307.759	0.126654	0.295573	0.890899	4121.75	3810.74	3477.25	5130.32	5417.08	4254.54	5664.06	2617.61	4241.86	3390.39	2800.34	4460.88	3763.94	2912.81	3113.44	3695.42	3172.14	5294.85	5270.97	3044.89
M1108T308_3			1108.14	308.158	0.0984752	0.150833	0.930763	5474.46	5494.4	5083.21	5827.89	5075.27	4400.85	5236.05	4009.82	4357.84	5184.14	4732.66	4484.71	3780.81	4566.65	5336.86	5195.22	4376.17	4508.56	4648.27	5042.23
M1108T327_1			1107.51	327.325	0.0776027	0.138929	0.93039	2124.1	1739.23	2238.53	2156.44	1812.44	2306.03	2329.41	1660.8	2065.2	2425.74	1947.08	2190.09	1833.42	1803.27	2127.29	1813.51	1880.4	1996.61	1976.5	1837.82
M1108T327_2			1107.6	326.718	0.0348852	0.751675	1.02918	908.354	914.766	1134.54	1183.55	1310.34	1126.43	1068.25	1540.7	1229.85	1266.31	1607.28	1634.73	986.302	1374.22	1378.28	972.759	947.422	1047.5	1183.12	892.432
M1108T412_1			1107.73	412.377	0.175979	0.13358	1.30228	2058.12	1923.73	1558.21	2399.57	1663	2210.2	2316.23	1193.21	2292.05	3363.99	5530.55	2986.85	2825.81	1101.95	2758.44	2196.85	2783.67	2642.19	1924.18	2569.06
M1108T412_2			1107.74	412.386	0.139866	0.229071	1.21729	2202.45	1966.66	2115.1	2487.89	1629.07	2395.48	2335.4	1427.52	2260.07	3380.77	5421.54	2911.1	2786.52	1079.47	2868.01	2235.69	2767.34	2517.23	1933.76	2503.67
M1108T413			1108.24	412.563	0.151031	0.0600949	1.35964	1163.65	886.08	1060.94	1067.32	1010.27	914.062	1183.32	798.383	1332.33	1550.1	2949.93	1615.61	1397.01	904.634	1399.54	906.36	1383.26	1783.27	1271.47	1299.4
M1108T432			1108.15	431.851	0.123264	0.176136	0.796746	1387.5	1732.41	1672.3	1371.55	1480.3	2328.81	2484.56	906.648	1596.68	2673.21	2556.47	1835.17	1853.47	1533.44	974.076	616.464	1605.5	956.422	1035.64	1083.16
M1109T203			1109.28	203.342	0.142522	0.312211	1.29136	2461.43	4057.67	1871.79	2926.05	3518.12	4440.17	5586.76	1969.73	2549.88	3811.53	6010.82	3969.12	10646	4895.51	4083.59	1341.73	4372.41	1933.75	1641.93	3969.48
M1109T204			1109.29	203.709	0.125301	0.362879	1.2286	2049.84	3627	1913.59	3501.03	3770.43	4587.5	4979.75	2314.91	2401.44	4307.64	6010.82	3828.9	8974.58	4942.94	4106.46	1231.85	4832.9	1709.18	1534.92	3927.92
M1109T304			1109.24	304.197	0.0473749	0.420565	0.933604	3440.83	3187.18	3578.72	3307.16	1932.54	2357.34	3651.02	2896.38	2845.4	3531.39	3548.46	3486.53	2307.47	2804.7	3095.72	3341.84	3177.17	2003.78	2441.38	2480.7
M1109T306			1109.13	305.76	0.0507934	0.500246	1.04712	3123.93	2395.74	3429.98	2195.76	3555.28	3381.86	3412.64	2803.34	3806.15	3022.74	3221.43	3738.72	2567.7	3269.7	3235.95	2865.43	2886.1	3331.44	4072.25	3405.4
M1109T307			1108.75	306.849	0.109874	0.285574	0.873692	3853.51	3189.67	4997.58	3451.99	3035.65	3198.34	2202.69	2604.98	2845.84	5290.11	2920.54	3966.72	2489.05	3200.08	3262.01	3581.34	1878.06	4270.85	2220	2502.57
M1109T308			1108.63	307.507	0.122344	0.274463	0.875476	6525.57	9542.9	9593.07	11762	10107.5	3323.69	9759.66	7431.46	8592.17	10908.4	8659.69	9362.53	7049.52	7690.13	9185.54	5285.17	3879.35	8099.04	7962.78	9470.98
M1109T310			1109.32	309.858	0.0283957	0.691096	0.949101	1910.78	1963.98	1858.89	1525.01	1340.72	933.34	2091.27	1293.91	458.134	1929.42	1811.66	1578.37	1196.81	1277.49	1671.59	1614.31	1840.62	1450.6	910.391	1174.57
M1109T327			1108.6	326.649	0.0380835	0.332669	1.07626	630.224	649.557	668.236	636.886	621.432	528.525	550.413	631.51	472.93	691.93	796.029	650.724	493.594	680.108	732.61	469.562	595.649	605.311	897.924	623.896
M1109T334			1109.02	333.637	0.0375056	0.687012	1.04897	1073.88	689.58	774.269	1217.7	925.834	842.684	690.133	645.009	844.441	926.482	1498.15	854.594	698.541	1224.36	918.542	687.25	744.061	1015.67	700.794	710.655
M1109T364			1109.43	364.238	0.249635	0.00953686	5.05182	528.203	83.7187	182.635	409.225	259.044	109.741	143.239	164.288	152.898	238.673	678.079	984.068	824.868	3759.23	1365.6	740.704	1585.77	255.566	648.988	633.166
M110T139			110.075	138.827	1.30157	0.036726	2.10071	23653.3	18358.8	18549.5	23336.1	29496.2	35112.3	17559.4	22899.7	47885.6	48134.9	16241.1	62688.3	21764.3	168271	72432.8	33046.5	56457.1	55854.7	64214.2	47702.2
M110T15			109.944	14.725	0.273262	0.0940582	1.55601	3386.57	8353.19	4236.31	2509.36	4153.67	4941.57	2515.55	2211.23	3743.38	1065.94	3112.48	4466.88	3525.14	5040.82	3475.51	6491.62	11331.2	3478.99	5533.51	11297.9
M110T154			110.027	153.606	0.876209	0.00188555	1.4728	18628.6	22366.5	13750.5	18139.3	19358.1	30517.7	27285.9	23382	24728.6	25715.5	42732.7	36021.1	46988.4	38454.2	25729.4	29671.1	26908.5	31262.2	24146.2	27806.2
M110T19			110.002	19.204	0.346144	0.00434985	1.5109	3598.67	3746.26	4147.74	3574.08	2879.19	2154.86	2099.77	4367.8	2973.04	2460.06	4605.25	4385.71	2754.37	3145.41	4160.58	6358.01	4381.02	6084.89	6892.69	5583.01
M110T250			110.074	249.604	0.00298951	0.766121	0.974308	622.105	624.949	538.006	776.439	620.562	526.667	658.538	776.429	712.749	603.394	771.065	719.465	622.691	428.683	447.353	573.615	534.81	649.954	928.631	617.603
M110T275			110.075	274.898	0.191319	0.0220971	1.94725	1021.21	864.063	859.529	824.342	520.929	450.864	412.758	750.787	547.124	615.777	1623.87	888.996	444.516	419.529	1063.26	2337.84	1150.77	2943.22	1430.27	1070.2
M110T286			110.038	285.697	0.0495573	0.853846	1.04365	3555.24	3162.7	3541.51	4404.11	3008.79	1570.59	2514.32	7465.47	6961.18	2215.3	1738.65	4387.14	2526.58	1840.66	2900.11	6312.02	2620.55	7905.05	5563.64	4280.95
M110T29			110.034	28.914	0.0637165	0.559757	0.873306	8978.78	5747.1	5810.72	4851.63	5058.78	1602.21	2464.39	9602.04	2823.45	3975.61	5172.56	4750.37	1585.86	3738.85	2622.43	6090.36	4858.65	8850.95	1522.9	5271.17
M110T322			110.01	322.081	0.0908213	0.165281	1.34244	784.649	572.318	831.852	898.335	512.281	587.227	696.949	744.796	713.035	831.77	455.287	382.896	737.851	2164.25	1306.81	814.282	1335.46	839.631	879.25	713.863
M110T352			110.046	351.869	0.330654	0.0126298	1.63779	4298.5	1721.7	2796.11	3031.86	3316.9	1950.68	2159.66	2012.64	2669.97	2618.02	2459.28	4277.42	2287.32	6995.96	5774.46	3403.74	7190.34	3118.77	4643.1	3375.64
M110T397	(M-H)-	Histamine	110.075	396.952	0.786294	0.223239	0.944772	383165	375678	324653	404069	357805	378729	390901	348058	378592	442574	397319	367010	304112	289838	320564	396108	400173	380852	383830	335422
M110T43			110.027	43.281	0.278349	0.254159	1.23125	16244	13710.2	22240.6	12975.8	8427.52	5567.62	8057.91	16748.5	15909.6	8712.13	12088.1	14300.8	8025.49	13748.6	18766.5	18807.6	13728.3	26584.2	23775.5	8506.56
M110T458			110.027	457.849	0.183269	4.25791e-05	1.43041	779.727	720.748	554.872	823.222	1081.69	733.576	1117.86	689.755	794.694	834.2	1271.71	1041.89	1276.15	1113.38	1006.68	1349.32	1089.75	1094.74	1135.42	1250.64
M110T649			109.944	648.598	0.00669578	0.690685	1.07429	1878.94	1749.14	2713.08	2152.74	1932.02	5491.07	1652.95	1951.44	1972.98	2020.3	2099.22	2361.18	1797.05	1869.37	4079.33	2627.73	3370.19	3029.44	2112.34	1915.75
M110T672			109.944	671.575	0.00564458	0.907435	0.983597	2098.39	3362.98	3468.11	3797.25	3453.09	4553.63	2891.99	3398.97	3287.2	3390.53	6339.94	3957.24	3433.64	3030.92	3069.72	1048.06	2169.42	3170.54	3677.87	3251.97
M110T690			109.944	690.046	0.0346393	0.785923	1.02853	2967.85	2752.64	2066.6	3269.4	3193.02	2562.13	2663.26	3169.14	3006.32	3013.82	2944.51	3297.3	2899.92	2829.8	2772.09	2146.84	4992.32	1659.19	3151.33	2788.55
M110T711			109.944	710.964	0.0664304	0.525755	1.06626	1898.96	2151.84	2200.73	2392.94	2576.92	1928.57	3461.8	2136.44	2543.6	2299.09	3426.83	2477.83	2115.78	2189.16	3222.51	2161.84	1973.59	1783.82	3442.55	2360.17
M110T93			110.1	93.2205	0.0266702	0.421925	0.92883	775.506	923.789	735.585	925.186	803.152	760.907	1000.65	1010.93	962.218	1007.5	892.505	940.252	853.297	295.39	904.331	837.549	865.198	848.353	692.552	1142.2
M1110T204			1110.29	203.715	0.0133216	0.846147	1.03398	1357.58	2180.57	1325.14	1554.99	2019.61	1944.01	3285.41	1413.28	1330.87	2865.15	2251.45	2217.61	3345.83	2952.31	2022.78	1091.61	2139.52	967.758	1011.25	1931.48
M1110T304			1110.25	303.612	0.0615304	0.357344	1.0947	1123.74	532.967	1081.58	1224.14	524.107	939.497	993.161	1041.52	1036.3	1087.65	992.936	1378.3	718.784	1052.49	1125.21	1178.4	1102	1176.61	889.134	878.472
M1110T308_1			1109.62	307.767	0.0440183	0.856962	1.01763	8402.35	7825.45	7089.81	9675.83	4856.68	4307.7	4752.49	6136.58	7880.78	7935.17	7600.02	7800.91	6469.89	7852.95	6256.74	6862.77	8169.25	7528.18	7077.37	4458.67
M1110T308_2			1109.63	307.52	0.0882031	0.718772	1.03799	9167.32	8058.29	3882.84	10649.7	8569.14	7176.37	4506.7	6417.72	7996.42	4436.67	7142.4	7936.76	6512.29	7511.09	6289.28	7178.05	7934.39	7595.88	7282.01	8171.11
M1110T308_3			1110.12	308.333	0.0709373	0.327325	0.893375	3562.78	2941.48	3288.47	5019.17	4548.21	3222.97	4558.29	2812.29	2163.78	3556.72	3277.52	3892.01	2666.39	1717.01	4185.04	3631.81	2195.1	3413.19	3020.13	3872.21
M1110T310_1			1109.99	309.548	0.056	0.33362	0.906816	2073.66	1703.95	2672.37	2321.19	2286.17	1882.21	2532.07	2335.03	2187.37	2568.44	2398.13	2706.03	1425.89	2209.48	2114.22	2262.35	2702.73	2128.81	765.692	1746.68
M1110T310_2			1110.32	310.279	0.0394494	0.386476	0.924031	1384.19	967.51	1286.19	1222.24	1131.15	1343.57	1398.51	1112.34	1307	1307.62	1197.04	1318.6	749.766	1332.57	1560.53	852.453	1480.35	1176.27	640.688	1205.47
M1110T327_1			1109.56	326.827	0.103756	0.366301	1.08533	4299.38	3585.38	4941.9	4683.94	4503.65	3576.03	3878.58	4268.05	1790.08	4002.11	4878.94	4916.62	3894.4	4598.69	3727.55	3317.92	3656.46	3860.68	5733.58	4317.23
M1110T327_2			1109.58	326.732	0.0756289	0.571492	1.05784	3976.35	3639.06	4783.23	4542.58	4449.36	3503.37	3901.17	4780.82	1714.14	3722.46	4496.24	4810.28	2876.27	4594.75	3619.3	3360.53	3621.89	3713.48	5787.41	4388.95
M1111T307			1110.74	306.575	0.153584	0.059207	0.836999	5305.81	4051.59	4573.13	4679.7	4437.67	3547.94	3728.42	3652.54	3389.79	5620.71	3762.6	4447.46	2769.44	3672	3910.15	4421.44	2035.48	4131.41	2827.87	4002.52
M1111T309_1			1110.62	308.68	0.103028	0.312038	0.935555	9518.95	10355.5	10447.2	10504.2	9810.33	9539.7	7370.47	9248.65	10796.3	14115.2	10774.6	10541.7	8774.01	9497.95	11071.2	9733.63	7940.95	8267.87	9037.63	9512.49
M1111T309_2			1111.12	308.831	0.0370118	0.846276	1.02052	2885.37	3987.62	4923.24	5257.96	6087.52	4264.41	4383.5	3791.59	4628.57	1488.56	4545.72	4950.73	3575.15	4651.33	4238.4	4263.7	3249.3	4376.07	4133.82	4569.91
M1111T309_3			1111.32	308.833	0.145703	0.0513697	0.847485	3604.49	4126.01	4157.79	4342.62	3662.94	2262.75	3271.19	2843.85	4128.85	4561.67	3197.64	3838.09	2720.21	3292.23	3288.76	3688.22	2306.59	3221.37	2887.69	2884.04
M1111T310_1			1110.99	309.752	0.0698978	0.312115	0.889831	1536.19	2079.91	2087.64	2027.97	1457.93	1492.18	1505.97	1464.08	1317.05	1718.84	1209.7	2281.36	1195.29	1680.94	1648.09	733.757	2134.14	1070.84	1320.61	1574.56
M1111T310_2			1111.11	309.736	0.152845	0.0534244	0.851108	4608.41	4312.24	4824.47	6160.73	5343.88	4090.69	5749.24	3584.99	5218.7	5361.99	4746.96	5102.38	2626.63	4122.28	4166.91	4143.22	4650.87	3113.2	4206.69	5042.45
M1111T327_1			1110.56	326.846	0.0195366	0.993004	1.00042	2187.12	2060.83	2322.45	2369.16	2462.63	2027.73	2244.29	2438.26	2249.34	2368.76	2537.55	2523.9	2125	2129.88	2229.95	1835.47	1884.61	2155.17	2765.27	2553.39
M1111T327_2			1110.58	326.757	0.0732864	0.254384	0.907247	2342.44	1946.19	2487.68	2549.59	2572.69	2111.53	2326.61	2862.57	2291.08	3918.31	1938.14	2283.88	2248.37	2382.94	2207.98	1923.33	2062.71	2356.93	2914.73	2732.97
M1111T335			1110.7	334.545	0.0798991	0.377546	1.17325	921.67	509.211	643.783	1383.95	770.085	547.113	539.973	569.933	560.173	704.094	1533.74	609.342	564.671	1133.25	724.164	400.16	746.97	724.245	775.756	1176.44
M1111T463			1110.99	463.28	0.0100112	0.932809	0.981248	1819.94	794.29	2112.99	2387.55	1170.86	644.294	982.962	863.902	2482.23	1316.42	1250.79	2206.53	645.733	483.428	1683.65	1266.43	1980.43	2756.25	629.924	1398.96
M1112T304			1111.72	304.385	0.0946476	0.241332	1.15484	2380.39	2099.11	912.962	1102.98	1501.31	1856.52	2078.97	1719.27	1635.72	2870.06	1690.35	2233.67	1504.33	2208.44	3134.3	2171.66	2210.88	2086.59	1706.43	2022.03
M1112T308_1			1111.6	308.217	0.219393	0.253256	0.90651	11612.5	11302.3	12408.6	6557.36	12890.5	10306.8	12582.2	8755.03	12590.9	14179.2	11358.4	5858.45	9337.87	10006.7	11035.9	10137.6	11386.5	10689.1	12023	10770.3
M1112T308_2			1112.12	308.173	0.120898	0.131427	0.923284	6193.65	5786.77	5472.47	6012.33	5951.41	4688.65	6523.11	4856.4	5298.17	4132.07	5290.26	5452.37	4307.72	4913.08	4973.91	5064.72	5448.8	4999.69	5555.93	4695.67
M1112T309_1			1111.62	309.296	0.0196747	0.789927	1.02348	12104.6	11574.4	12197.2	5055.16	10202.3	10262.9	8611.37	8783.64	12158.3	7801.77	11312.5	11880.8	9330.45	9978.12	7267.63	10077.1	8658.24	10749.3	11068.5	10747.5
M1112T309_2			1111.66	309.06	0.167779	0.0519744	1.24597	3171.52	1394.96	3347.43	1979.07	1797.42	2551.09	2878.22	2101.63	2083.54	2254.81	2987.46	2987.49	2288.8	2935.29	4308.34	2454.03	3576.66	2982.13	2381.93	2452.66
M1112T309_3			1111.96	308.976	0.064902	0.285209	0.916072	3975.09	3259.29	3484.97	4400.85	3497.19	2977.79	4173.52	3567.38	3631.23	3970.73	4882.39	2050.03	3464.17	3826.83	3882.95	3176.56	2906.96	3070.55	2751.62	3825.87
M1112T309_4			1111.98	309.008	0.146609	0.0616605	0.844111	4468.24	2930.26	3774.05	4365.15	3812.27	3161.79	4428.55	3496.28	2748.51	3888.7	3680.93	2002.86	2558.54	4053.6	3869.8	2452.58	2959.82	2913.32	3136.42	3666.55
M1112T309_5			1112.31	309.06	0.0333918	0.729753	0.943538	2964.86	1966.2	4103.46	2483.97	2011.01	1543.05	3025.54	1642.65	2186.23	906.089	1936.13	2169.13	1875.89	1985.69	4182.09	1902.36	2043.95	1985.7	1645.64	1817.26
M1112T327			1111.58	326.756	0.000961023	0.886335	0.986512	1009.57	786.743	1203.08	1406.05	1087	987.697	904.886	809.5	560.867	1384.06	1219.8	1105.4	897.652	1075.91	1095.2	810.141	886.648	990.767	1062.81	858.358
M1112T334			1111.94	333.703	0.0782408	0.249837	1.16499	725.283	593.373	714.532	1158.11	614.302	644.88	547.021	591.302	776.023	772.328	1452.31	733.822	575.23	1010.32	967.761	607.937	818.513	746.166	660.703	741.977
M1112T467			1112.25	466.599	0.0305341	0.554925	0.927401	682.786	997.288	590.299	1069.52	667.175	413.776	725.204	625.255	571.857	801.106	563.008	612.756	512.442	544.711	438.339	588.751	741.549	982.833	985.769	655.437
M1113T306			1112.72	306.167	0.136877	0.239402	0.854064	4918.87	3984.77	4994.66	4964.01	1824.8	3902.22	3681.22	2710.3	3496.26	6458.91	3047.05	4269.84	2309.16	3025.61	2169.3	4553.65	4254.76	3722.87	4012.25	3597.52
M1113T308_1			1112.61	308.166	0.255356	0.0259498	0.883722	12091.2	10782.7	12221.8	13328.8	13172.3	10719.8	13223.2	9929.85	11829.2	12078.1	10535.9	12423.1	10631.7	9814.94	11271.3	8790.11	12227.3	7982.28	10851.7	10967.8
M1113T308_2			1113.12	308.199	0.108287	0.133196	0.879545	5935.03	4509.42	5206.61	6789.5	5607.91	4403.05	6084.44	5231.81	5508.97	5799.14	5514.19	5787.59	3959.74	5615.09	5201.98	5092.02	2037.82	5244.16	4551.95	5437.2
M1113T308_3			1113.29	308.135	0.00997018	0.730898	0.97272	3659.9	3193.53	3666.06	3565.36	4063.24	3272.18	3273.18	2948.37	2985.15	2554.33	3112.41	4656.63	2083.47	2749.5	3071.98	2874.46	3493.98	3395.94	2958.63	3879.11
M1113T309			1113.3	308.694	0.0851529	0.184675	0.898932	3600.83	2021.47	3971.07	3513.67	3800.91	3577.67	3273.18	2787.87	2939.26	3635.18	3241.99	3831.39	2362.53	2834.23	2420.05	3136.64	2369.96	3068.6	2951.61	3556.59
M1113T310_1			1113.13	309.966	0.00239639	0.867274	0.986309	5253.49	4130.56	4877.74	5511.44	5286.69	4179.65	5730.38	4168.55	3634.7	5130.23	3035.97	4972.42	3877.23	4099.71	6615.82	4804.64	4580.11	5167.22	4367.93	5726.54
M1113T310_2			1113.15	310.185	0.105331	0.606066	1.0626	4982.5	2811.95	4948.5	4934.43	4790.23	3165.17	1813.56	3967.02	4728.14	3242.89	4655.36	4810.4	3691.02	4176.63	5067.68	3937.44	4813.03	1781.79	3946.93	4969.6
M1113T327_1			1113.09	327.014	0.163827	0.481395	0.921151	28415.7	27900.8	30420.1	32519.9	31665.4	23613.7	29798.8	27737	29894.1	31994.8	32014.4	33674.9	26595.4	29141.1	526.692	26161.7	29086.6	26040.7	33617.7	33922.4
M1113T327_2			1113.11	326.744	0.132503	0.850654	1.01008	27948.2	27695.4	28829.6	33183.1	32401	23173.7	29010.9	27655.2	29819.7	32098.4	30910.2	33552.4	25822.9	29045.8	28808	24179.6	27288.1	25744.8	33724.5	35681.4
M1113T418			1113.28	418.18	0.0266857	0.506477	1.08446	330.883	336.934	500.695	525.459	511.869	432.109	353.276	559.016	442.623	628.184	375.232	623.412	369.51	255.325	520.07	372.973	565.49	711.818	680.685	536.815
M1113T464			1113.37	463.909	0.10218	0.165818	1.28165	1368.49	644.468	1034.37	1313.69	963.164	335.411	604.202	709.98	333.8	884.577	615.476	946.974	810.432	784.332	1280.85	1099.72	996.405	1824.32	811.241	1329.74
M1114T308_1			1113.61	308.394	0.0577207	0.540874	0.967868	9037.34	8991.12	8319.36	9281.71	8980.07	7791.28	9158.08	7076.26	8157.79	5804.77	8041.48	8338.32	6857.02	7365.15	7391.93	7695.87	9304.33	7741.67	8180.41	9027.61
M1114T308_2			1113.96	307.807	0.179727	0.0157706	0.817795	3151.09	3295.53	3644.97	3540.76	3767.32	3220.66	2146.17	2356.92	3238.13	3517.32	2600.65	3346.85	2234.24	2521.18	2711.16	1891.01	2526.45	2220.41	2946.81	3071.62
M1114T309			1113.66	309.473	0.0981922	0.6463	1.06507	9267.86	5668.28	7187.55	5434.63	9447.48	7914.71	2392.93	4129.83	8497.86	9307.59	8247.78	8705.62	6864.64	7649.36	4699.71	7877.51	7993.92	3602.01	8808.97	9304.93
M1114T310			1114.15	309.695	0.0245395	0.593988	0.951602	5031.87	4953	5454.47	5596.89	5084.68	2746.22	4945.3	3850.21	5376.12	2665.94	4998.96	4951.44	4013.34	4465.52	3442.41	5222.36	3642.89	4719.97	3355.44	4680.35
M1114T327_1			1113.6	326.846	0.348716	0.130372	1.07167	26703	24657.4	26578.4	28903.7	27265.2	22050.8	28716.2	27133.7	28286.4	28870.8	29570.4	33527	27597	26836.7	27921.9	23274.9	29695	25837	31610.9	32586.5
M1114T327_2			1113.61	326.73	0.203732	0.533214	1.03341	25732.1	23623.1	26209.1	28996.1	27617	20521.1	29108.7	26302.7	27781.2	29820.1	28099.2	31812.6	23482.2	26041.2	27365.2	22458	28745.1	24079.5	31128	31378
M1114T327_3			1114.11	326.744	0.234503	0.187887	1.05916	14824.7	13570.1	13860.6	16452	14772.2	12948.3	16152.2	13978	14598.2	15256.1	15627.4	17725.4	13250.2	15024.9	14755.6	14558.4	15081.5	13669.2	17408.7	17973.2
M1114T412_1			1113.74	412.414	0.152183	0.310998	1.19684	3625.08	2759.33	4363.9	4032.9	4136.42	4871.24	4301.78	939.387	5487.12	3045.52	7355.62	6172.69	5085.61	837.656	5452.12	2772.48	4917.59	3846.33	3427.87	5088.44
M1114T412_2			1114.23	412.496	0.156951	0.361027	1.20487	2758.74	2817.32	1612.04	4372.65	3168.91	4378.51	4178.12	337.352	5120.02	6449.62	7396.58	6511.89	4891.42	2834.51	2418.9	2709.84	3379.86	4280.56	3213.88	4765.98
M1114T412_3			1114.24	412.371	0.0713684	0.701933	1.05298	3236.46	2926.23	5519.78	4373.52	3343.79	4765.93	4144.68	3609.41	5137.63	6540.43	7658.95	6368.59	4892.37	3443.85	4391.75	2727.68	4197.75	4300.23	3123.59	4803.07
M1114T418			1114.12	418.472	0.0650718	0.296995	1.2325	511.005	111.369	251.562	571.101	359.571	106.525	448.717	507.354	480.863	327.584	206.027	634.975	276.313	154.07	510.807	483.674	377.98	670.328	612.211	603.853
M1114T419			1114.14	418.55	0.0700971	0.253082	1.27624	656.149	111.553	251.562	577.978	379.284	106.525	441.211	505.905	448.548	327.584	204.425	604.083	261.749	152.91	715.89	476.292	487.176	738.993	665.756	550.481
M1115T204			1115.29	203.778	0.0517317	0.629932	1.0719	1780.38	3218.76	2020.67	2508.01	2820.3	3069.64	3999.06	2303.92	2523.53	2803.81	4763.18	3483.38	4122.94	2826.48	3043.27	1381.02	3188.36	1808.85	1646.12	2729.19
M1115T306			1114.71	306.22	0.0573911	0.519205	0.92171	4393.18	4364.84	3240.75	5520.32	4855.64	3624.63	4216.06	3506.58	3518.09	7998.03	3239.6	5114.83	3009.33	4377.55	5568.47	4100.41	5531.57	3308.1	3406.16	4040.37
M1115T307			1115.1	307.31	0.0984192	0.705948	1.05561	4771.01	584.874	3393.48	4717.66	5493.86	3751.24	4405.35	3472.48	4587.4	4638.09	4591.97	7490.09	3740.8	3034.07	3604.68	3876	3985.5	3677.03	4040.07	3989.37
M1115T308			1114.6	307.708	0.154959	0.0742019	0.927361	9211.45	8900.38	8261.25	9703.88	9063.77	8561.8	9713.07	7277.83	8658.87	9392.12	8475.55	9807.79	7045.21	8316.14	7090.34	8122.53	8690.09	8074.44	8344.46	8331.59
M1115T309_1			1115.13	309.371	0.0800045	0.233738	0.920505	4561.09	3635.04	3226.14	4381.05	5591.06	3902.75	4909.57	3347.86	4693.5	4430.35	4518.07	4929.48	3740.34	3817.97	3406.39	3825.24	3801.34	3689.16	3991.22	3566.48
M1115T309_2			1115.15	309.473	0.120518	0.262596	0.897649	4489.39	4871.49	3646.18	4385.59	5592.76	4264.17	5169.8	3726.89	4676.68	6777.13	4546.1	5142.72	3992.83	4377.98	4462.87	1873.56	5445.81	4544.02	3982.34	4359.95
M1115T309_3			1115.29	308.68	0.074534	0.383551	0.922905	1661.89	2836.93	3523.88	4552.51	3947.09	3245.81	3174.17	2714.22	2715.68	3279.49	2789.12	2439.84	2130.18	3200.95	3133.45	2977.34	3358.6	3131.53	3054.82	2995.64
M1115T327_1			1114.62	326.718	0.0507075	0.878471	1.00858	5784.26	5621.3	5997.96	6034.76	6533.93	4692.14	6038.48	5388.6	6480.68	6658.06	6553.39	6763.91	4501.94	5736.54	5671.9	5292.25	5914.98	5248.89	7048.37	7005.98
M1115T327_2			1115.11	326.757	0.0429859	0.826824	1.01602	2486.34	2081.24	1895.47	2914.41	2291.37	1744.01	2001.63	2174.63	2415.69	2601.49	2477.15	2411.56	1919.99	2806.49	1933.99	2025.33	2103.42	1917.28	2942.5	2430.73
M1115T334_1			1114.96	334.223	0.116749	0.313528	1.232	1250.34	703.23	884.388	2136.84	1316.77	728.979	848.283	909.201	904.06	1014.16	2571.45	1120.56	760.996	2136.29	1272.35	519.498	1286.39	866.603	1100.17	1543.5
M1115T334_2			1114.97	334.322	0.0721843	0.571859	1.1225	1267.98	660.113	841.679	2155.77	1135.12	570.855	705.687	956.023	645.873	949.667	1408.72	888.79	565.965	2200.1	1297.33	612.663	1196.85	830.304	951.449	1147.98
M1115T412_1			1114.73	412.425	0.140438	0.224995	1.30137	917.07	1352.58	643.364	1251.55	2071.62	2437.98	1861.56	561.455	2939.47	2213.66	3495.16	3673.24	2414.56	826.471	1401.09	1573.48	1785.72	1886.44	1407.1	2684.45
M1115T412_2			1114.75	412.474	0.0522372	0.646963	1.06305	1863.42	1433.83	3075.98	1886.49	2092.48	2652.53	1899.27	1664.53	2898.47	3884.29	3392.26	3615.48	2433.64	1906.09	2470.43	1635.6	2715.69	1905.99	2132.27	2616.12
M1115T412_3			1115.24	412.282	0.063749	0.476098	1.14427	464.937	741.375	298.22	914.677	1187.58	1067.53	1117.92	434.665	1391.3	1533.52	1862.69	1325.32	1361.46	727.518	730.248	805.127	871.848	870.668	650.334	1266.87
M1115T412_4			1115.25	412.334	0.0117608	0.821725	1.02855	1013.04	738.594	1884.85	940.293	1358.61	1431.83	1223.83	909.728	1482.21	2116.55	1883.03	1351.57	1403.26	973.161	1448.34	1007.94	1560.48	1108.4	1406.25	1331.15
M1115T472			1115.16	472.216	0.0695595	0.310536	1.14437	1081.09	357.489	704.151	822.286	474.477	332.605	443.129	733.092	399.582	616.919	845.057	817.524	533.356	619.036	674.588	750.926	568.639	657.1	720.178	639.571
M1116T204			1116.3	203.826	0.0460839	0.567072	1.08542	985.081	2549.18	1362.52	1145.46	2072.01	1576.73	2362.88	1544.86	1839.65	1999.06	2975.61	2683.91	2430.96	1781.03	1509.11	1102.5	2046.15	1296.12	1434.65	1666.9
M1116T306			1115.59	306.154	0.107497	0.384915	0.919393	7301.63	6631.08	7242.51	8516.37	2748.61	6545.36	7870.92	5122.4	7261.02	8904.72	6906.34	6940.32	5024.98	4842.03	6073.45	6007.73	7231.03	6682.32	6549.67	6393.79
M1116T309_1			1115.94	308.544	0.155437	0.0407998	0.864324	3596.53	3344.82	3541.05	4094.96	3292.13	3301.13	3853.58	2778.32	2686	4283.12	3166.54	3804.16	2653.11	2939.42	3277.21	2757.31	3222.91	3239.71	2803.89	2189.7
M1116T309_2			1115.95	309.354	0.0163936	0.597344	0.958927	4193.94	1936.98	3659.95	3952.98	3570.55	2948.02	3976.39	2952.38	3276.66	2804.36	3358.6	3913.82	2841.79	2991.86	3551.92	2384.64	3276.25	3324.63	2957.09	3305.02
M1116T309_3			1116.14	308.696	0.0641457	0.332401	0.94415	4180.66	4575.3	4223.15	5326.71	4322.11	3810.58	4515.88	3735.08	3933.66	5226.37	3867.93	4462.13	3108.22	4882.61	4525.56	4267.5	4678.69	3462.01	4225.33	3920.53
M1116T309_4			1116.28	309.05	0.0673112	0.338777	0.873815	1889.3	1135.28	1698.54	2106.21	1893.4	1398.72	2219.83	900.424	598.621	1867.03	1582.52	985.14	1036.57	1461.45	977.109	1790.71	1077.38	1634.59	1848.1	1331.75
M1116T310			1115.64	310.113	0.119533	0.247345	0.898522	6862.14	5998.82	7393.8	8045.37	7551.17	6169.24	6534.3	5312.77	3606.74	8483.85	6454.72	6689.16	5043.23	7437.28	5752.76	5895.78	5319.88	6553.71	3722.32	6396.06
M1116T334			1115.96	334.428	0.0775696	0.363819	1.14064	852.039	688.521	785.486	1368.09	776.767	651.893	611.473	635.151	782.111	864.943	1587.07	801.099	572.228	1259.84	1048.46	677.893	786.582	662.651	748.621	999.454
M1117T167			1117.3	167.419	0.0491553	0.67668	1.08015	790.824	452.601	679.709	1766.46	817.452	465.544	523.353	509.21	760.945	964.486	1006.87	828.257	351.785	1085.27	1074.68	612.186	1134.06	855.346	684.437	717.282
M1117T168			1116.8	168.203	0.0817908	0.362559	1.18487	754.93	516.812	728.135	1579.85	852.199	349.793	448.367	367.853	619.978	811.722	1295.99	671.744	451.949	1082.4	1099.24	636.761	815.309	721.588	688.44	865.786
M1117T306			1116.69	306.492	0.249678	0.0125166	0.746639	5721.98	2978.64	6720.94	4635.03	4386.63	3315.43	4565.49	4420.63	4489.45	5517.32	3709.09	4116.7	1997.5	3862.49	4734.57	3234.06	4080.46	2861.3	3387.27	2923.07
M1117T308			1117.14	308.099	0.00327853	0.739291	0.954194	3913.72	2261.19	2313.95	4602.96	4461.45	3424.33	1960.12	2950.4	4083.92	5298.01	4259.27	4020.38	2945.24	3633.73	3972.08	1933.17	4232.35	1321	3502.62	3834.63
M1117T309_1			1116.61	308.516	0.104793	0.377449	0.921456	12528.7	10275.4	13505.8	13379.5	12501	10602.4	7477.88	9951.67	10955.3	6793.81	11209.2	11244.8	8636.54	11393.9	10861.5	7830.7	6078.58	11287.8	9662.64	11285.4
M1117T309_2			1117.27	308.677	0.0753889	0.441385	0.914207	3944.9	3541.66	3814.11	4292.2	4016.4	3301.84	4277.98	2949.7	915.41	3092.57	2820.82	2629.29	1660.15	3300.39	3266	3658.47	3538.81	3536.87	3060.31	3746.11
M1117T309_3			1117.29	308.667	0.0528714	0.395565	0.92979	3944.9	3206.8	3361.66	3953.48	3260.91	2429.4	3766.42	3066.14	2143.58	3182.58	2820.82	2629.29	1660.15	3837.51	3219.03	3150.28	3032.71	3135.72	3206.32	3355.17
M1118T167			1118.3	166.61	0.0480639	0.705722	1.0805	1012.4	592.443	859.866	2436.74	1075.65	554.888	565.404	584.931	828.094	978.116	604.505	1047.16	676.275	952.909	1556.7	803.822	1278.02	1237.9	1012.93	1082.16
M1118T168			1117.8	167.554	0.0651971	0.520627	1.11657	927.131	656.216	991.102	2188.58	981.658	471.708	606.328	660.274	727.476	1191.96	873.597	934.962	808.706	1376.62	1182.12	815.272	976.015	1072.11	1278.74	1180.34
M1118T307			1118.13	307.446	0.0646963	0.589961	1.06497	2743.48	3340.95	3631.95	3982.3	3567.63	2987.2	1496.22	1686.79	3218.2	4337.87	2490.03	4984.42	2481.07	3097.83	3637.9	3520.08	3338.1	3308.77	2904.71	3243.39
M1118T308			1117.94	307.986	0.12262	0.0237557	0.880709	2924.85	2492.83	2856.87	3367.02	3330.34	2582.24	3740.63	2771.42	2822.3	2918.17	2468.89	2633.36	2671.82	2761.93	2505.99	2929.81	2360.94	2220.15	2704.1	2993.99
M1118T310_1			1117.62	309.733	0.189527	0.0307286	0.835877	7800.32	4321.81	7113.48	8389.4	7294.6	5678.95	7732.84	6097.88	6996.7	6697.87	6536.12	6596.49	5381.4	6139.73	6236.75	6440.4	4146.45	4110.73	5348.09	6007.02
M1118T310_2			1117.68	309.721	0.158768	0.157843	0.816251	4272.09	3290.54	3858.16	3899.79	3291.76	2465.19	2973.28	2886.12	3573.34	5342.58	896.528	3042.01	1875.66	3909.32	4442.17	3808.53	3823.87	3227.65	2611.57	1627.6
M1118T334			1117.85	334.331	0.0656682	0.509211	1.12978	821.153	449.739	687.042	1438.17	774.391	505.956	502.931	536.011	565.093	677.539	1489.59	668.771	527.973	1143.67	679.287	449.528	708.27	630.838	709.785	853.343
M1118T472			1118.16	472.274	0.392866	0.0110952	1.5214	6390.26	2103.87	3867.67	5710.67	3639.15	2117.31	3222.71	3548.22	4266.33	2987.97	5290.2	6220.61	3474.8	4105.1	8718.92	7360.61	7499.42	5965.28	4067.32	4889.2
M1119T167_1			1118.78	167.428	0.0841448	0.45552	1.12511	1034.24	713.834	1255.62	2406.8	1035.31	626.632	926.922	1191.06	994.758	1278.33	1907.04	1338.54	924.731	1649.74	1440.66	916.251	1464.15	1231.4	931.126	1094.11
M1119T167_2			1118.8	166.988	0.0619637	0.604933	1.08524	963.708	572.231	1147.46	2321.99	929.686	561.286	785.539	1102.24	921.341	1185.76	1133.92	1226.5	838.635	1401.73	1397.22	942.079	1350.19	1144.56	949.877	1000.81
M1119T167_3			1119.3	166.938	0.0632648	0.615284	1.10719	980.136	531.221	811.721	2356.93	842.119	577.566	559.577	589.404	991.598	1019.84	765.935	1085.03	688.38	844.901	1687.02	994.869	1220.36	981.604	787.155	1197.47
M1119T309_1			1119.14	308.869	0.15958	0.155927	0.868329	6711.21	5247.27	5702.26	4785.77	5494.83	4627.35	5086.29	3450.68	5306.48	7374.35	4820.32	5771.38	3820.54	2592.93	5751.48	5382.08	5776.18	4695.77	3955.51	4138.2
M1119T309_2			1119.17	309.474	0.0410809	0.720344	0.961901	5871.08	4512.36	5182.17	3991.33	5698.13	3663.67	4054.33	3739.26	4270.59	6627.99	3917.09	4799.92	3306.65	4140.69	6657.33	5157.74	6058.03	5167.51	2981.71	3610.31
M1119T310_1			1118.67	309.91	0.565342	0.057818	0.890011	81304.3	67539.4	76182	71714.1	72419.7	61092.9	69370.9	55868.8	71797.4	90967.5	67313	72746.1	51921.2	66685.6	68379.5	67414	71983.5	61716.2	52801.8	58295.9
M1119T310_2			1118.68	310.092	0.573578	0.0648033	0.886288	83655.6	67885.9	78220.1	71834.9	72189.3	61411.6	69936.3	56228.8	72370.5	94985.7	67409	73874.9	51991.7	67505.5	69865.6	67025.8	72645.8	62905.6	53150.1	59480.9
M1119T310_3			1119.15	309.769	0.0811487	0.426146	0.925592	6494.55	3585	5457.58	4612.27	5247.59	4886.14	4877.87	3317.55	4872.32	7087.11	4774.65	5830.63	3454.69	4623.5	5510.59	5223.6	5541.39	4587.29	3895.01	3243.65
M1119T413			1119.1	412.704	0.00639556	0.961667	0.99667	1143.97	1225.79	1003.42	1155.41	1029.58	1336.36	1226.56	1186.26	1164.32	1569.71	1448.9	1424.06	1394.66	1069.81	1291.71	957.491	1204.11	1062.13	1290.69	857.716
M1119T472_1			1119.16	472.175	0.279715	0.0115139	1.49185	3241.28	1159.59	1925.71	3268.57	1604.98	1064.97	1796.88	1590.26	1986.91	1600.43	3065.21	3250.7	1638.49	2245.89	3701.55	3946.19	3266.05	3047.35	2009	2532.21
M1119T472_2			1119.17	471.96	0.186632	0.119792	1.42619	3077.57	949.611	1808.65	3264.95	1462.77	1095.41	1516.27	1545.06	544.387	1387.2	859.192	2161	579.031	2504.04	3681.55	3671.96	3195.83	2945.41	2168.95	1981.74
M111T105			111.084	105.005	0.0603733	0.729021	1.03201	8741.24	6959.33	8085.19	8197.72	11624	7999.19	8828.11	6993.81	8971.97	11192.5	7031.2	9032.92	8589.04	14210.5	8199.33	7751.84	8588.61	8109.19	9958.45	8925.8
M111T111			111.023	111.453	1.40216	0.0113727	1.32645	75198.6	98211.1	86663.3	90679.3	78303.8	109043	97456.1	104384	100177	116349	183003	154608	129283	150391	90746.7	90755.7	105514	129810	147035	87559.3
M111T12			110.978	12.169	0.0313364	0.73944	0.935064	4006.52	3261.28	4368.8	2659.36	3314.46	1745.03	3161.85	3575.72	8793.94	3563.64	6042.46	4069.46	4521.83	4159.56	3735.86	2966.99	4447.81	2433.67	2464.61	1111.53
M111T139			111.078	138.88	0.31161	0.024655	2.16485	1182.97	778.354	1080.43	1518.17	1372.85	1736.02	770.991	1005.67	2435.39	2670.74	858.971	3263.79	1364.59	8365.44	3792.14	1653.83	3016.32	2969	3738.66	2479.3
M111T15			111.022	14.505	0.150844	0.640899	0.868756	9076.85	24363.5	1129.09	1109.98	7812.3	6237.64	7719.07	12572.4	10661.3	8775.32	11572.8	15277	6206.75	873.267	8925.63	6968.28	9595.6	6148.08	9960.07	2189.08
M111T157			110.901	156.834	0.0597891	0.558653	0.957195	8828.21	12430.1	11148	11661.1	10112	8036.63	9755.37	9504.49	10970.8	12337.2	9357.18	14086.6	12427.2	9459.02	9435.81	10318.3	8566.39	8205.33	8464.79	9978
M111T174			111.059	174.417	0.186801	0.0266339	1.53825	1324.83	1019.43	1063.95	1231.79	1289.04	970.473	1155.67	976.597	1142.9	1362.98	696.467	1359.95	858.865	946.424	2962.52	2602.56	2000.27	2569.52	1643.7	2107.54
M111T202			110.978	202.431	0.288927	0.207626	1.70888	2807.53	2597.82	2178.62	2212.96	5076.13	4158.81	2290.43	2671.9	2478.43	5025.9	17000.1	5920.75	12055.9	6321.59	2194.09	1648.06	3895.47	1641.47	2180.85	969.061
M111T338			111.084	338.411	0.0241598	0.827371	0.971771	714.919	1461.94	706.043	636.001	531.755	654.934	548.915	561.314	633.652	642.254	573.852	760.575	714.94	828.122	735.199	698.25	772.335	561.666	618.298	628.301
M111T34_1			110.96	33.846	2.05441	0.0971374	15.2509	6750.51	5260.37	4866.23	5031.07	10887.1	4579.8	6614.13	2884.52	6548.93	8566.05	2574.39	4226.46	202877	449510	1304.52	2669.03	2912.55	2031.96	2717.21	274560
M111T34_2			110.978	33.5505	1.82653	0.128151	1.20263	324529	304997	228442	307212	311844	176859	280285	401165	231841	335155	496613	355049	208289	475832	300007	293948	246383	424100	401548	288645
M111T38			111.058	37.9365	0.0929137	0.0732928	1.29337	674.104	564.251	867.776	954.79	367.906	541.404	950.137	708.994	624.94	721.067	875.841	655.576	690.185	1057.86	861.724	1118.83	879.083	1534.64	818.1	529.878
M111T397			111.078	396.954	0.377156	0.0780544	0.860759	19304.2	21807.6	17277.5	25636.5	22066.1	22118.9	26716.2	15260.6	21662.6	27548.6	23988.1	14104.8	16024.1	16070.6	15184.4	20548	21409.9	19828.7	22026.8	19663.9
M111T404			110.987	403.774	1.13763	0.130941	1.14959	156581	100831	162210	205438	169770	95455.4	141752	110900	140218	158958	156547	188947	143958	112572	175234	151879	184561	183942	158511	201681
M111T46			111.084	46.018	0.526121	0.000541531	0.605912	10507.2	8667.4	8132.56	6574.37	4120.17	9226.6	11420.9	8281.17	7416.18	6077.45	3816.69	4355.52	5333.71	4831.53	4850.96	5206.45	5137.77	2810.27	6766.64	5620.31
M111T463			111.011	463.48	2.17585	0.0882	1.5542	151531	66915.4	108785	130777	214009	94414.8	201387	184359	196252	84488.1	164556	337176	19957.4	269695	409634	58587	243667	288016	112391	323361
M111T494			111.011	494.052	1.47132	0.231668	0.814901	248879	419891	390447	554308	468111	368006	334361	269369	206222	335881	297070	223766	236914	663085	272467	253360	242294	242595	298270	200135
M111T535	(M-H)-	2-Furoic acid	111.011	535.487	1.24931	0.255681	1.59248	123457	67359.3	91235.9	88536.3	29822.6	62767.1	69753.7	59733.1	57908.7	83821.9	368807	56388.2	44660.8	70734.9	92898.4	62778.3	290554	45450.6	62514.8	74726.4
M111T566			111.011	566.261	0.650487	0.37395	0.898838	256554	254335	197307	251142	140382	189538	267683	122467	218175	334955	224007	198532	186277	215301	164590	251523	205996	93126.3	248307	219030
M111T711			110.978	710.625	0.0540512	0.601398	1.04839	2443.55	2715.02	3089.07	2890.35	2057.04	2181.49	2269.35	2804.56	3092.43	2523.43	3178.54	3748.92	3567.51	3028.97	2629.01	2104.41	2798.59	1775.72	2355.02	2141.06
M111T85			111.023	85.4615	1.7146	0.0969695	1.28099	248288	406836	238652	221815	226441	485607	364170	402460	381624	417670	508553	433512	783471	462524	297213	438852	416215	387901	346547	272340
M111T86			110.686	85.5905	0.0893622	0.128564	1.22832	977.502	1214.4	351.121	853.216	869.277	1438.74	1367.37	1314.13	1208.41	1354.01	1326.96	1500.7	2200.42	1260.18	914.966	1457.44	1399.09	1388.3	1019.91	979.895
M1120T142			1119.51	142.109	0.154225	0.000596966	0.686936	878.25	879.487	777.877	908.329	847.298	1172.68	1122.98	1036.05	704.81	775.947	724.815	450.698	775.419	674.092	385.462	588.295	515.324	535.791	760.305	843.468
M1120T167			1119.79	167.182	0.0712472	0.483452	1.12122	1007.24	569.618	857.124	2021.7	854.454	569.012	640.835	576.832	920.511	965.791	1194.63	829.717	658.089	1332.57	1270.87	825.043	955.205	1032.59	901.969	1071.34
M1120T300			1119.53	300.127	0.0467662	0.266245	0.818461	539.286	594.019	207.845	869.718	920.451	740.904	1157.57	588.464	1190.56	419.361	881.101	823.647	525.947	386.913	512.443	460.8	420.928	521.399	587.611	795.192
M1120T310			1119.68	310.103	0.457807	0.0538487	0.86061	39058.3	31449	38955.6	36033	34260.5	27946.8	33665.8	26696.2	28367	46006.7	31636.4	29987.9	22778.5	31049.7	33583.4	33555	34049.6	28843.6	23849.3	25372.8
M1120T311			1120.17	310.73	0.155235	0.316122	0.892472	12874.8	9532.1	11917.1	8989.56	9336.37	7689.3	9164.37	7676.14	6794.13	14882.3	11367.5	8330.15	5362.96	10647.4	10105.7	10022.2	9912.83	9306.89	6410.02	6760.67
M1120T419			1120.24	418.546	0.217493	0.0377562	1.73615	1633.29	370.757	726.683	1349.09	993.911	552.356	996.495	1131.5	1075.06	910.227	697.624	2178.73	698.937	438.191	3260.23	1749.87	2093.66	2295.94	972.617	2523.16
M1120T472			1120.16	472.32	0.189601	0.0226751	1.42506	1803.29	826.136	1267.64	1610.68	893.57	812.898	1149	1092.33	1491.81	1122.82	1402.87	1799.72	1202.33	1158.57	2753.22	2410.08	1925.05	1913.83	1042.38	1592.71
M1121T310_1			1120.65	310.027	0.679517	0.0820287	0.890089	132151	104496	125870	117442	111785	95690.4	117274	87962.3	115378	145721	108639	123886	81164.1	105384	112301	103816	114675	102432	84972.5	89688.1
M1121T310_2			1120.67	310.121	1.02876	0.0648936	0.804638	135732	104969	126739	119213	105338	95666.7	116949	88573.3	68299.7	153105	83562.9	60827.5	37268.8	107611	114252	103856	115582	104295	84985.7	84596.6
M1121T310_3			1121.17	310.133	0.410378	0.107327	0.775154	21961.8	17169.1	18956.5	16969.6	17000.1	13942.6	18510.5	13636	5933.27	25447.3	11506.7	7680.9	3848.41	16053.5	17805.8	17754.9	18650.6	15073.4	11165.4	11869.7
M1121T310_4			1121.31	310.197	0.0391473	0.588716	0.945111	2783.14	2398.72	2554.49	2067.91	1884.28	2360.71	2200.74	1578.07	2126.49	2421.18	2563.41	3170.29	1225.22	2364.81	2480.29	2094.83	2459.8	1904.04	1571.03	1313.83
M1121T310_5			1121.32	310.13	0.0672387	0.407179	0.909238	2948.17	2463.11	2834.76	1589.96	1888.89	2199.02	2189.42	1724.33	2332.27	3514.25	2445.07	2961.22	1490.51	1841.45	2823.98	2295.19	2532.85	1898.49	1437.09	1808.7
M1121T335			1120.82	334.63	0.083206	0.275668	1.21427	714.235	405.458	560.215	1066.16	790.148	441.733	497.527	496.713	537.545	549.69	1303.79	517.701	436.493	1111.46	579.008	389.578	801.034	703.849	544.714	970.148
M1121T418			1121.23	418.373	0.162677	0.020561	1.74084	565.23	262.12	387.805	766.501	570.016	155.206	636.156	674.153	746.486	651.397	443.456	1060.44	453.432	320.09	1473.84	1032.45	1065.59	1729.2	768.637	1079.62
M1122T306			1121.78	305.54	0.0227626	0.420856	1.16613	466.174	435.881	757.13	175.924	218.995	604.87	454.282	319.354	415.903	702.85	231.557	538.11	370.133	939.128	546.408	607.375	721.284	460.969	652.834	239.672
M1122T310_1			1121.66	310.113	0.596286	0.0401617	0.874532	72789.3	59349.5	66655.2	66393.4	64115.9	54697.1	66262.5	51221.4	68269.2	79652.3	60124.1	66833.6	45644.8	55168.6	65466.9	58170.4	65812.3	56837.6	44838.5	49029.5
M1122T310_2			1121.98	310.109	0.0744093	0.353734	0.903162	4300.68	3259.71	4073.05	2671.3	2374.29	2726.69	2971.24	2706.97	3185.81	4786.51	4023.52	3668.79	1942.86	3235.59	3372.71	3090.57	3147.02	2910.97	1850.86	2612.27
M1122T310_3			1121.99	309.543	0.105616	0.224566	0.870061	4516.45	3235.32	4417.41	2923.7	3196.75	2777.34	2965.03	2767.26	3437.73	5565.83	4093.16	3432.84	1947.18	3597.73	3616.9	3378.14	3481.8	2729.7	2110.3	2762.89
M1122T310_4			1122.16	310.123	0.248687	0.184167	0.903822	25181.9	22161.7	26023.5	20495.8	23017.7	18803.5	21707.7	17292.2	22350.4	30748.4	22511.8	26603.8	16076.3	20868.6	22551.4	19396.7	23270.3	19036.4	16597.8	18961.9
M1122T310_5			1122.31	309.791	0.0120474	0.562417	0.948798	2357.82	2140.07	2217.93	2426.83	2167.86	1653.99	1405.73	1791.45	2662.85	2692.97	2555.13	2195.54	1171.51	1934.74	2063.1	2603.06	1896.41	1815.18	1894.85	2286.25
M1122T310_6			1122.32	310.12	0.0330432	0.391296	0.931389	2520.17	2220.2	2112.65	2332.32	2271.11	1658.42	1493.03	2024	2555.01	2969.34	2676.82	2293.87	1448.24	1934.74	1849.67	2323.29	1876.53	2195.95	1898.92	2138.08
M1122T312			1121.75	312.024	0.850152	0.0815833	0.462266	1263.59	29393.4	36816.9	784.643	31601.6	22617.5	32706.8	20033.2	448.485	41595.6	12758.5	1683.48	1978.52	1633.84	837.988	31868.4	30955.1	1061.18	15944.5	1711.14
M1122T333			1122.04	333.186	0.0582435	0.472891	1.09371	1003.85	672.133	769.874	1196.28	697.76	622.907	631.758	603.201	761.659	931.837	1059.59	1121.55	575.222	1265.12	1136.86	692.721	677.42	759.808	688.517	653.955
M1122T418			1122.15	418.326	0.0587396	0.513901	1.08469	1197.63	603.29	953.515	1370.4	1082.56	714.347	1047.01	1686.77	986.741	1244.61	811.331	1561.03	1012.71	585.379	1262.5	1102.38	1252.39	1481.65	1401.65	1337.84
M1123T204			1123.28	203.685	0.073957	0.157892	0.76954	882.994	670.089	759.83	951.386	1363.28	601.318	1465.32	453.551	832.452	985.294	816.033	923.713	812.524	349.764	385.495	365.072	654.831	570.66	664.852	1356.38
M1123T310_1			1122.64	310.149	0.330385	0.722339	1.1607	3670.78	20005.6	810.163	53511.4	106603	88762.6	64617.1	3436.33	104024	797.759	100476	108810	76160.3	1934.13	1915.29	7247.76	10343.7	92215	34268.4	84579.6
M1123T310_2			1122.66	310.111	0.585286	0.0903442	0.907518	112004	94750.9	110171	107221	105408	88777.1	110544	79923.2	103235	129475	100509	108017	76416.9	94645.1	103635	93492.3	104252	93900.6	83913.5	86407.5
M1123T310_3			1122.98	310.092	0.11159	0.164881	0.880457	3317.28	2782.85	3300.83	2859.93	2143.61	2711.08	2813.49	1681.9	2888.14	4089.1	2709.41	2833.17	2126.14	2643.56	3006.94	2462.92	2903.11	2331.54	1920.03	2233.89
M1123T310_4			1123.15	310.109	0.310673	0.0802784	0.890413	24457.9	21147.5	25231.6	22919.7	22904	19686.7	22783.1	19153.6	23575.9	31106.8	21371.8	25338.6	16857.7	21131.8	23234.7	20750.4	23691.1	18698.5	18530	17831.9
M1123T310_5			1123.3	309.912	0.129022	0.177493	0.903345	6016.02	5279.9	7519.38	5588.17	5476.23	4448.71	6294.27	4554.24	6321.4	7408.48	5687.62	6329.62	4488.46	5868.94	5065.22	5781.67	6248.65	4413.01	4561.31	4768.66
M1123T310_6			1123.31	309.867	0.0971834	0.326207	0.921221	6257.11	5133.52	7370.17	5112.88	5484.18	4261.57	6283.41	4836.23	5848.65	7828.78	5403.08	6530.33	4129.56	6026.69	5110.57	5919.89	6788.73	4433.78	4662.14	4809.75
M1123T326			1123.49	326.484	0.118077	0.130276	0.902032	4873.22	4233.34	4604.88	4553.48	3661.01	3498.62	4650.03	3772.82	3617.55	4874.31	3908.54	4781.74	3511.32	3582.42	4505.19	4067.19	3597.83	4343.61	2905.33	2988.21
M1123T334_1			1122.87	334.361	0.0762553	0.298943	1.16368	690.984	456.679	651.958	1139.71	604.878	548.119	533.439	515.838	643.173	593.446	1269.83	748.356	549.532	1061.65	693.446	516.174	669.559	543.612	612.521	757.552
M1123T334_2			1122.89	334.302	0.0750001	0.320178	1.15932	803.12	456.409	651.958	1143.14	602.093	565.07	533.439	515.75	632.842	593.446	1299.54	748.356	549.532	1088.18	719.656	514.386	689.922	543.612	627.909	751.302
M1123T418			1123.16	418.423	0.0197563	0.830526	1.02698	593.185	234.428	420.964	770.86	505.237	369.152	612.792	629.055	529.362	468.638	392.818	573.047	454.258	271.651	591.335	530.461	518.88	735.025	677.123	527.571
M1123T419			1123.14	418.547	0.0294621	0.662234	1.06121	599.657	234.428	430.334	776.579	494.917	379.533	618.635	589.791	563.356	493.327	377.054	571.507	420.027	271.651	602.87	546.339	519.663	880.191	665.044	643.297
M1124T276			1124.13	276.102	0.232954	0.139219	1.89923	152.542	592.071	1064.15	574.146	2830.17	1207.62	221.12	1066.52	3769.87	644.488	2897.6	5380.47	3078.29	84.0137	202.83	1021.95	439.183	3515.81	1736.42	4667.21
M1124T306			1123.75	306.094	0.218104	0.613951	0.775339	25846.9	529.145	42533.7	8338.75	1205.83	2216.28	7219.15	28763.1	1823.71	50710	3380.33	4030.63	2858.96	31710.1	30698.5	18329.8	34301.2	1545.44	1280.72	3041.17
M1124T309_1			1123.96	309.482	0.301719	0.00126723	0.807648	7001.02	5856.19	6614.76	6769.15	5902.76	5752.14	6621.16	5270.81	7298.57	8282.32	5605.21	6177.18	5043.9	5808.52	4988.3	4834.34	5236.33	5572.48	5326.83	4201.95
M1124T309_2			1124.29	308.952	0.0931771	0.207353	0.90401	3898.87	4313.13	4291.4	4509.13	3488.37	3152.18	4057.94	3162.49	3689.55	3977.01	4598.13	4524.25	2098.68	3597.82	3496.84	3453.7	3948.49	3132.49	3224.04	2766.16
M1124T309_3			1124.31	309.472	0.0469138	0.494284	0.950012	4220.27	3977.84	4442.25	3980.87	3332.25	3091.14	3843.55	3377.3	3689.55	4591.24	3892.09	4240.71	2339.37	4553.97	3992	3900.23	4415.38	3311.83	3005.03	2968.79
M1124T310_1			1123.65	310.111	0.419895	0.0913738	0.907503	59568.7	51920.8	57534.4	57031.9	54910.5	46483.9	54353.7	43288.6	53339.5	68628	51635.3	59875	41342.2	50051.5	51327.7	49478.5	56022.4	48369.9	42916	45440.3
M1124T310_2			1123.97	309.609	0.407014	0.000481814	0.697101	7263.89	6021.67	6694.23	7724.84	6136.34	5786.73	6532.61	5450.7	5152.21	8513.05	3691.8	2859.39	3637.75	6107.99	4961.17	5152.44	5375.74	5099.57	5030.18	3588.13
M1124T310_3			1124.13	309.846	0.0383997	0.71998	0.938077	11259.9	15510	6449.82	18038.2	19579.3	11683	15709.6	9662.05	19297.9	9845.04	18962.9	21128.7	15117.5	3892.04	8357.4	6358.69	8344.63	16882.7	13096.6	16408.1
M1124T310_4			1124.15	309.952	0.323864	0.0336229	0.884956	21639.3	18859.6	22661.5	22267.7	19712.9	17156.7	19953.4	15787.4	19444.4	24067.4	18967.9	20827.5	15349.2	18511.9	18364.4	17074	20301.7	17111.9	15184.9	16669.7
M1124T327_1			1124.1	326.824	0.041918	0.770641	1.01527	2614	2499.99	2586.19	2825.87	3063.44	2315.05	2377.19	2379.65	2797.53	2869.35	2815.04	3079.75	2166.33	3054.94	2455.81	2624.83	2858.24	2047.05	2802.94	2825.3
M1124T327_2			1124.47	326.703	0.138237	0.0177225	0.849462	2718.38	2406.12	2524.28	2620.9	2709.65	1782.94	2461.72	1790.91	1858.3	2493.19	2087.88	1996.66	1877.66	1830.85	2184.91	2335.54	1820.79	2154.58	1839.19	1720.79
M1124T327_3			1124.49	326.524	0.107087	0.0818916	0.869443	2421.42	2359.59	2510.67	2765.95	2820.34	1669.32	2299.8	1672.04	1734.48	2418.53	2019.17	2060.47	1866.76	1944.39	2284.22	2280.19	1555.87	2310.75	1714.95	1675.36
M1125T276			1125.14	275.983	0.317295	0.162573	3.00614	1717.44	523.481	1928.79	1191.7	1514.03	589.178	1153.88	1171.18	1781.67	967.793	1446.01	2477.23	1728.01	19173.5	3275.31	1574.64	2442.16	1799.09	1574.68	2203.81
M1125T306			1124.77	305.668	0.0562024	0.384828	1.15132	755.282	1116.52	1625.64	907.572	808.881	405.351	740.622	561.861	882.602	1498.16	1051.52	978.713	414.375	1562.47	1215.93	1241.27	998.321	1040.34	1396.53	810.651
M1125T308_1			1125.28	308.32	0.116531	0.209491	0.919423	5500.81	6912.7	6421.59	7038.39	5313.9	4681.75	6859.08	4651.74	4378.34	6189.7	5858.78	6108.59	4578.74	5283.36	4691.35	5537.82	5499.78	5511.9	4813.63	5394.76
M1125T308_2			1125.3	308.212	0.0867925	0.333269	0.929016	6311.63	5114.06	6463.31	6431.14	5264.23	4346.46	7235.71	4659.16	4374.22	6972.44	4967.33	6109.6	4206.99	5469.46	4685.47	6297.21	6143.21	5283.41	4834.07	5117.28
M1125T309_1			1124.97	308.834	0.207916	0.071249	0.763483	4495.54	2817.55	4644.23	3976.49	4226.29	2643.03	3886.89	2856.24	1662.92	4844.37	2065.97	1560.24	1191.31	3196.15	3113.61	3381.58	4015.52	3533.21	3308.37	2160.33
M1125T309_2			1125.14	309.152	0.286308	0.0355699	0.887408	15476.9	15627.4	16399.4	16234.4	16791.6	13960.8	15970.9	11450.5	13904.7	16609.3	15113.7	15758	11060.3	13706.8	14530.4	12476.6	15521.1	12796.8	11104.9	13195.5
M1125T310_1			1124.63	309.598	0.312475	0.255722	0.924624	55114.1	57923.8	50694.1	66468.3	64701.5	53603.3	65012.3	39531	60663	47088.8	55730.1	63374.6	47761	36005.3	47000.6	51079	50818.6	54843.5	54207.1	57709.8
M1125T310_2			1124.64	309.65	0.336849	0.140822	0.932689	65939.2	57839.7	64124.5	67121	63913.9	53322.7	65557.7	50751.4	60663	47005.8	55402.3	62182.8	47141.5	56982.1	56511.1	51826.5	59794.2	54027.7	54325.4	57912.4
M1125T327_1			1124.6	326.801	0.00015711	0.696324	0.976609	2350.2	2164.45	2250.45	2381.75	2472.7	1903.75	2245.89	2113.09	2526.13	2953.94	2338.34	2687.67	1880.83	2509.76	1844.58	2277	2394.81	1794.79	2423.88	2664.24
M1125T327_2			1125.1	326.812	0.11036	0.083774	1.15628	1246.68	1155.86	1572.43	1314.53	1427.01	1121.41	1294.7	1185.67	1394.04	1675.08	1783.1	1570.24	1354.46	1596	1303.27	1319.09	1276.96	1205.06	2096.22	1975.17
M1125T327_3			1125.49	326.511	0.0252799	0.455005	0.95022	1388.99	1324.73	1332.6	1665.56	1077.74	1173.96	1417.4	1364.85	1183.43	1882.59	1248.29	1546.48	1077.65	1408.86	1454.04	1353.26	1225.83	1462.14	1136.76	1210.98
M1125T364			1125.41	364.304	0.208534	0.00368966	4.99887	340.819	50.8185	160.13	239.296	187.969	51.1385	93.6131	107.728	147.073	119.418	349.221	614.194	468.723	2135.09	842.572	759.634	1153.93	172.661	602.365	389.938
M1126T140			1125.64	139.837	0.186581	0.00125268	0.558519	862.101	1147.52	753.299	938.305	1477.91	1210.79	744.575	1468.43	569.05	791.587	725.958	329.872	484.313	550.437	374.392	517.213	517.345	490.108	972.334	602.872
M1126T276			1126.14	276.105	0.339898	0.149389	3.09718	1936	538.599	2004.28	1275.41	1621.45	582.48	997.556	1488.49	1852.93	780.197	1552.69	3146.97	1820.34	20287	2786.6	2126.17	2536.25	1928.98	1554.64	2763.43
M1126T305			1125.76	305.479	0.0127392	0.938173	1.01424	4900.05	3124.26	4785.73	3759.94	2063.22	1874.87	1321.48	1790.66	2142.74	2039.75	3114.23	3722.47	2562	3921.34	1937.06	3034.94	4181.5	2385.9	1921.81	1417.44
M1126T306			1125.74	305.854	0.0661905	0.584394	0.885612	5153.92	2531.72	7847.61	2388.58	2159.31	2108.56	1833.29	5034.36	2804.99	4703.12	3535.97	4287.64	2789.81	4465.81	5985.41	1833.09	3200.65	1931.07	2117.95	2235.42
M1126T307_1			1125.94	307.491	0.0661005	0.404861	0.940496	5016.96	5246.15	4782.55	6291.11	2953.21	3870.68	5760.68	3752.19	5098.44	5132.66	5108.55	4594.8	3835.22	4635.75	4410.26	4227.69	4723.94	4406.85	4779.08	4331.99
M1126T307_2			1126.29	307.432	0.107388	0.104019	0.906209	3387.46	3586.49	3064.25	3259.1	3150.62	2235.31	3336.06	2770.76	2908.8	3090.47	2899.13	2695.89	2425.01	2714.46	2103.57	2869.59	3549.25	2744.49	2963.68	2936.47
M1126T308_1			1125.96	308.329	0.164754	0.0511057	0.86369	5808.29	5455.09	5649.42	5344.59	5780.22	3970.81	5410.45	3772.62	4514.13	5292.49	5402.64	4902.65	3912.78	4801.66	4862.49	4728.53	2701.69	4437.6	4112.21	4184.28
M1126T308_2			1126.13	308.004	0.13065	0.211842	0.920537	11468.2	10849.8	9940.45	12537.7	9994.79	7590.86	9998.13	7010.22	10928.2	9211.24	8952.72	10065.9	8454.19	8037.94	10938.9	8940.79	9898.81	8775.66	7987.82	9568.04
M1126T309_1			1125.62	308.764	0.312458	0.0604459	0.915345	28550.6	27217.7	26788.6	31465.2	31535.1	26537.4	32198	22065.6	28712.9	32471.9	27561.2	27387.3	22163.2	26352	23682.2	26723.4	28948.7	26351	26226.9	27805.4
M1126T309_2			1125.63	308.833	0.188898	0.208786	0.914749	31981.9	17889.9	26529.7	33282.8	31020.6	26362.6	31727.1	23449.5	28236.2	35030.3	27232	30000.4	23157.3	27798.5	26572.4	26698	19656.9	26074.6	26268.6	27711.9
M1126T327			1125.6	326.679	0.0379583	0.546756	1.0533	510.066	407.992	711.196	741.657	585.836	477.835	444.698	660.083	581.274	788.049	630.38	733.477	464.703	792.595	633.405	587.53	528.237	560.077	646.032	647.19
M1126T382			1126.25	381.915	0.10805	0.0557489	0.620257	611.077	601.03	660.861	488.067	959.855	181.181	755.288	254.423	488.003	1271.85	99.7897	403.902	224.228	267.04	479.41	494.577	736.001	434.71	250.45	499.918
M1126T464			1126.26	463.838	0.157731	0.000728034	0.658542	891.174	1123.38	1274.08	1219.47	1059.77	522.655	1033.04	746.169	867.41	1134.75	565.794	756.599	548.765	551.659	472.75	748.999	599.241	628.19	836.18	792.884
M1127T276			1127.16	275.841	0.165236	0.231034	4.166	672.741	189.438	347.34	165.704	39.874	22.8161	228.073	531.89	59.52	360.43	41.2248	110.581	24.552	6930.01	1180.62	851.655	1179.01	182.244	343.22	62.7606
M1127T305			1126.74	304.825	0.0524271	0.648554	1.09209	2066.08	1238.13	3352.39	1793.89	919.755	1092.46	1245.09	1053.93	2226.8	2867.89	2271.57	2654.45	559.009	1744.11	2142.63	2400.81	2846.73	2487.75	1081.81	1312
M1127T306_1			1127.11	306.398	0.0614339	0.405509	0.933188	7276.44	7250.13	7827.27	8552.48	7537.09	3448.32	7988.35	5227.48	7473.66	7275.11	6990.62	7970.47	4837.02	6606.19	6895.02	5834.88	7188.99	6188.36	6154.36	6523.18
M1127T306_2			1127.12	306.378	0.0368324	0.940327	0.994079	7253.74	7753.81	7747.39	4180.25	4272.21	6019.3	8380.3	5238.87	7118.76	7224.03	6307.48	6996.28	5680.1	6599.94	6841.55	5852.82	7548.1	5898.56	6590.83	6487.03
M1127T307_1			1126.61	307.302	0.253504	0.253543	0.916778	29044.5	26852.5	28594.4	34328.1	14600.6	24908.1	31935.6	22730.3	27002	31465.8	25830.8	19958	22173.9	26509.7	25739.6	23443.6	24754.5	26640.3	26869.8	26950
M1127T307_2			1126.63	306.902	0.0924819	0.783488	1.03181	15692.5	27242.7	28126.6	35008.6	16752.6	23650.3	11434.7	21338.5	27680	33251.7	25536.2	29496.5	22801.9	14955.7	25443.4	23131.9	26180.5	26163.6	27031.4	27076.1
M1127T307_3			1126.95	307.07	0.0639022	0.204918	0.898828	2253.42	1608.94	2250.63	2892.32	2240.11	1999.71	2042.51	1477.85	1792.51	2454.8	1711.52	2541.44	1467.73	1924.82	1943.59	1688.73	1943.83	1627.74	1942.52	2094.96
M1127T308			1127.28	307.549	0.211136	0.0197073	0.804143	3594.7	4081.29	2775.43	3294.57	3197.2	3563.53	4275.47	3816.55	2633.42	4610.86	2147.05	2346.76	1982.19	3248.87	3299.65	2848.75	3133.68	3719.79	2612.92	3483.27
M1127T453			1127.23	453.467	0.0352587	0.549542	0.89898	769.348	483.27	537.993	422.625	370.466	810.831	606.232	214.811	465.377	820.474	531.616	310.53	352.984	719.932	848.236	310.817	629.452	184.148	515.1	542.854
M1128T140			1127.66	140.091	0.186842	0.00208468	0.54909	833.747	1029.05	779.509	932.69	1357.39	1362.43	769.605	1694.19	512.547	860.409	733.3	372.227	586.572	573.327	352.729	495.683	425.988	466.715	990.147	566.462
M1128T276_1			1128.13	275.548	0.0918525	0.163985	1.51654	483.204	150.952	328.574	360.088	459.888	219.475	228.626	111.489	551.9	220.349	534.115	1005.42	785.257	262.296	145.869	183.844	225.835	540.339	192.151	848.205
M1128T276_2			1128.15	275.562	0.165387	0.113986	2.42313	481.636	217.901	658.186	420.969	570.549	218.28	351.154	346.055	551.9	359.444	534.115	952.576	679.825	4158.84	938.309	402.922	669.116	545.654	449.073	788.761
M1128T307_1			1127.73	307.38	0.111285	0.322864	1.16218	1527.93	3865.1	4616.66	3046.86	1291.56	2842.81	1184.13	2915.07	3396.15	5268.63	3646.7	4123.2	2841.9	3638.35	4631.91	3890.49	3266.44	3134.87	2633.4	3005.83
M1128T307_2			1127.93	306.817	0.0315784	0.615112	0.952829	1417.79	2714.26	1527.28	2973.31	3061.2	2391.93	3325.24	2174.82	2555.74	2865.34	2693.05	2400.16	2033.2	1901.63	2127.28	2309.92	2239	2289.48	3030.51	2803.07
M1128T307_3			1128.12	307.01	0.195313	0.0257429	0.84781	4428.82	4846.64	5307.92	5571.52	4431.11	4379.73	4838.12	4544.21	4076.66	5370.78	3954.8	4489.27	3953.71	4408.55	2010.71	4375.7	4543.28	3537.33	4434.9	4813.28
M1128T308			1127.61	308.193	0.177335	0.191019	0.852192	14171	6169.94	14275.6	16795.9	15031.2	11830.6	14835.4	10866.5	12733.9	14597.2	12772.6	14587.3	3528.11	12794.9	11312	11406.5	6786.43	12757.3	12766.3	13187.7
M1128T309			1127.63	308.816	0.183824	0.0566023	0.893612	8119.83	7893.79	7592.64	8926.67	8520.33	7276.18	8734.18	10954.3	7103.5	7738.2	7545.68	7496.51	6933.33	7720.4	6458.38	6154.76	6837.76	8067.65	8607.85	8222.03
M1128T334			1127.97	333.837	0.033712	0.804995	1.05312	1191.33	577.511	792.265	1697.56	782.782	652.595	535.579	573.312	605.935	911.495	793.184	804.463	552.954	1996.02	1061.41	595.935	926.485	710.409	698.287	623.206
M1128T412			1128.36	412.469	0.0411105	0.371737	0.911921	525.907	652.977	767.559	801.38	703.615	830.711	899.957	770.187	637.29	1042.84	911.854	547.526	771.772	470.952	532.552	739.004	462.306	753.708	958.256	812.242
M1128T429_1			1128.24	428.51	0.132322	0.248067	0.71977	1290.37	1729.61	1835.47	3304.35	4254.02	1020.69	5678.8	96.8618	3126.21	2759.87	1464.79	2905.86	1733.02	810.39	877.051	2531.29	1297.57	3084.68	1027.61	2331.27
M1128T429_2			1128.25	428.767	0.383249	0.000893371	0.567783	3901.47	3485.27	5988.99	4584.82	4062.91	2987.88	5588.82	2039.84	3126.21	5572.89	1350.76	2814.96	1733.02	1841.51	2514.46	2545.33	3243.87	3000.21	2160.82	2266.69
M1128T495			1128.35	495.16	0.130503	0.0502945	0.792359	1231.93	1634.73	1734.29	1692.06	1760.82	1134.25	1933.6	1095.9	1371.33	2170.79	716.315	1301.3	873.25	1967.57	1332.03	1159.13	1425.43	1388.86	1058.99	1264.45
M1129T307_1			1128.61	306.772	0.15988	0.353983	1.06791	12074.4	12599	14484	11591.8	13863.2	10338.4	6575.92	10507.6	13518.1	9901.18	12264.1	13672.4	10050.8	11866	12028.3	11778.6	12618.8	12501.4	12151	14362.2
M1129T307_2			1129.26	306.884	0.129129	0.188432	0.833518	3625.94	1865.93	3302.49	3754.63	2954.64	2886.28	3851.42	2499.05	3739.02	3908.06	3355.2	3516.36	2750.37	3112.76	3106.35	3135.09	3418.41	2998.75	1264.79	337.443
M1129T308			1128.71	307.767	0.179836	0.137239	0.81924	4602.6	4788.36	5366.77	4385.47	2390.77	2845.47	4329.93	4129.65	3264.51	5785.3	3587.53	1913.91	2227.39	4887.46	4154.33	3581.04	5259.39	2683.62	3334.77	2687.56
M1129T310			1128.73	309.844	0.0544944	0.672752	1.05314	2272.55	3612.52	2736.42	4586.52	3605.07	2865.76	4097.58	1609	2975.54	3182.26	3292.9	4647.9	2497.9	3474.46	3412.05	3762.85	3533.79	4244.29	1574.34	2779.08
M1129T327			1129.05	326.74	0.000155224	0.713187	0.951014	1046.32	674.168	971.899	1153.23	442.555	427.598	733.408	629.448	742.146	895.418	1237.2	878.493	638.338	683.622	841.635	596.161	714.087	601.119	549.94	597.609
M1129T335			1128.81	334.512	0.0688471	0.599281	1.14792	730.22	384.535	514.67	1845.15	651.943	405.568	566.736	408.492	500.387	571.317	1373.7	599.001	411.294	1404.4	779.083	408.087	503.244	408.826	691.297	973.265
M1129T429			1129.25	428.956	0.211101	0.0104926	0.63867	1847.79	1367.45	2158.75	1690.56	2634.59	1367.72	2238.57	710.966	1376.93	2554.25	301.719	1178.74	918.179	1372.17	1629.91	1004.57	1608.01	1248.92	1123.99	1076.38
M1129T495_1			1129.34	495.099	0.0882307	0.0757409	0.807351	643.89	898.066	927.985	798.541	779.107	519.269	1044.3	674.39	619.16	1059.94	326.742	609.739	479.384	1010.35	772.86	671.198	644.562	616.834	720.419	578.178
M1129T495_2			1129.35	495.297	0.0826871	0.104954	0.808996	537.129	750.713	816.091	869.243	848.549	692.969	1218.86	524.795	771.886	954.406	316.728	669.325	479.384	1040.94	827.777	575.578	639.972	708.154	519.359	682.325
M112T118			111.95	118.269	0.522063	0.433426	1.16454	78967.1	58087.3	164399	74995.8	98432.1	55412.7	83917	44069.8	106976	118385	98494.9	79294	151237	209050	106745	73698.1	97448.9	71628.7	62852.5	78585.7
M112T154			112.026	153.613	0.492475	0.000460964	1.60259	3849.84	5008.32	3489.94	4106.23	4131.12	7858.89	5344.18	5209.47	5729.25	6024.78	9079.71	9200.42	10715	8356.09	6342.53	10640.3	6346.39	8160.53	5106.21	7387.6
M112T159_1			111.714	158.787	0.0743388	0.364601	0.855398	808.969	1314.71	1395.81	1042.45	1814.62	869.955	1761.22	1044.1	2376.24	2384.01	529.578	1508.6	618.799	1038.15	1597.43	1533.96	1569.71	1870.43	1163.54	1240.05
M112T161			111.95	160.829	0.767103	0.00278327	1.51355	14869.8	10807.1	13662.5	13803.5	17333	13190.9	12443.1	11953.2	14593.1	13501.3	19729.6	25737.9	15410.9	35033.8	19335.5	17787	18136.5	19788.2	13007.6	22114.4
M112T203			112.042	203.113	0.75314	0.00397532	4.75676	1800.79	605.013	724.68	1068.09	4179.69	3197.31	1557.7	1229.31	1933.58	4049.19	11970.9	5349.28	6391.62	26591.7	14995.8	4666.21	11679.6	5219.14	1476.44	8437.18
M112T23			112.061	23.129	0.440802	0.419209	1.12281	52309.7	27663.9	53381.1	62568	43446.1	29485.6	41924	34258.8	37408.2	49491.6	48410.5	74150.6	47630.4	50088.3	45285.5	35997.5	52644.7	18345.9	74734.8	37695.9
M112T27			111.954	27.452	0.0385477	0.835526	0.955397	12404.5	24458.4	27305.1	20266.5	33071.6	6531.72	12189.4	18837.8	23808	23439	31225.3	17924.2	15585.2	22246.6	11937.2	10929.8	13964.9	7405.84	44148.3	17921
M112T276			111.95	276.269	1.51838	0.0716067	1.53672	93799.2	43117.4	110470	91155.1	94202.6	47748.2	74572.3	68571.3	88565.6	65819.8	82681.2	125668	83691.5	301491	115363	88401	102177	93195.4	92303.8	110632
M112T34			111.981	34.122	0.068377	0.866275	0.963428	2963.48	6406.48	1242.92	4145.19	5721.76	9384.2	4850.01	6211.33	2675.66	5910.37	3418.96	3012.3	2988.48	5826.55	10797.9	3286.67	5721.35	4246.8	5456.96	2944.69
M112T407_1			111.949	406.849	0.460434	0.0263249	1.48089	9687.74	4903.58	7877.48	6729.96	8679.56	3840.15	6001.14	5577.34	7174.48	5987.56	9936.69	10761.8	7474.43	19698.7	10577.4	6710.79	9369.6	9456.9	6597.88	7834.53
M112T407_2			111.99	406.623	0.201917	0.35136	1.82979	2502.11	2010.68	1096.85	1283.49	972.848	2136.12	1838.37	4204.78	1111.07	562.314	1219.59	1415.15	864.605	16577.7	1826.74	3009.27	2865.01	976.084	1368.88	2298.29
M112T41			112.018	41.405	0.204468	0.530783	0.768631	23520	7121.97	12830	16910.2	10568.2	4608.9	12546.4	462.736	39255.3	18815.2	7339.14	13825.4	4910.29	44362.1	518.833	4937.22	14360.3	12916.4	9036.8	504.709
M112T42			111.95	42.008	0.993321	0.163349	1.39071	38173.9	29546.5	33125.8	88775.9	64698.9	45225.5	59247	67368.4	74932.9	48099.1	65068.1	70326.1	55509.8	188989	66548.6	89051.9	60461.5	58676.9	79140.4	29998.9
M112T616			111.95	616.463	0.0230023	0.792525	0.988802	32368.5	27437.8	33156.1	30191.3	26359.7	26582.1	28671.2	28157.3	24878.2	33143.4	29343.1	28807.6	25000.3	29466.8	33511.3	28382.9	31080.6	25639.9	28713.1	27742
M112T650			111.949	649.589	0.138547	0.310638	0.899384	8887.88	9310.79	9785.25	10682.3	9298.32	8862.51	13713.6	13580.3	8333.8	10825	8840.94	9780.82	6618.24	10168.3	15620	9312.23	7378.76	7879.37	9480.79	7808.8
M112T674			111.95	673.828	0.0427264	0.83374	1.04205	9141.49	9100.52	7969.65	10572.9	3725.22	5088.31	5018.64	744.02	8214.13	12471.5	8092.96	10881.3	8928.49	2505.01	8233.99	2645.46	7774.83	7818.55	10275	7920.01
M112T692			111.949	691.594	0.0825427	0.712668	1.08907	11521.2	11091.7	7427.76	12346	8652.29	8910.57	15177.6	3855.51	10863.8	11327.6	15959.8	11407.4	8419.42	4736.27	10002.6	7801.2	28883.8	7354.99	7045.61	8574.34
M112T85			112.026	85.476	0.218492	0.151925	1.21032	5680.29	11250.1	6040.36	5652.69	6723.88	12364.3	10985.1	10614.3	9509.34	10970.1	11580.3	10644.3	16675.8	14875.1	9124.73	11357.1	9095.1	8732.06	9966.32	6624.61
M112T88			111.95	87.932	2.73476	0.00488794	2.11329	210910	63899.3	79846.8	91322.1	66249.2	62106.9	66776.8	74787.2	64082.1	72034.5	233002	105482	80428.1	370531	140284	221863	149164	140147	181902	177754
M1130T306			1129.6	306.005	0.132384	0.446701	1.09457	7533.22	2740.88	6888.9	5850.88	8408.27	6304.64	4632.73	5628.45	6700.2	3095.78	6426.02	6445.65	5749.35	6345.07	6815.13	6615.99	3084.99	7617.75	7470.49	6678.09
M1130T308			1129.71	308.166	0.0723826	0.313796	0.900143	3684.51	2886.1	3829.07	3095.35	2973.05	2330.78	2579.49	2812.33	3433.98	4106.03	2280.34	3565.48	1426.63	3825.8	3403.22	3244.99	3308.66	2844.27	1862.96	2799.8
M1130T310_1			1129.65	309.974	0.131227	0.510164	0.923937	6879.63	6636.08	6601.78	1928.66	7750.74	5825.06	7201.66	5477.5	6207.71	7390.75	1637.55	6242.78	5599.59	6162.39	5837.45	5991.51	6277.42	5999.88	6799.74	6643
M1130T310_2			1129.72	310.037	0.142181	0.305966	1.15431	3810.12	2360.69	382.915	3368.72	3049.98	2169.25	2655.8	2433.52	3262.35	4344.07	2851.82	3565.54	2250.17	3967.82	4463.7	3298.7	3429.94	3216.92	2316.42	2772.07
M1130T397_1	(M-H)-	Aescin	1129.53	396.953	0.343656	0.0972732	1.56342	1463.46	6540.91	2560	6253.06	9815.43	4966.87	3367.49	1679.59	9404.57	1274.41	9338.43	9039.34	7348.03	2032.96	2280.73	4943.27	5349.38	12241.1	10363.6	11053.4
M1130T397_2			1129.55	396.873	0.0535976	0.743434	1.03739	10847	9350.94	7752.52	9987.67	9042.87	11010.7	12182.5	7767.38	9384.65	8883.12	9327.78	9128.53	7353.67	5183.91	9342.79	17185.7	10727.6	11762.4	9545.66	10249.1
M1130T432			1130.24	432.144	0.150445	0.0543441	0.51784	850.399	890.183	1311.12	1099.48	1062.92	185.515	2335.01	320.068	539.507	683.764	33.3116	492.089	218.195	264.524	1033.47	234.666	798.939	693.281	286.44	749.585
M1130T495			1130.36	495.07	0.0246377	0.457154	0.849577	440.709	185.193	383.745	216.484	267.847	146.104	207.792	309.816	182.172	507.406	85.2115	177.456	94.0062	434.57	372.285	441.523	206.377	222.274	193.283	191.989
M1131T168			1131.05	168.056	0.0439075	0.743906	1.07081	670.786	465.754	635.616	1672.6	689.137	340.482	422.236	454.719	613.959	1157.17	983.557	692.319	407.065	974.393	1284.83	507.089	723.527	762.342	666.185	625.504
M1131T204			1131.27	203.725	0.140745	0.388589	0.884705	4896.36	7068.53	3900.62	6702.85	7690.01	7193.98	10643.9	4430.06	5060.28	7901.69	7125.46	3952.41	6945.2	7533.47	7275.78	2950.34	7198.27	4075.71	4081.76	6799.4
M1131T303			1130.83	303.322	0.138732	0.000612388	1.68185	604.966	516.109	389.26	267.259	221.94	314.496	178.415	499.845	207.525	364.332	490.224	673.453	385.776	504.107	678.723	653.038	548.799	760.638	696.001	603.588
M1131T307			1130.59	307.07	0.146992	0.388064	0.885308	3675.5	7507.84	7567.4	4514.96	8550.97	7067.21	8844.32	7192.78	8168.33	4185.5	7292.51	7811.85	6417.39	2472.36	5128.93	3620.49	7430.41	3932.14	7615.95	7836.9
M1131T309			1130.65	309.473	0.148902	0.254934	0.877109	6730.97	6606.95	7054.06	4776.2	7619.66	4850.07	7799.36	4886.18	4117.5	5042.27	5270.55	6908.65	6357.55	3863.28	4338.37	3630.96	6737.35	3576.32	4410.73	7079.5
M1131T310			1130.71	309.733	0.161124	0.0778437	0.746187	1550.57	2177.55	3741.58	3661.94	2884.73	2205.14	2555.94	2514.21	2781.16	3603.9	2139.24	3094.05	1879.78	3117.02	1593.02	1434.39	3455.73	788.14	828.868	2321.78
M1131T397			1130.56	396.935	0.0585219	0.826936	1.03915	7443.9	4098.48	2560	6050.92	4934.7	4076.74	8049.92	5280.76	5193.86	6563.95	6947.9	3487	1371.91	2485.54	6340.89	9500.5	6912.51	7663.93	6843.76	4823.19
M1132T168_1			1131.55	167.844	0.0990542	0.214843	1.21308	914.339	658.376	929.762	1769.16	834.791	390.746	765.217	616.77	720.621	742.484	1149.88	1057.3	513.863	1330.44	1196.95	725.145	967.511	1209.29	975.371	994.045
M1132T168_2			1132.05	167.803	0.0558505	0.636244	1.08409	799.64	465.372	748.432	1823.65	806.039	486.699	439.712	596.768	854.464	937.455	802.576	847.096	666.73	871.672	1259.14	702.782	826.949	754.406	815.312	1080.77
M1132T203			1131.77	203.458	0.149513	0.0628446	0.635154	1831.33	1699.04	837.617	606.987	2112.63	726.586	1703.94	814.766	755.585	1801.84	299.855	1847.34	457.856	641.025	1205.36	318.657	1124.22	766.61	738.622	787.794
M1132T204			1132.27	203.728	0.0498186	0.824274	0.965554	3517.03	4360.16	2615.13	3553.1	4180.34	4908.36	6785.43	2729.17	2598.24	5193.44	4533.63	3755.95	6140.2	5166.87	4182.13	1934.25	5313.89	2422.11	2197.68	3400.66
M1132T307			1131.59	306.503	0.109254	0.210436	0.895075	6609.94	5618.96	3089.9	5021.76	6184.94	5254.69	6062	4959.94	5426.01	6141.03	5251.09	5961.22	3873.87	5635.51	3309.48	5416.26	3525.61	5638.06	4539.71	5513.66
M1132T310_1			1131.63	310.086	0.1097	0.253808	0.890047	5436.31	4187.08	5287.26	6500.83	5818.93	4641.76	3088.05	5058.82	3801.73	5723.63	5457.19	3019.92	3049.11	5375.73	5459.26	4247.19	5363.52	3444.24	4989.69	3691.02
M1132T310_2			1132.13	309.805	0.10421	0.165174	0.890006	1958.53	2406.65	3164.72	2979.06	2407.34	2532.11	3104.69	2543.56	2482.22	3769.74	2604.53	2838.85	2250.35	2105.46	2129.39	2611.1	3032.7	2747.28	1689.68	2331.08
M1132T327			1132.09	326.73	0.021659	0.922278	0.995174	9874.9	8248.1	8879.4	9808.04	8349.29	7320.08	8720.52	7530.06	8778.34	9910.86	8759.34	11176.7	8284.09	8645.6	8615.45	8313.9	8694.06	9109.98	7586.06	7812.59
M1132T48			1131.66	48.156	0.131641	0.189808	0.620442	1208.79	143.29	417.635	425.299	2052.48	2599.79	351.844	286.314	1881.09	1457.75	776.496	207.225	1583.07	664.307	506.186	556.06	485.952	465.821	598.933	871.781
M1133T142			1133.34	142.472	0.242806	0.0723605	1.52177	2364.4	2306.79	3119.1	1456.93	659.278	2519.71	4094.55	1069.64	6486.44	1123.49	2763.19	5893.72	4030.68	3838.23	5250.14	3246.87	5385.21	2967.79	1833.45	3139.8
M1133T168			1132.54	167.575	0.070823	0.434286	1.14085	835.539	393.571	844.103	1644.98	929.686	439.637	535.417	485.79	512.938	906.331	779.571	944.997	617.004	1108.59	1219.25	778.811	830.627	777.912	673.145	858.365
M1133T204			1133.27	204.086	0.04937	0.618594	0.919615	1045.38	1876.34	1365.68	1409.56	2809.39	1494.52	2359.48	1076.59	1150.36	2332.96	1501.31	1264.28	937.567	2552.09	2232.28	841.051	2153.93	1088.39	1590.78	1398.45
M1133T306			1132.59	306.24	0.263868	0.012886	0.81883	8294.49	7227.23	6541.89	7814.35	7743.42	5413.01	8183.86	5451.28	6648.83	7694.12	5869.22	6839.6	4409.27	3812.74	5832.82	6192.61	7328.69	5897.26	5837.55	6127.4
M1133T309_1			1132.64	309.021	0.07684	0.629039	1.03686	5229.04	5293.71	3626.81	6383.72	7552.66	5682.55	6148.47	5256.06	6804.45	7184.39	5667.75	6777.99	4473.37	6322.04	6586.77	6308.09	7486.07	5628.03	6155.57	5937.08
M1133T309_2			1132.66	309.444	0.278454	0.0124255	0.802576	8153.66	7157.69	6799.07	7678.8	7368.77	5587.27	8058.15	5583.83	4973.01	7696.57	3464.19	6683.54	4425.97	6145.45	6431.31	6336.19	4511.72	5538.11	6071.26	5815.62
M1133T309_3			1132.68	308.578	0.16354	0.0642627	0.844438	4125.01	3147.7	4940.57	3040.74	4329.73	3253.94	3877.94	3087.13	3661.95	5033.38	3057.81	3652.57	2126.71	3537.28	4370.38	3703.04	3120.5	3163.49	2905.5	2871.98
M1133T309_4			1133.11	309.459	0.0897777	0.196091	0.920827	3633.43	3451.01	4052.49	3737.33	4679.16	3504.15	4048.59	2753.39	3876.46	4559.6	3593.66	3967.82	2598.14	3379.44	3548.88	4327.19	3568.54	3308.69	3440.82	3530.48
M1133T309_5			1133.13	309.207	0.129569	0.158453	0.893091	3979.37	3857.49	3938.14	3445.16	4095.92	3195.8	3939.59	2663.41	3795.46	4456.31	3481.96	1724.49	2668.85	3740.45	3966.85	3760.34	3386.54	3157.96	3997	3487.37
M1133T309_6			1133.29	309.471	0.029781	0.623709	0.953002	1852.24	1508.04	2362.22	1885.59	1478.36	1590.87	1486.86	1071.04	1408.58	2333.01	1922.4	1937.52	1439.61	1482.14	1848.28	1595.2	1913.95	1613.79	1033.28	1392.78
M1133T327_1			1132.59	326.72	0.0567514	0.453545	0.965049	8097.19	7126.39	8906.11	8988.98	8015.01	7167.21	8503.79	6882.71	7547.94	9115.23	7677.43	9310.78	6855.3	7840.21	8738.02	6729.85	7926.15	7981.15	7347.89	7135.42
M1133T327_2			1133.09	326.732	0.00713797	0.750223	0.987371	5044.55	5591.12	5298.8	5813.98	4512.76	4247.93	5349.32	4959.55	4786.02	5650.54	4956.94	5639.61	4515.42	4846.85	5511.07	5192.36	4710.37	5457.78	4792.91	4983.96
M1133T463			1132.95	463.314	0.0557718	0.824266	1.05065	4632.78	1795.58	4290.39	3361.15	2344.31	1306.01	2108.22	2101.86	6093.4	2523.91	2613.28	4612.29	1508.05	1073.15	4325.45	2709.54	4000.98	5796.14	1542.11	3924.36
M1134T142			1133.51	142.22	0.141491	0.00100048	0.687229	1037.81	788.458	899.136	724.798	669.671	926.165	823.1	903.026	688.662	664.029	731.423	325.834	393.602	737.669	346.129	609.373	558.505	495.288	718.017	667.798
M1134T143			1134.33	142.601	0.180272	0.0639741	1.50487	1243.51	1191.47	1529.18	861.939	503.057	1190.31	1814.88	699.034	3366.08	683.974	1524.35	2813.66	2073.06	1878.95	2902.78	1652.94	2700.47	1384.26	917.694	1840.64
M1134T204			1134.28	203.709	0.0942832	0.180521	0.800228	1648.39	1357.07	1038.17	1083.63	1602.05	1142.91	1418.85	564.313	738.542	1704.7	954.337	1161.51	681.879	1445.04	1508.6	494.75	1533.4	678.758	548.326	835.115
M1134T309_1			1133.63	308.595	0.0653701	0.342128	0.92434	5795.22	6255.45	5056.13	7556.85	5443.8	3290.64	7082.49	4730.84	6727.67	6283.99	6098.57	6380.78	3978.79	5330.47	5144.32	5969.78	5268	5413.98	5395.91	4837.31
M1134T309_2			1133.69	308.832	0.183513	0.140563	0.794396	6666.78	4368.46	6792.36	3050.47	3688.73	2462.51	3442.12	3042.69	3176.65	5704.79	3237.69	3680.79	2243.97	4515.89	3879.34	2637.46	4395.14	3571.82	2126.94	3389.81
M1134T309_3			1134.12	308.816	0.0682019	0.417099	0.933719	3779.04	4275.95	3889.62	3240.82	4481.99	2912.02	4175.37	2955.76	3430.28	4619.86	3416.33	4700.16	2622.62	3166.84	3591.44	2601.77	3684.23	2999.16	4557.4	3917.96
M1134T310			1133.98	310.267	0.197949	0.003421	0.757068	2651.23	2723.34	2180.58	2392.37	2201.11	1979.16	2093.53	2441.01	1549.92	3313.75	1990.55	1777.94	1606.36	2018.43	2107.85	1834.89	1961.29	1595.61	1538.04	1379.83
M1134T311			1134.31	310.781	0.00794391	0.925153	0.984124	727.514	1204.03	2607.69	1857.25	939.398	1358.64	1473.87	702.244	1365.66	1918.23	1950.33	1413.77	850.505	1490.09	2104.28	1731.8	1541.86	1029.12	1001.19	816.853
M1134T327_1			1133.57	326.889	0.0104636	0.935429	0.996295	2468.52	2339.32	2371.18	2805.35	2653.8	2124.61	2622.34	2249.84	2493.34	2641.8	2069.03	3049.89	2502.9	2268.4	2488.28	2433.54	2237.03	2755.24	2277.48	2596.53
M1134T327_2			1133.59	326.718	0.0358302	0.378575	0.963582	2356.28	2320.75	2531.87	2861.36	2567.39	2333.1	2613.96	2214.81	2493.22	2568.14	1991.88	2950.04	2381.91	2195.55	2568.39	2455.77	2313.3	2456.95	2207.79	2433.93
M1134T327_3			1134.09	326.719	0.0148416	0.862051	1.01142	1088.02	1115.08	1135.77	1162.06	1209.47	897.424	1397.33	1108.61	1089.39	1111.65	1227.22	1467.89	954.793	1138.69	1184.94	841.027	1400.61	994.592	1205.66	1028.63
M1134T327_4			1134.1	326.765	0.000864702	0.862249	0.985458	801.97	1422.42	1508.62	1602.6	1436.16	872.896	1436.87	1179.38	1186.15	1602.64	1297.46	1560.76	1022.97	1250.41	1603.2	1041.69	1271.08	1308.92	1244.36	1259.1
M1134T463_1			1133.94	462.762	0.086762	0.484302	1.14774	2055	1035.59	1895.85	1640.66	1052.29	776.839	1198.61	998.366	2693.4	1263.41	1336.54	2736.9	822.795	602.907	2059.56	1544.68	2118.35	2310.33	876.109	2360.29
M1134T463_2			1133.96	463.44	0.0662443	0.595102	1.10516	1962.44	1037.16	1722.07	1647.22	1050.92	760.916	1181.44	1004.49	2536.24	1206.78	1321.83	2665.5	823.804	598.627	2080.38	1512.95	2168.53	1980.19	834.367	1607.27
M1135T143			1135.33	142.58	0.207951	0.0677587	1.49658	1689.54	1865.16	2148.93	1094.28	489.007	1976.67	2699.97	1020.72	4752.98	884.139	2050.44	4034.52	3088.14	3364.35	3855.97	2510.06	3309.17	1939.47	1314.41	2401.87
M1135T308			1135.13	307.784	0.108148	0.200545	0.920325	4430.98	3796.74	4394.52	3438.66	3798.91	3517.47	4116.57	3195.24	3224.19	4900.3	3616.39	3992.56	2863.01	3405.01	3372.04	3995.69	4374.2	3793.86	3169.87	3138.49
M1135T309_1			1134.63	308.869	0.277503	0.44957	1.18397	3171.81	18224.6	8680.59	20330.9	19584.4	8005.32	4167.61	5887.4	19599.7	25618.2	19747.6	21756.3	14890.3	18694.1	19498.1	6278.35	20265.1	4585.66	15712.7	16360.7
M1135T309_2			1135.11	308.789	0.0735063	0.377191	0.938453	3668.82	3848.31	3622.57	4289.48	4501.68	3520.68	4498.74	2262.37	3274.4	4509.28	3502.87	4123.4	2865.6	3370.66	3726.79	4015.29	3871.99	3791.3	3294.77	3095.09
M1135T309_3			1135.29	309.286	0.0670363	0.330809	0.913607	5187.09	4657.51	4712.78	4509.93	4621.93	3309.59	4196.16	3925.87	3920.44	5409.52	4972.57	6189.37	2820.9	3900.65	3861.3	4328.62	4687.28	3450.31	2713.56	3686
M1135T310_1			1134.71	310.092	0.208092	0.166803	0.917415	22333.5	17790.4	21093.6	20515	19263.4	16629.9	20547.1	15432.7	19377.9	25381.4	19658.1	21613.1	14714	18401	19300.6	18514.2	20153.7	17933.2	15544	16151.1
M1135T310_2			1134.97	310.081	0.0823964	0.321311	0.865257	2392.77	2333.36	2097.52	2587.03	1621.04	1419.83	2589.1	1665.14	797.389	2549.64	2159.93	1413.77	1075.93	2180.74	1852.47	2211.78	2751.68	1418.66	1236.83	1049.05
M1135T310_3			1135.3	310.113	0.115149	0.192056	0.886497	6004.62	4761.11	5812.17	4588.57	4393.93	3316.47	4419.94	3912.33	4354.83	4935.67	4292.42	5903.16	2798.98	4145.1	4139.34	4644.07	4844.49	4144.69	2826.01	3483.52
M1135T334			1134.91	334.303	0.0648393	0.490974	1.12965	833.659	471.809	600.866	1333.01	594.042	397.9	531.122	469.73	575.375	497.827	1191.54	674.864	481.097	1097.22	650.92	486.506	638.83	522.677	605.608	773.56
M1135T463			1134.95	463.045	0.0425821	0.64992	1.11035	1674.05	705.22	1634.62	1063.94	760.417	594.099	813.006	694.285	2176.66	887.252	984.888	1653.97	736.604	351.02	1791.83	962.322	1880.01	2241.03	499.774	1116.35
M1136T143			1136.34	142.607	0.137622	0.064948	1.43866	825.764	983.199	989.491	694.546	524.472	1033.65	1352.47	429.992	2292.3	687.541	1012.63	1945.33	1809.95	1518.48	1834.56	1079.09	1863.03	1197.63	671.916	1185.57
M1136T276			1136.12	275.556	0.0406513	0.496367	1.14196	464.618	269.827	406.745	475.477	699.139	207.504	402.412	263.417	508.577	213.518	272.019	643.906	402.23	924.191	276.308	323.399	442.158	342.747	450.447	389.071
M1136T300			1135.54	299.92	0.108614	0.140398	0.879372	3440.6	3356.55	3149.1	3261.33	2641.45	2662.24	3469.24	2799.22	2967.95	4666.45	3091.91	3561.43	2036.86	2789.98	3269.27	2881.61	3376.23	1892.17	2988.37	2616.25
M1136T307			1136.12	306.974	0.0185479	0.905185	0.989604	2780.88	2999.81	3127.09	3487.09	2291.72	4032.76	4022.92	1866.46	2950.83	3888.55	2926.32	3369.72	1996.88	3150.98	3336.64	3625.73	3459.71	2968.34	3096.74	3190.12
M1136T309_1			1135.69	309.091	0.146819	0.156505	0.905634	8943.16	6903.95	8505.18	7288.35	7220.92	5695.57	6993.1	5469.34	7322.87	8998.33	5594.58	8100.74	5520.78	6655.5	7354.94	7212.13	6968.39	7022.28	5768.02	6222.52
M1136T309_2			1135.96	309.471	0.207569	0.0176599	0.845816	6865.25	5495.55	6429.14	6140.73	5121.38	4717.45	5956.57	4566.04	5950.33	5736.06	5197.24	5603	3830.18	4774.71	5561.54	5903.31	4934.1	4595.31	3657.98	4135.95
M1136T310_1			1135.62	309.799	0.0469459	0.832228	1.0113	5471.58	5733.64	5830.6	6419.65	4809.29	5268.08	5611.76	5191.01	6572.2	7253.64	6818.41	6306.09	5071.54	6373.62	5881.12	6364.46	6144.85	4978.91	5239.73	5640.11
M1136T310_2			1135.64	310.065	0.0563287	0.450518	0.951779	9289.94	7537.87	9335.04	7915.86	7741.1	6251.78	8385.66	6801.24	7892.57	5389.1	8084.05	8731.83	5944.63	7436.97	7153.52	8207.77	6607.46	7076.64	6477.08	7129.37
M1136T310_3			1135.71	310.101	0.0203563	0.73693	0.97186	10022.8	6437.22	8338.66	6200.54	5314.48	4941.4	6907.65	5400.28	7106.92	8917.69	6967.98	7988.38	5408.29	6513.41	7323.28	7300.05	6870.12	6479.43	6515.75	6262.73
M1136T310_4			1135.95	309.719	0.226466	0.0125767	0.836359	6413.83	5184.95	6357.89	5655.88	4984.37	4837.3	6453.49	4526.89	5667.43	6895.66	5592.37	5273.61	3832.38	4688.74	4953.23	5918.13	4680.26	4693.83	4081.25	3939.99
M1136T310_5			1136.29	310.092	0.0517224	0.510427	0.94285	4810.3	2918.91	4168.18	3385.17	3517.23	3565.02	3249.8	2370.39	2558.34	4022.04	3634.81	3843.58	2437.08	3679.96	3414.95	3760.96	3092.65	3612.54	2415.67	2697.79
[truncated: 27,093 more rows]

## Sheet: QC
Name	Adduct	Metabolite	m/z	RT(s)	QC01_neg	QC02_neg	QC03_neg	QC04_neg	QC05_neg	QC06_neg
[truncated: 28,942 more rows]
