# Supplementary material for: UHPLC‐QTOF/MS‐based comparative metabolomics in pectoralis major of fast‐ and slow‐growing chickens at market ages
Source: Food Sci Nutr. 2021 Dec 2;10(2):487–98. doi: 10.1002/fsn3.2673 (PMC8825714; doi:10.1002/fsn3.2673)
Supplement: Supplementary file 4 — Table S2 [file FSN3-10-487-s001.xlsx]

## Sheet: Cobb500 vs BYC
Name	Adduct	Metablite	m/z	RT(s)	VIP	P.value	FC	BX1_pos	BX2_pos	BX3_pos	BX4_pos	BX5_pos	BX6_pos	BX7_pos	BX8_pos	BX9_pos	BX10_pos	DX1_pos	DX2_pos	DX3_pos	DX4_pos	DX5_pos	DX6_pos	DX7_pos	DX8_pos	DX9_pos	DX10_pos
M104T149_2	M+	Choline	104.105	148.847	2.32594	0.0122243	1.43174	198340	222139	249995	159843	124085	308188	315876	160862	395558	129242	268738	328514	310040	385206	405033	336618	415316	261891	216615	313672
M113T158_2	(M+H)+	Uracil	113.033	158.222	3.49782	0.000291361	1.63157	197653	256837	166979	196865	193207	347951	286970	255307	250263	293314	507058	427589	527177	534503	310476	369019	333129	356759	284401	339635
M116T306_2	(M+H)+	D-Proline	116.068	306.246	6.72613	0.000572139	1.58283	1.25035e+06	949514	1.0528e+06	1.04998e+06	1.13507e+06	1.13563e+06	1.54721e+06	1.06815e+06	904566	915418	2.46106e+06	1.52213e+06	1.56267e+06	1.5605e+06	2.37481e+06	1.2694e+06	2.28934e+06	1.42856e+06	1.40374e+06	1.55263e+06
M120T278	(M+H-H2O)+	Tyramine	120.078	278.397	2.17863	9.24928e-05	1.47531	128883	106956	158001	105354	108630	129295	137060	127893	97994.4	120492	189218	171211	137920	222407	174212	177311	242960	146209	162688	176569
M126T286_2	(M+H)+	Taurine	126.02	285.698	6.89339	0.00959586	2.08398	796118	407995	791225	663020	798770	511466	642514	649290	798610	636636	1.12959e+06	1.33856e+06	1.06432e+06	3.59619e+06	1.20876e+06	1.20097e+06	1.17267e+06	1.02493e+06	974239	1.24334e+06
M127T96	(M+H)+	Thymine	127.047	95.5	1.45613	8.01559e-06	1.82124	20064	30254.7	24320.7	31004.8	39235.8	37895.5	27037.8	29916.6	19462.6	31308.1	54837.5	54037.1	51660.3	64964.5	28776.3	61995.6	45773.8	56013.2	61149	49863.3
M129T358	(M+CH3COO+2H)+	Imidazole	129.063	357.514	1.992	3.45173e-06	4.3107	20302.4	5519.51	7474.64	31189.9	23902.9	8370.48	11861.2	14546.7	9048.94	7891.25	79196.5	57429.7	78787.4	44942.8	43600.9	40795.8	57956.6	39832.3	102557	58864.5
M129T540	(M+H-H2O)+	L-Lysine	129.099	539.632	1.59146	0.00152071	3.10826	43709.9	6027.69	9447.3	17808.1	15601.4	16869.8	18460.1	16195.4	14290.7	22275.5	100347	53919.1	65201.3	19494	62200.8	18759.1	103726	40979	25916.5	71076.5
M132T259	(M+H)+	L-Leucine	132.099	259.111	3.43192	0.00210123	1.74374	339911	163152	469132	54080.8	162354	235222	170379	181803	314841	210414	377917	315393	376645	635560	378434	469615	432128	311048	375144	340969
M132T338_3	(M+H)+	Creatine	132.075	338.082	13.9289	1.10726e-05	1.30279	6.88842e+06	7.27909e+06	7.68786e+06	8.33539e+06	8.0664e+06	8.08334e+06	8.12595e+06	7.96553e+06	7.79506e+06	6.26815e+06	1.00471e+07	1.00149e+07	1.07668e+07	8.98329e+06	8.89299e+06	9.94768e+06	9.16383e+06	8.91754e+06	1.20016e+07	1.09215e+07
M134T389	(M+H)+	L-Aspartate	134.042	389.318	1.26956	0.000113788	2.74858	22144.4	5783.63	17678.6	12228.1	10091.8	7380.81	6598.12	12605.6	11787.2	8787.51	32205.5	20540.1	20605.5	46337.1	39643.6	25223.4	54998.2	29533.1	19583.4	27653
M136T297	(M+H-H2O)+	Dopamine	136.072	296.83	1.77943	1.12556e-06	1.52571	74228.1	73334.4	78736.5	65135.8	61641.8	67240.6	60545.9	54357.4	55869.2	63407.8	89838	104271	85366.3	123823	107687	106335	109858	81608.6	96702.4	93084
M138T282_2	(M+H)+	Anthranilic acid (Vitamin L1)	138.052	282.285	7.99892	9.16264e-07	9.18983	79165.4	57776.4	95099.3	270160	86663	47687	69874.7	58267	53501.7	35889.9	958216	1.11227e+06	1.13983e+06	470134	448903	1.17507e+06	766495	544420	772006	461542
M143T326	(M+CH3CN+H)+	1-Aminocyclopropanecarboxylic acid	143.079	325.901	12.6873	4.83808e-11	14.0592	306885	41052.2	67838.9	447726	116427	49111.4	55071.3	87618.7	29542.8	22116	1.87003e+06	1.95525e+06	2.17311e+06	1.55751e+06	1.84834e+06	2.05398e+06	1.33396e+06	1.28756e+06	1.24949e+06	1.87059e+06
M144T325	(M+H)+	1-Aminocyclohexanecarboxylic acid	144.099	325.323	2.18644	7.36327e-10	4.53989	13517.1	14796.1	14783.3	18047.8	6719.13	17500.1	9147.13	13980.5	22477.3	5406.25	66553.2	69333.5	79399.9	59288.8	65039.3	73988	47056.2	46651	45783.2	66032.8
M144T97	(M+CH3CN+H)+	Acetoacetic acid	144.063	96.572	1.7912	0.000330733	1.79657	54174.2	47763.8	55251.3	36957	54634.3	57607	47560.2	39219.3	51398.2	69511.1	105882	93311.7	77908.7	138020	86753.6	108520	122799	84946.8	47874.1	57558.5
M146T193	(M+H)+	Acetylcholine	146.115	192.747	1.74081	5.43376e-07	0.189322	38230.9	40625.9	34750.1	54565.1	48662.6	20160.4	52204.4	28868.6	23967.1	59340.7	7232.66	6915.21	7350.13	3824.76	5398.63	6516.97	10973.5	6787.03	11466.1	9524.25
M146T369_3	M+	(3-Carboxypropyl)trimethylammonium cation	146.115	368.964	14.3865	2.85235e-05	1.45547	5.79879e+06	6.11039e+06	5.89483e+06	3.90984e+06	4.77127e+06	6.9717e+06	5.71862e+06	5.66553e+06	6.30381e+06	4.60699e+06	6.40448e+06	9.1032e+06	9.87705e+06	6.92872e+06	7.54944e+06	8.14359e+06	9.24479e+06	7.10325e+06	8.79749e+06	7.99282e+06
M150T283	(M+H)+	L-Methionine	150.055	283.076	1.10441	0.0234236	1.4445	63523.9	40915.9	85940.5	36053.8	37025.5	59975.4	43779.3	48367.1	47423.7	49711.9	88468.9	62488.6	56818.3	117393	112259	56241.8	82870.8	47829.9	59479.9	56767.5
M156T394	(M+H)+	Arecoline	156.099	393.672	3.8369	4.77046e-07	9.28629	45148.2	14716	11241.4	39091.1	18808.8	17943	13595.9	17120.3	9800.04	7192.63	310232	115862	184956	166101	232216	193036	207200	85323.3	199873	112848
M156T410	(M+H)+	L-Histidine	156.074	409.696	2.38089	0.0377763	1.14795	743814	736705	660414	773798	647258	907383	818896	723731	719526	812683	1.08758e+06	804227	784308	684477	747075	1.04428e+06	1.00677e+06	860079	877191	764370
M161T97	(M+CH3CN+H)+	DL-Homoserine	161.089	96.6135	1.32649	0.000524298	1.77138	31783.7	27380.6	31244.6	21678.1	31394.4	32765.6	27276.8	23243.1	29301.9	41197.5	61357.1	51049.5	42912.4	81641.7	50548.5	60984.8	68830	49345.4	27918.1	31984
M165T296	(M+H)+	trans-2-Hydroxycinnamic acid	165.052	296.498	1.84297	1.20159e-05	1.55058	83654.6	80511.6	90398.2	70349.2	73104	68466.3	65571.9	56116.4	62830	67928.3	95564.1	112325	94219.2	143045	135413	115213	123516	87426.8	107956	100081
M166T256	(M+H)+	L-Phenylalanine	166.084	256.308	5.27546	0.00015624	1.86355	473438	370098	570929	296798	328916	426843	394267	376679	369382	481359	840321	788133	580930	1.01336e+06	839097	692181	1.17953e+06	589636	432661	663683
M170T133	(M+Na)+	N-Methyl-D-aspartic acid	170.045	132.748	1.11912	7.05184e-06	5.15911	3307.86	3394.14	3332.24	3362.18	1998.8	3603.19	3946.8	2931.67	6326.25	2254.07	10134.4	23145	12363.5	19259.5	14766.8	22178.3	34147.6	12522.1	13877.2	15374.3
M173T317	(M+H)+	Glycylproline	173.089	317.111	1.29334	0.00170915	7.05826	12901	2651.26	3775.14	6303.6	2987.5	3255.18	3084.01	3263.61	1012.03	889.621	60463.2	13336.5	27178.1	36754.1	66209.2	19426.4	27765.3	12548.5	5665.21	13852
M173T416	(M+H)+	Glycerol 3-phosphate	173.018	416.132	1.55234	2.29278e-05	0.497593	60523.5	69991	49530.9	55664.3	84038.3	46500.5	65827.6	67924.4	51407.5	65304.6	17468.1	56232.1	22404	30170.3	19170.5	50006.3	21678.4	25491.4	35753.5	28497.4
M175T579	(M+H)+	L-Arginine	175.117	578.875	6.16484	0.0136388	1.85839	2.01423e+06	840296	719399	687135	546262	428665	608256	622305	985967	498336	1.37177e+06	1.34926e+06	2.63452e+06	657794	901774	879079	2.33193e+06	1.20349e+06	1.54279e+06	1.90334e+06
M176T392	(M+H)+	L-Citrulline	176.1	391.659	2.37987	0.00621404	4.00968	56397.8	24559.8	20973.2	47289.6	35738.6	31255.1	22917.5	31109.3	19434.1	9734.36	66278.9	322820	226618	82379.3	167728	65898.2	84937.9	38527.4	79861	65488.2
M177T372	(M-H+2Na)+	L-Asparagine	177.022	371.661	1.04565	0.000135643	1.98661	16616.7	14255.9	13116.3	15981.7	13264.9	14320.2	10222.9	11904.5	10708.5	13286.1	40821.9	22707.8	21115.5	36348.9	27875.3	25080.6	35562.9	15502.1	18847	21702.8
M184T489	(M+H)+	Phosphorylcholine	184.071	488.696	24.9729	7.60095e-06	2.37295	9.69995e+06	3.12023e+06	6.35482e+06	5.24982e+06	4.41421e+06	3.60636e+06	3.35077e+06	4.83665e+06	4.64331e+06	5.71205e+06	1.30344e+07	1.60724e+07	1.29103e+07	1.49137e+07	1.49066e+07	9.89571e+06	1.16403e+07	9.24099e+06	6.13995e+06	1.2238e+07
M188T256	(M+H-H2O)+	DL-Indole-3-lactic acid	188.069	256.298	4.50387	6.33964e-05	1.8165	353638	276614	407488	245068	283298	330523	306569	234617	299067	280462	523650	564765	441829	745819	659703	568270	751523	457625	305350	462488
M189T574	(M+H)+	N6,N6,N6-Trimethyl-L-lysine	189.156	574.108	3.17815	0.0110935	0.473942	161176	498379	432190	357719	211517	230196	377413	209875	158390	479011	85778	895.375	146.99	258055	43583.2	301364	30048.5	270264	198931	287672
M191T370	(M-H+2Na)+	L-Glutamine	191.038	370.123	2.51918	0.0182195	1.96449	166539	70847.3	144451	171996	128674	70096.7	87687.7	74629.8	96277.3	103760	228810	170710	77844	521342	282804	150393	257891	110165	237876	152492
M202T261	(M+NH4)+	3-Methoxy-4-hydroxyphenylethyleneglycol	202.105	260.849	1.92898	1.05119e-06	2.41467	40577.7	36272.5	22082.6	23130.5	16948.8	31479.6	17162.1	57079.3	14039.9	17257.7	82902.8	65386	59100.8	69536.4	73481.7	58404.8	74203.6	69983	45752.7	67772.4
M202T40	(M+H)+	Carbaryl	202.084	40.1625	1.37734	0.000578493	1.59179	46532.8	56846.2	47915.3	30276.4	38849.5	37581.6	45153.2	45640.8	43285	63842	92383.9	83594.4	64532.5	68685	68767	73666	96161.9	87511.4	39270.8	51159.8
M203T529	(M+H)+	NG,NG-dimethyl-L-arginine(ADMA)	203.147	528.571	3.13861	0.0166229	2.41226	275025	101007	114619	186056	126106	66435.4	94041.1	105523	55866.5	75731.6	309677	217303	640442	171083	450338	388162	459731	70149.4	75040.1	113778
M205T256	(M+H)+	L-Tryptophan	205.095	256.28	2.70923	0.000127254	1.82552	128723	98373.2	151195	88355.1	92268.2	125233	108271	88279.2	122456	101394	201876	206833	165750	282033	240146	206274	282210	163197	107053	161007
M216T383	(M+H)+	sn-Glycerol 3-phosphoethanolamine	216.06	383.043	1.31701	0.00050835	2.24049	22292.5	12066.9	16538.7	20794.9	16036.6	16957.2	16319.5	16875.8	19520	18398.3	25797.6	43364.6	32216.5	72211.6	43200	42380.7	58193.6	21569.2	30279.3	24665.7
M217T362	(M+H)+	N-.alpha.-Acetyl-L-arginine	217.127	361.898	1.01624	0.000506333	3.46006	9355.74	4226.09	2521.94	8893.93	6772.64	4695.25	6894.36	6679.88	4451.81	4083.38	30735.5	32672.6	34082.8	3372.91	18594.6	10737.2	28055.5	11484.8	15656.6	17280.4
M218T539	(M+H)+	Ala-Lys	218.148	538.525	12.8416	0.00214392	5.45571	1.94072e+06	449260	146936	481905	419959	474387	457141	601337	367745	329807	6.64302e+06	2.45599e+06	3.85213e+06	667402	3.99678e+06	970346	6.34631e+06	1.60703e+06	889922	3.50054e+06
M219T272	(M+H)+	Ile-Ser	219.139	272.226	2.20366	0.0453136	0.569139	192752	451445	372249	120608	32771.6	327604	337226	490843	342225	63858.1	295235	203097	155146	156361	151354	187448	146621	85939.4	79968	93479.1
M220T261	(M+H)+	Pantothenate	220.116	260.77	10.2874	8.83817e-07	2.53147	1.02218e+06	936071	570319	618054	476365	829990	452105	1.60036e+06	365127	461821	2.35612e+06	1.78118e+06	1.70549e+06	1.78974e+06	2.11821e+06	1.57494e+06	2.14004e+06	1.99215e+06	1.29078e+06	1.8131e+06
M224T231	(M+CH3CN+H)+	Dacarbazine	224.125	231.412	1.01894	0.000114579	1.84115	13264.9	15400	13516.8	11142.7	15808	28403.4	14890.5	10323.3	16718.2	12816.8	29136	22512.7	30982.3	31298.4	32952.6	34159.4	30561.2	12091.1	30703.9	25981.6
M229T457	(M+K)+	Ala-Thr	229.056	456.813	2.07076	0.000649963	3.39684	33303.5	14556.7	22140.3	46874.4	20628.4	14614.2	16584.9	21161.6	19065.3	17771.7	89326.7	27365.1	99656.9	129296	102699	132551	80128.3	28458.8	47702.5	32882
M232T547	(M+NH4)+	Pro-Val	232.163	547.408	3.05171	0.0198131	6.96286	90585.6	19496.5	16194.1	3070.48	25710.6	14324.1	21194	57069.7	24816.9	23463	786456	165195	171426	46651.4	229053	48511.9	202649	110872	57854.2	241813
M242T436	(M+CH3COO+2H)+	Pyridostigmine cation	242.13	436.194	3.58515	0.00226225	0.803322	906987	1.06746e+06	1.07959e+06	962881	1.03531e+06	1.04134e+06	930929	861777	984298	1.03991e+06	772179	946828	785930	871979	573991	742787	1.02241e+06	514507	878262	852430
M244T235	(M+H)+	Cytidine	244.091	235.474	2.02066	0.000993539	2.38083	31453.3	34146.2	23688.9	30020.5	49302.9	65155	57234.9	34621.7	36498.9	51793.3	155753	78561.2	176059	143882	48912.5	57735.4	95839.4	69999.5	76612.3	82110.1
M245T158	(M+H)+	Uridine	245.075	158.219	1.50869	0.000720892	1.67898	35517.1	45482	31311.3	31239.1	33086.6	62743.8	52324.8	47593	46245.4	52036.1	93856.5	85706.2	97371.2	106873	55388.5	64244.1	64587.2	59973.9	48645.4	58042.7
M245T322	(M+K)+	Monoethylglycylxylidide (MEGX)	245.105	321.926	1.35325	1.71262e-07	0.270481	22699.9	28712.5	36877.7	19307.5	25711.8	25208.3	34034.7	19564.4	32982.8	18148.9	6725.58	3552.91	3776.8	11167	6967.81	6099.61	4534.23	5013.53	12594	10772.1
M246T537	(M+H)+	Arg-Ala	246.155	536.683	24.9831	0.00139379	5.47064	5.86146e+06	1.31024e+06	306632	2.04248e+06	1.82964e+06	1.93881e+06	1.22827e+06	3.71322e+06	1.51148e+06	825539	2.6196e+07	9.58558e+06	1.27411e+07	1.32904e+06	8.94514e+06	4.55355e+06	1.78551e+07	9.47019e+06	4.31595e+06	1.75272e+07
M253T274	(M+H)+	Cimetidine	253.128	274.262	2.68597	0.00296515	2.70281	96388.2	46692.3	79470.5	47684.7	35416.3	19429.8	13484	174493	28621.7	44978	112521	135085	29031.5	200911	176164	292779	147230	257205	153609	81091.5
M253T327	(M+H)+	Tyr-Ala	253.118	327.33	3.27239	0.0015249	5.14841	31422.8	21858.8	32425.8	64985.2	55261.4	24949.9	48846.5	88870.4	28279.1	10278.5	385211	76577.5	247813	36904.6	88084.4	123519	116004	255356	438363	328488
M253T424	(M+H)+	His-Pro	253.127	423.515	1.51888	0.0188091	0.47779	119099	36455.4	146456	27962.6	81114.2	26939.4	68956.7	75111.3	31650.5	136978	32659.2	34635.5	26794.7	25635.5	22051.6	32008.5	25666.9	66681.6	56889.9	35664.8
M254T327	(M+CH3CN+H)+	His-Gly	254.12	327.32	1.01037	0.00103343	4.29885	3892.78	3142.18	4638.67	7305.97	6409.39	2482.28	5523.93	7570.51	4670.63	2065.7	36649.3	9647.49	23007.7	5517.4	9734.12	13126.2	11500.5	23700.6	41989.2	30191.4
M258T435_2	M+	Glycerophosphocholine	258.109	434.734	5.67153	0.00428256	7.02156	115597	184301	54762.6	119044	75940.5	20494	46196.3	36413.9	50370.9	44522.2	550496	636996	250018	1.59705e+06	245594	547168	658473	139085	549521	75207.5
M260T383	M+	alpha-D-Glucose 1-phosphate	260.024	382.516	1.26617	0.00154001	2.4279	18856.9	10142.6	14805.6	23698.2	12890.2	15337.1	12424.1	11870	12678.1	17437.5	48833.8	30396.7	29406.8	77754.1	43871.7	31261.6	41485	18223.6	19841.8	23450.1
M260T536	(M+H)+	Primaquine	260.171	536.125	25.0941	0.000433364	4.91955	7.10035e+06	631700	470066	4.85451e+06	1.93884e+06	873039	1.15414e+06	1.8171e+06	1.45077e+06	648540	1.05753e+07	1.6228e+07	1.88455e+07	2.74464e+06	1.25333e+07	1.23648e+07	1.49262e+07	3.62406e+06	4.96541e+06	6.20354e+06
M262T381_2	(M+NH4)+	D-Biotin	262.127	381.184	3.45925	0.00047362	0.544439	285075	458590	341187	215935	259993	500569	423790	559141	348880	323201	269188	174582	219323	133114	188138	157544	222799	116796	306893	234954
M266T282	(M+H-H2O)+	His-Gln	266.123	281.865	5.0236	0.00472155	3.13093	242772	143763	176054	237247	85701.8	71075.5	61173.2	512336	84413.8	157717	592964	277326	114304	444976	520139	1.18585e+06	608428	1.07984e+06	496828	228162
M269T308_3	(M+H)+	Deoxycoformycin	269.123	308.483	10.4043	0.00168954	1.36915	3.96636e+06	3.42095e+06	4.57688e+06	4.9775e+06	4.74042e+06	3.22059e+06	3.32256e+06	5.57758e+06	3.02871e+06	4.11152e+06	5.24517e+06	5.42801e+06	3.59211e+06	5.79272e+06	5.3246e+06	6.8478e+06	5.16094e+06	6.4273e+06	6.91346e+06	5.32503e+06
M272T424_2	(M+NH4)+	10-Hydroxycarbazepine	272.135	423.657	1.58217	0.00154514	0.612839	79210.7	91086.2	98649.5	117223	121001	72391.6	93315.6	119210	100322	66124.1	25923.5	64213	31481.2	48837	37437.4	70334.8	47772.2	73638	103200	84589.2
M274T441	(M+CH3CN+H)+	Ile-Thr	274.174	441.347	1.45758	0.00865412	7.03342	17947.1	4272.56	2884.72	9116.52	6364.27	4275.34	1237.84	6121.69	4132.25	3594	132236	44952.9	19997.9	5974.11	42142.3	18292.8	81735.2	19167.4	14158.5	42969.5
M274T515	(M+H-H2O)+	Cyclopentolate	274.186	514.7	7.42328	3.22535e-05	4.34092	385048	95086.9	109696	376488	269634	170730	148612	209068	150443	130215	1.60262e+06	734085	1.04276e+06	218686	710749	900346	1.16486e+06	1.1042e+06	527476	871485
M276T393	(2M+NH4)+	L-Pipecolic acid	276.189	392.983	1.54351	3.04737e-06	0.495576	36315.6	46541.8	65720.5	38579.8	51007.5	67392.6	59889.4	48311	48758.4	66871.5	23956	34731.4	29083.5	31525	16789.5	31653.1	21159.9	23674.3	25749.3	24029.8
M286T239	(M+CH3COO+2H)+	Acyclovir	286.113	238.668	2.52136	1.74349e-07	0.208852	80400.7	67914.7	52067.6	77294.5	126208	77523.6	76114.5	80974.8	92010.7	136821	15145.8	30369	12838.2	18525.4	14009.4	12874.6	24125.5	12939.5	19735.1	20581.5
M288T379	(M+H)+	Etodolac	288.164	378.604	1.93765	0.000943008	6.37851	34053.1	3365.17	3307.7	15910.1	9097.37	5254.22	6189.04	12523.4	3700.64	5315.34	159913	72449.9	82124.8	8459.7	64251.8	43031.1	76693.9	44677.8	22071.3	55988.2
M290T533	(M+H)+	Benzoylecgonine	290.143	532.836	1.5317	0.0081108	5.65601	24975	5941.73	4456.32	7925.8	7335.44	6995.81	6169.23	9963.87	5981.91	6687.78	154368	40380.3	54528.9	6286.8	42835.1	16599.1	70858.3	36789.5	11900.2	54319.5
M308T479	(M+H)+	Glutathione	308.086	478.579	2.63049	0.00114245	2.12794	129509	56320.9	107340	107223	70824.1	78835.2	65055	64552.4	62627.3	78836.8	286644	114094	162190	252937	195939	178149	256004	102276	86154.8	112915
M309T465	(M+CH3CN+H)+	Deoxyguanosine	309.126	464.713	1.75502	0.0282752	2.57116	75408.7	28122.1	62234.1	34403	50859.6	27910.3	16511.8	29182.9	40077.7	39160.5	14931	77972.1	38211.1	146175	186645	51251.3	259752	34650.1	174551	54279.6
M326T324	(M+CH3COO+2H)+	Thiamine	326.144	324.017	1.13487	0.00180787	0.544769	25354.3	44694.9	32972.3	39918.5	35525.7	49597.4	71760.5	41113.8	35550.8	28610.4	17870.1	19551.7	15620.8	18581	15365.7	20481.4	17786.4	28040.1	45645.3	21742.5
M338T33	(M+H)+	Erucamide	338.34	33.242	1.36205	0.0231057	1.80646	87215	45324.9	50853.2	58213.2	26160	34686.4	49602.2	38394.3	53500.3	37911.7	81073.8	49487	117089	62332.9	55397.5	69656.5	131303	191699	70863.7	41563.3
M385T392_1	(M+H)+	S-Adenosyl-L-homocysteine	385.127	391.643	1.28339	0.00145575	2.36196	25441	12667.4	17898.5	18672.4	18077.6	18942.9	16813.2	20306.6	16229.7	15030.6	36726.4	3997.01	69009.9	41299.6	51680.5	37701.9	76750.3	35586.5	28733.6	43856.2
M396T169	(M+CH3CN+H)+	MG(18:2(9Z,12Z)/0:0/0:0)[rac]	396.31	168.625	3.52573	0.042222	5.44352	27189.8	84857.7	52361.3	21783.5	13007.3	111456	59813.1	125004	87770.5	25576	1.09765e+06	55590.2	891899	78235.9	15600.6	196566	135429	58655.9	597024	187476
M489T425	(M+H)+	Cytidine 5'-diphosphocholine (CDP-choline)	489.113	425.336	1.94501	2.42942e-06	2.05082	40208.9	38037.3	33848.1	45229.2	29274.2	53074.3	50685	33493	29358.6	38946.9	88833.5	77111.4	71199.5	111647	104086	81806.2	72146.3	52967.1	66928	77515.9
M496T186	(M+H)+	1-Palmitoyl-sn-glycero-3-phosphocholine	496.339	185.617	3.93987	2.35662e-05	2.13656	143607	131147	178415	76478.9	98848.8	242871	174284	176745	199308	165079	278548	350983	239424	521857	299689	383972	396795	400688	248538	269761
M524T182	(M+H)+	1-Stearoyl-sn-glycerol 3-phosphocholine	524.37	182.433	1.95555	0.0179173	2.98777	32675.1	29301.1	33910.8	13268.1	21005.3	45488	30414.7	41050.5	33005.2	34100.4	98340.3	71638.6	63769.8	303358	45784.1	65199.4	64458.1	94957.4	72634.2	58674.2
M613T481	(M+H)+	Glutathione disulfide	613.16	480.634	9.02066	6.90169e-05	2.78331	1.01858e+06	261928	693381	912697	337205	276345	310393	659888	366919	383880	1.74714e+06	1.25105e+06	1.25826e+06	2.07144e+06	1.84384e+06	1.98909e+06	1.74318e+06	1.16993e+06	558006	900343
M615T481	(M+H)+	Cytidine monophosphate N-acetylneuraminic acid	615.16	480.632	2.81921	0.000114339	3.01781	91765.8	22711.2	58065	81785.2	30076.3	25831.1	26957	55861.9	31427.6	33517.5	169624	110638	114701	204582	182851	200836	169099	103293	49400.5	77129.5
M732T172	(M+H)+	Sphingomyelin (d18:1/18:0)	731.608	171.912	1.11058	0.00631346	2.66592	17640.3	12127.1	12577.7	13232	7410.85	10564.4	9129.48	10083.4	14655.6	7939.07	48458.7	62957	31012.7	47617.3	46995.6	10632.9	22862.3	14337.2	12095.6	10571.6
M757T126	(M+Na)+	PC(16:0/16:0)	756.556	125.792	4.10244	2.82584e-08	4.15854	71708.1	69504.9	65284.7	36620.9	69979.6	68601.3	71145.3	55595.7	52115.9	24925.7	281882	244659	177896	211165	275623	175540	314466	337938	160676	254907
M759T126	(M+Na)+	Thioetheramide-PC	758.572	126.019	12.4099	2.20009e-05	1.87617	2.28032e+06	2.75592e+06	2.50548e+06	1.54398e+06	1.45715e+06	2.21014e+06	1.97773e+06	2.67935e+06	2.47856e+06	1.14311e+06	5.38901e+06	5.46307e+06	4.41064e+06	3.14067e+06	3.77986e+06	3.31745e+06	3.16895e+06	3.56054e+06	3.80124e+06	3.42773e+06
M787T123	(M+H)+	1,2-dioleoyl-sn-glycero-3-phosphatidylcholine	786.602	122.726	7.48285	5.24552e-08	5.07792	181781	185289	161694	126935	105165	172514	122177	181771	131606	77710.6	846050	1.08271e+06	900286	963716	651048	428234	547423	568332	670213	687943
M811T119	(M+Na)+	1-Stearoyl-2-oleoyl-sn-glycerol 3-phosphocholine (SOPC)	810.603	118.651	4.62053	2.72837e-05	2.64534	143466	195696	132604	142342	100199	172666	149352	224887	153636	116501	364010	517619	555602	531579	400787	311080	231271	200793	591094	347108
M209T410_1	(M+H-H2O)+	His-Ala	209.101	409.675	1.76379	0.0566616	1.13726	463265	483702	428977	487347	451812	599383	540307	467656	459959	546690	694836	502924	496744	448462	470981	682823	657933	563342	584670	502973
M227T410_4	(M+H)+	Ala-His	227.112	409.698	17.3321	0.0647389	1.13582	4.76364e+07	4.86858e+07	4.1672e+07	4.84303e+07	4.20275e+07	5.97589e+07	5.25532e+07	4.51646e+07	4.51635e+07	5.36992e+07	6.9486e+07	5.08265e+07	4.77662e+07	4.35416e+07	4.70831e+07	6.6934e+07	6.3226e+07	5.47537e+07	5.78828e+07	4.91382e+07
M335T443_2	(M+CH3COO+2H)+	Phloretin	335.117	443.203	1.18968	0.0639883	1.88559	61938.3	17606.5	48264.9	29254.2	43068	30536.9	32401	14189	21516.6	41375.5	65621.9	22390	41853.7	144931	119946	42958.5	108426	11886.3	19762.5	63609
M357T551	(M+NH4)+	Propoxyphene	357.249	551.221	10.7797	0.0889673	1.24437	1.5321e+07	1.12241e+07	8.31406e+06	1.22361e+07	8.98394e+06	1.38673e+07	1.28256e+07	9.53041e+06	1.07362e+07	2.26082e+07	2.34679e+07	1.51269e+07	1.43338e+07	1.04191e+07	1.64112e+07	1.7543e+07	1.47e+07	1.69399e+07	1.26849e+07	1.47239e+07
M1000T338			999.562	338.317	0.0279849	0.773783	0.972619	1571.84	2366.59	2466.88	2395.6	1929.32	2601.92	2327.92	1955.31	2399.28	2299.53	2963.42	2347.36	1839.99	2551.18	2274.99	1776.76	2632.86	1910.95	2498.1	907.589
M1000T339_1			999.711	338.625	0.0853862	0.246101	0.866754	1386.59	1565.48	2178.97	1970.88	1499.97	1163.05	2136	1502.6	1462.04	2173.07	1584.58	1193.76	1356.54	1820.95	1818.4	1624.2	1084.36	447.268	1952.11	1886.15
M1000T339_2			999.83	338.733	0.142726	0.0463567	1.16532	1891.68	2298.13	2174.89	2397.06	1945.28	3027.51	2567.06	2202.98	1623.12	1882.94	2761.99	2544.81	2296.95	2885.66	2631.46	2828.58	2739.43	1665.42	2666.25	2628.94
M1000T339_3			1000.22	339.127	0.00635499	0.950623	1.00677	1711.95	1691.87	2471.74	1522.31	610.229	1757.9	1800.47	1896.06	1398.63	1885.52	1841.49	1129.96	1293.18	2071.45	1429.03	2047.83	1845.16	1749.76	1929.83	1522.37
M1000T340			1000.49	339.82	0.129559	0.0744696	1.24949	1285.39	1097.09	1571.9	1086.18	1232.87	1886.75	1338.73	1643.05	981.09	690.207	1903.89	1655.1	1691.91	1750.71	1568.05	2159.78	1339.27	1503.31	1792.29	645.686
M1000T426			999.532	426.307	0.20329	0.00300155	2.3239	646.969	366.536	856.273	185.441	129.447	480.708	159.223		659.357	386.747	1396.41	372.48	810.971	1947.24	819.164	624.475	1019.26	1087.4	960.996	956.169
M1001T286			1001.13	285.746	0.289467	0.0842976	3.79508	771.127	313.701	764.781	598.981	865.384	380.292	603.135	570.974	723.044	546.655	1095.63	1644.11	1176.33	10733	1867.43	1502.62	1580.34	1175.86	1098.34	1420.85
M1001T339_1			1001.13	338.586	0.018046	0.77	1.0294	1677.17	1548.64	2090.21	3453.96	2391.48	1810.81	2184.54	1860.52	1424.61	2023.62	2074.39	2350.99	1882.24	2157.06	1898.61	1783.53	1855.4	2613.04	1994.92	2457.11
M1001T339_2			1001.25	338.565	0.167205	0.0456817	1.1173	4981.08	5110.17	5506.86	5606.11	5485.99	5689.83	5568.51	4400.05	5062.12	5616.92	5638.26	7008.66	4314.57	5786.57	5377.18	6238.56	6935.97	5396.54	6622.58	5928.97
M1001T350			1000.63	349.637	0.266139	0.0345265	0.854476	10968.2	9782.1	12093.6	9267.27	9151.99	10373.4	10169.2	8379.51	10113.9	11711.9	11235.1	9618.63	6971.2	9921.37	8039.46	9596.44	10438.3	8352.8	6249.9	6742.72
M1002T148			1001.65	147.939	0.135055	0.006942	1.49588	559.561	495.933	502.638	416.738	290.697	827.99	813.229	491.98	872.298	306.373	968.202	841.021	707.733	1201.85	679.426	807.597	1075.85	644.589	610.921	805.969
M1002T165			1001.6	164.768	0.169863	0.0967965	3.65332	51.3776	45.0933	2385.23	53.5426	88.8003	110.51	14.5991	194.247	138.871	56.891	3774.17	1254.58	2414.53	190.285	122.882	1107.58	45.5781	2398.59	143.162	17.026
M1002T286			1002.13	285.707	0.190268	0.083754	3.1644	435.978	122.331	430.006	326.658	465.035	305.725	302.776	338.799	325.15	357.111	507.168	829.094	503.158	4678.34	776.05	690.31	768.131	683.266	526.484	827.229
M1002T338			1002.35	338.406	0.154546	0.214924	1.298	2916.43	2519.92	1069.14	3967.77	1700.29	3445	1395.66	2744.1	3293.38	890.399	3979.64	1635.85	1411.54	4205.08	3502.36	1702.11	4324.97	3739.71	5068.94	1506.66
M1002T339_1			1001.75	338.623	0.200224	0.00495421	1.17932	3104.28	2650.51	3636.78	4387.27	3183.89	3428.83	3369.26	3438.7	2976.76	2840.1	4040.52	3966.35	3382.97	4094.16	3730.98	4191.83	3562.4	3549.49	4412.97	4005.24
M1002T339_2			1001.92	339.3	0.0279904	0.549873	0.947564	1348.99	1447.23	1525.73	1329.76	1417.46	1647.21	777.079	1340.03	1157.08	1649.46	1207.54	1481.3	893.582	1487.37	1558.06	1440.81	1624.39	1281.29	1041.22	909.25
M1002T339_3			1002.25	338.583	0.26556	2.44998e-05	1.23452	3519.14	3582.03	4320.56	4035.56	4055.76	3854.61	4212.41	3752.67	3377	4251.63	5021.92	4937.79	4515.59	4786.52	4494.39	4347.38	5479.47	4436.87	5382.7	4695.87
M1002T350_1			1001.63	349.671	0.104073	0.283282	0.932917	6012.26	5324.42	7018.77	5360.89	5074.48	6103.56	5606.99	4545.05	5969.64	6623.18	6627.01	5461.62	4403.15	6089.62	5558.94	5964.38	5596.09	5606.59	4199.76	4265.5
M1002T350_2			1002.13	349.845	0.0884459	0.174178	0.8954	2822.72	2277.49	2922.97	2261.83	2387.76	3037.66	2546.13	2093.56	2528.05	2665.65	3064.31	2607	2036.69	2735.06	2333.13	2108.52	2551.26	2242.29	1194.26	1999.4
M1002T441			1002.29	440.653	0.028464	0.496345	0.871666	556.894	678.621	582.147	410.867	351.84	969.065	592.131	1229.97	294.902	774.614	722.519	413.512	267.612	709.397	212.258	615.435	389.51	1021.58	649.76	612.864
M1003T148			1003.31	148.211	0.0511225	0.291264	1.29762	302.242	345.787	367.728	221.431	154.601	707.447	556.76	134.549	921.429	123.914	394.727	474.41	546.14	411.848	649.538	554.31	942.143	253.086	282.433	468.901
M1003T286			1003.13	285.656	0.196503	0.0627983	2.95605	440.053	233.156	531.597	388.109	479.667	290.811	305.237	377.424	408.952	381.699	565.429	925.323	671.488	4516.66	881.137	811.051	760.407	735.965	668.887	805.15
M1003T338_1			1003.1	338.113	0.078482	0.251664	1.17329	1217.68	1316.85	1565.94	3044.48	1245.23	1849.39	1103.5	782.995	2070.44	1141.62	1835.26	1863.72	2018.53	1740.39	2368.34	1427.43	1883.84	1884.63	1491.14	1482.73
M1003T338_2			1003.35	338.261	0.0198062	0.817298	1.0391	1892.95	2233.67	2800.86	2947.97	1119.66	1328.3	1108.88	2392.2	2344.31	1964.99	1888.14	1118.43	2446.11	3352.52	2535.99	1421.49	3364.94	2199.4	1253.27	1340.71
M1003T339_1			1002.76	338.607	0.175733	0.0145835	1.18427	2712.26	3283.95	3825.08	3299.3	2640.98	3136.57	3342.47	2806.83	3235.17	2430.62	3715.8	3326.61	2969.23	3775.4	4455.36	4183.46	3534.71	3262.34	2988.04	4161.68
M1003T339_2			1003.02	338.707	0.230361	6.97625e-05	1.25859	2534.59	2020.06	2989.15	2809.52	2390.86	2881.88	2916.13	2708.73	2885.47	2400.42	3512.31	3065	3612.43	3433.44	3165.04	3138.21	3125.52	3111.49	3959.29	3276.17
M1003T339_3			1003.25	338.583	0.193242	0.000861409	1.15977	3241.35	3214.57	3650.18	3292.25	3156.98	3353.81	3446.46	2713.81	2987.05	3192.29	4042.45	4003.85	3910.9	4018.39	3423.68	4031.81	3866.93	3491.91	3402.16	3208.95
M1003T350_1			1002.62	349.616	0.344695	0.0285671	0.861069	17466.4	15848.6	19769.6	14828.4	15546	17586.5	17641.1	14238.1	17963.3	19400.7	18200.9	16235.5	11484.5	16472.2	13936.7	16511.9	16960.2	13689	11308	11831.3
M1003T350_2			1003.12	350.163	0.0946226	0.16547	0.910383	3066.28	2484.51	3440.56	2747.78	2622.71	3197.72	2973.59	2381.49	3079.81	3688.4	2661.25	2850.78	2328.87	3169.8	2689.39	3098.86	3306.88	2529.88	2066	2321.06
M1003T392			1003.31	391.678	0.413948	0.00123354	0.522989	5621.31	4362.56	5121	4252.52	4953.21	5348.57	4752.37	4490.46	3322.13	7878.54	3533.3	4620.69	4305.47	910.99	1368.43	1567.63	288.275	2146.81	4355.22	3106.33
M1004T339_1			1003.52	338.733	0.109164	0.0933621	1.1734	844.716	1747.53	2284.7	2380.76	1987.56	1721.87	1770.7	1929.32	1567.76	1723.13	1954.63	2173.43	2200.5	1991.42	1490.96	2504.32	2553.84	1740.48	1897.99	2564.44
M1004T339_2			1003.53	338.722	0.0947115	0.188757	1.14144	1403.54	1897.72	2100.84	2285.98	2026.67	1916.53	1563.75	1914.26	1221.21	1799.53	1989.74	2301.04	2243.98	1894.48	1538.61	2680.69	2564.11	1770.56	2565.92	1145.25
M1004T339_3			1003.75	338.7	0.105903	0.191865	1.17374	2602.26	1781.7	1881.44	2279.96	1932.42	1657.06	1599.92	1414.9	1690.2	2498.48	2816.42	2494.94	1180	1267.98	2318.83	3444.82	2524.15	2102.23	2475.42	2073.47
M1004T339_4			1004.02	338.715	0.0120924	0.923046	1.0088	2018.24	2012.14	2570.73	2350.35	3150.14	3065.84	2209	2007.1	2025.4	1803.3	2249.7	2823.53	1703.07	2137.51	1785.15	2535.18	2893.52	1802.88	2736.02	2749.94
M1004T339_5			1004.25	338.546	0.0835413	0.28762	1.10259	2271.35	1290.42	834.519	1801.07	1799.29	2134.2	1770.96	1628.59	1557.95	2143.78	1912.27	1568.44	1830.05	2037.14	1930.67	2354.2	1976.07	1357.24	2010.81	2023.09
M1004T342			1003.81	341.967	0.101222	0.159454	1.23011	1680.58	1701.43	1983.6	1227.43	1301.12	1671.75	2099.82	647.546	1788.84	590.046	1204.39	2467.24	1574.95	1075.75	2331.2	2431.68	2151.53	1742.79	1660.18	1433.23
M1004T350_1			1003.62	349.671	0.265899	0.00742445	0.840892	7378.65	6825.5	8532.84	6643.3	7422.43	7815.66	7477.24	6537.26	7850.14	8169.97	7534.1	7168.1	4412.99	6898.47	5947.07	6817.18	7265.08	6187.34	4793.39	5751.34
M1004T350_2			1004.12	349.902	0.001764	0.928363	0.993441	3343.09	1779.34	3389.69	2750.89	2892.13	3511.29	2798.93	2520.39	2663.75	3236.76	3233.93	2871.6	2190.05	3409.93	2840.4	3173.9	3250.29	2768.7	2614.38	2343.6
M1004T391			1004.31	391.093	0.317829	0.0018618	0.459751	574.962	2575.92	2645.72	1733.23	2954.15	3164.06	3606.24	2785.95	1562.42	3797.81	1652.61	1923.72	1824.59	383.109	985.952	788.644	76.2915	730.016	1482.32	1830.64
M1005T338_1			1004.67	338.371	0.0582196	0.352598	1.05835	2400.09	2727.82	2923.93	2936.87	3328.13	3261.05	2989.05	2464.88	2524.01	2820.95	3067.74	3410.29	2060.6	2918.58	2790.39	3021.12	3231.73	2637.27	3689.29	3205.68
M1005T338_2			1004.96	338.26	0.225434	0.00337319	1.40715	1498.61	2238.76	1208.04	1375	2626.49	1680.82	1600.06	2536.81	1217.55	2049.36	1648.55	3012.91	2881.07	2778.92	2459.7	2809.65	2670.93	2077.93	2877.47	2155.97
M1005T338_3			1005.37	338.415	0.190496	0.00145732	1.38893	1565.03	940.443	2063.41	1942.77	1321.83	1070.93	1717.46	990.67	1483.35	1609.84	2250.05	2230.7	2029.62	1616.36	2225.62	2560.93	1703.07	2015.59	1975.92	1817.38
M1005T339_1			1004.53	338.625	0.0146351	0.696013	0.968953	1698.25	1389.18	1674.83	1403.46	1512.66	1490.61	1275.17	1382.79	1743.71	1577.02	2029.42	1739.95	1487.48	1568.67	991.457	1762.46	1453.59	1458.24	1249.09	937.005
M1005T339_2			1004.68	338.647	0.152508	0.0984802	1.18205	1993.33	3394.24	1932.23	3823.82	3414.11	3253.97	3208.74	2607.27	2834.28	3343.22	3468.61	3891.37	3012.26	4537.45	3540.73	3830.8	3399.65	2007.61	4547.85	2995.01
M1005T339_3			1005.04	338.776	0.0975412	0.0931647	1.0955	2030.81	2754.8	2252.14	2323.98	2534.09	2548.09	2728.03	2295.82	2669.71	2056.9	2334.63	2986.52	2149.18	2838.03	2700.25	2806.78	3096.77	2457.87	2325.03	2809.82
M1005T339_4			1005.17	338.715	0.033052	0.692891	1.03556	2586.31	2847.04	3070.74	1810.47	2438.74	2526.69	1148.34	2252.57	1944.07	2505.77	2663.09	2698.99	2366.58	3071.76	2233.15	1992.6	2273.04	2336.6	1990.56	2326.79
M1005T339_5			1005.29	338.715	0.0475193	0.541261	1.05266	2106.71	1432.38	2487.44	2528.91	3195.15	2061.9	2031.58	2268.49	2262.35	2076.64	2173.39	2186.43	2077.34	2716.27	2453.01	2713.85	2850.76	1530.36	2635.52	2297.02
M1005T343			1004.81	342.526	0.0298759	0.806293	1.03085	2413.15	1281.58	1819.49	2197.42	1200.19	1846.46	2187.79	1532.39	2011.67	2333.58	2781.65	1514.79	1709.77	2638.05	1939.25	2528.45	2350.14	1479.27	1447.32	1015.8
M1005T349			1005.11	349.32	0.0120978	0.7301	0.982463	2662.81	1990.79	3015.23	2367.23	2425.42	2692.72	2597.54	2265.72	2402.57	2572.18	2822.46	2456.87	2201.24	2911.26	2273.51	2718.12	2337.31	2022.63	2435.68	2374.84
M1005T350			1004.61	349.586	0.360572	0.00105528	0.853168	12668.6	11876.4	13644.7	11845.2	12860.9	13678.7	13635.5	11972.7	12971.8	13942.1	13330.8	11943.1	9208.04	11834.5	9622.47	11357.4	11971.7	10939.6	9760.47	10172.9
M1006T326	(M+H)+	Palmitoyl CoA	1006.35	325.678	0.174584	0.000953309	1.57509	527.39	615.285	801.786	731.138	673.235	831.958	575.31	1253.93	821.755	451.537	1239.24	1066.2	803.497	961.296	979.119	1332.26	847.769	1489.66	1287.16	1465.71
M1006T338_1			1005.96	338.486	0.128971	0.107516	1.19676	1795.79	1715.13	1961.7	2101.94	1428.33	2457.24	1026.14	1886.4	1363.93	1708.82	2102.15	2242.68	2316.84	2198.96	2485.53	2264.1	2330.13	747.832	1877.5	2312.27
M1006T338_2			1006.43	338.286	0.268339	4.49454e-05	1.42571	1974.35	2005.09	2048.29	1774.51	2014.61	2370.82	2035.2	2063.42	2861.75	1915.94	3135.82	2784.21	2169.71	2908.37	2857.48	3380.36	3041.27	3150.83	2766.49	3836.57
M1006T339_1			1005.67	338.583	0.123379	0.0401441	1.09139	3179.41	2757.94	3473.88	3457.93	3301.74	2957.18	2852.81	3203.19	3004.35	3333.67	3805.57	3402.98	3065.22	3608.33	3373.83	3774.56	3155.59	2851.13	3695.21	3670.33
M1006T339_2			1005.68	338.719	0.175321	0.0193586	1.18894	3195.09	2363.92	3255.77	3320.22	3297.03	2311.22	3264.66	3412.51	2385.98	2918.99	4649.31	3379.64	2844.8	3644.14	3863.33	3011.39	3346.61	3055.38	3769.31	3777.78
M1006T339_3			1006.04	338.742	0.085035	0.225535	1.12218	1856.95	1497.35	1623.9	2130.52	1327.45	2072.56	1532.02	1721.08	1331.33	1713.57	1762.09	2249.79	2144.45	2076.14	2529.95	1338.74	2021.31	1140.75	1515.34	2081.67
M1006T339_4			1006.17	338.93	0.0032033	0.996621	1.0003	2175.24	2212.79	2130.47	1901.43	2341.08	2033.72	2196.5	1460.63	1837.84	2504.26	2311.67	2370.24	1513.79	2425.87	2261.07	2002.73	1902.08	1558.81	2524.32	1929.64
M1006T339_5			1006.18	338.716	0.0324568	0.639629	0.961585	2053.42	2375.4	2118.11	2181.87	2349.8	1951.97	2462.19	1458.88	1837.84	2068.8	2055.77	2221.75	1432.01	2167.96	1664.6	2191.2	1899.27	1558.81	2997.23	1868.39
M1006T349			1006.1	349.077	0.0191367	0.847863	1.00728	2067.14	2373.72	2329.82	2433.62	2400.37	2423.38	2498.09	2503.04	2124.63	2218.69	2689.76	2457.55	2266.64	2559	2422.79	2643.34	2203.97	2098.77	2072.59	2128.13
M1006T350			1005.61	349.655	0.136423	0.112752	0.907277	4665.67	4717.15	4810.98	4899.78	5290.64	5438.95	6245.96	4612.6	4745.39	6070.86	6008.76	4772.43	3733.18	4942.61	3831.89	4529.44	5362.77	4217.28	4574.53	4750.03
M1007T338			1007.43	338.288	0.194101	0.000178793	1.31037	1245.64	1818.61	1784.61	2139.31	1802.7	1544.36	2032.76	1566.55	1728.19	1285.96	2421.49	1967.02	2248.27	2013.71	2362.54	2401.57	1853.39	2297.19	2252.99	2390.83
M1007T339_1			1006.67	338.962	0.031779	0.801427	0.973923	1462.11	2300.22	1851.03	2027.72	1503.17	1587.01	1774.33	1938.04	1469.45	2598.08	2152.3	2369.09	1723.61	949.248	1639.59	1206.54	2380.43	1847.59	1978.75	1781.28
M1007T339_2			1006.91	339.366	0.259014	0.000241711	1.32831	2543.67	2248.06	2337.76	3017.81	2650.31	2799.85	2976.76	2954.38	2507.64	1968.69	3388.56	4097.6	3675.67	2932.82	3421.42	3067.08	3293.7	2795.95	3578.71	4291
M1007T339_3			1006.93	338.717	0.237508	0.00180827	1.31129	2489.72	2219.83	2311.2	2993.12	2820.13	2892.22	2945.48	2892.33	2476.05	2016.58	3108.09	4510.48	3633.51	2924.8	3423.16	2763.52	3192.01	2773.28	3492.65	4346.42
M1007T339_4			1006.94	338.704	0.29376	6.06928e-05	1.42604	1641.95	2137.96	2161.62	2698.05	2735.86	2857.1	3145.83	3087.75	2414.77	2199.8	3627.55	4253.71	3639.24	2975.73	2948.38	3671.3	3432.06	3384.04	3584.39	4249.71
M1007T339_5			1006.99	338.717	0.118116	0.128333	1.18359	2063.68	2151.7	1569.46	2414.65	1869.75	1793.64	2309.31	1828.01	1018.45	1784.91	2527.86	2442.74	857.8	2203.51	1998.46	2346.75	2649.82	2943.48	2152.57	2132.77
M1007T339_6			1007.25	338.679	0.0997065	0.188445	1.11383	2302.41	2060.45	2481.53	2633.03	2260.64	2613.1	2674.88	2187	2213.35	2330.87	2961.7	2869.51	1182.77	2834.02	2740.04	3197.46	3254.5	2519.07	2362.32	2540.25
M1007T339_7			1007.32	338.892	0.095565	0.0716104	1.13307	1393.54	1599.07	1961.44	1631.96	1770.91	1685.62	2283.24	1638.11	1913	1850.91	2307.62	1821.93	1500.49	2162.04	1879.6	2371.84	2427.07	1839.98	2026.07	1750.18
M1007T342			1006.8	342.066	0.0248408	0.680016	1.03413	2350.15	1894.16	2490.62	2103.83	1158.98	1722.01	1906.7	1480.53	1841.44	2436.38	2170.81	1820.83	1625.49	2389.01	2150.84	2091.42	2109.24	1844.74	1619.25	2224.75
M1007T349			1007.1	348.677	0.0615676	0.24322	1.08404	1919.56	1978.73	2171.45	2273.72	2252.17	1370.76	2107.32	1830.14	1583.38	1785.87	2122.63	1331.07	1944.76	2188.46	2086.34	2108.44	2317.01	2083.36	2503.12	2207.72
M1007T350			1006.6	349.505	0.253448	0.00425219	0.864952	6525.33	6607.98	6677.75	7136.41	6885.79	7836.99	7797.43	6858.43	7043.62	7060.26	6674.18	6166.96	5746.54	6087.14	5345.85	4360.91	6450.31	6116.13	6903.49	7067.1
M1007T421_1			1006.66	420.514	0.123531	0.236851	1.43499	1105.8	1293.06	1368.39	708.319	1221.22	2094.43	293.39	616.577	965.494	1391.3	4342.59	1746.22	2253.3	1930.11	1044.91	939.285	1071.27	464.254	476.544	1599.66
M1007T421_2			1007.17	420.517	0.08728	0.319673	1.33499	919.003	882.853	1989.49	511.992	1209.96	1311.4	403.038	554.946	1070.5	1589.3	3757.24	1678.19	2033.3	1466.57	660.522	720.802	905.943	713.826	709.834	1294.4
M1008T338_1			1007.65	338.231	0.111178	0.207382	1.12015	2804.71	2541.29	1651.52	2696.26	1983.67	2020.41	2605.54	2619.42	2088.71	2721.87	3059.77	2482	2384.09	3086.18	2477.52	3515.84	2880.41	2952.32	1513.55	2233.26
M1008T338_2			1008.2	338.281	0.0298048	0.635981	1.03104	2294.17	2336.63	2539.52	2630.55	2403.67	2668.29	2646.97	1999.2	2184.82	3008.82	2520.71	2879.17	2095.96	2784.17	2307.42	2791.94	3361.17	2235.79	2490.51	2012.8
M1008T338_3			1008.22	338.241	0.042981	0.518059	1.04399	2228.1	2290.36	2483.03	2563.36	2323.64	2593.31	2551.26	2139.26	2189.6	2939.44	2520.71	3033.07	2032.07	2735.64	2233.04	2791.94	3361.17	2235.79	2490.48	1936.47
M1008T339_1			1007.92	338.658	0.164714	0.0128903	1.2382	1667.36	1087.46	2190.75	1838.79	2268.96	2110.67	2039.17	2066.99	1953.6	1943.67	2314.48	3016.84	1774.37	2130.6	2308.58	3015.47	2601.24	2058.5	2250.63	2262.37
M1008T339_2			1007.98	338.733	0.084629	0.248716	1.14786	1569	2219.85	2206.28	2720.78	2039.29	1647.03	1943.52	1305.34	2175.33	1774.89	2701.16	2273.52	1576.81	3585.24	1878.24	1202.87	2235.53	2041.07	2489.74	2515.42
M1008T339_3			1008.1	338.784	0.181422	0.0152942	0.804339	3052.28	2405.49	3386.91	3666.37	3512.36	3374.13	2535.76	2617.4	2690.05	2955.87	3154.06	1351.03	1807.17	2515.74	2149.52	2365.88	2732.25	2621.26	2747.71	2843.69
M1008T339_4			1008.21	338.717	0.0043426	0.990144	0.998834	2302.95	2321.54	2539.52	3039.46	2601.23	2413.57	1775.57	2188.32	2176.81	3241.92	1852.57	2954.5	2095.96	3315.58	2307.42	2652.67	3327.78	2184.65	2235.65	1645.41
M1008T339_5			1008.32	338.661	0.0935493	0.118279	1.16133	1693.6	1160.05	1674.62	1076.19	1635.04	1210.84	1376.33	1068.98	1614.65	1788.74	1333.04	1748.28	1182.27	2345.23	1651.26	1836.22	1479.76	1322.65	1825.49	1881.71
M1008T343			1007.8	342.669	0.0863034	0.0780418	1.19432	974.125	654.362	935.112	1071	980.065	937.269	880.447	867.878	924.139	1255.06	1339.78	893.846	1073.56	1172.53	1504.59	1271.51	1247.06	727.572	1369.89	721.171
M1008T349			1007.59	348.798	0.0450308	0.485792	0.969488	2921.09	3147.79	3388.21	3508.01	3599.75	2654.52	3396.24	3078.97	3363.7	3116.38	3258.72	3330.59	2869.67	2869.71	2618.34	3353.58	3685.22	3034.22	2825.38	3347.53
M1008T421			1007.66	420.536	0.0903494	0.276767	1.60901	393.698	364.63	540.27	374.713	201.284	928.745	452.016	181.341	715.294	676.671	2826.36	517.318	1296.82	656.209	380.878	812.727	414.05	227.02	69.9158	568.048
M1008T504			1008.37	503.919	0.131019	0.00727611	1.38449	505.244	1164.13	931.694	642.207	751.32	691.335	599.147	646.291	628.852	680.903	1097.1	1013.48	890.048	1367.89	923.441	982.342	1169.53	605.273	777.634	1198.53
M1009T339_1			1008.7	338.721	0.0129018	0.824873	0.983358	2231.51	1716.25	2938.44	2456.41	2252.95	1954.57	1912.11	1983.54	1840.37	2486.72	2285.49	2441.01	1630.19	2873.73	1993.02	1925.22	1989.07	2169.08	1849.85	2253.87
M1009T339_2			1009.09	338.742	0.0426404	0.506468	1.06518	2466.63	2167.21	1839.39	2101.46	2203.33	2553.91	2399.76	705.326	1880.32	2358.98	2691.51	1868.92	2514.65	2360.56	1557.48	2131.74	2106.95	2071.09	2468.14	2252.88
M1009T339_3			1009.2	338.655	0.0651225	0.373642	0.906512	2660.9	2565.25	2910.55	3317.96	2880.96	3182.22	2650.24	2105.8	2338.32	2643.25	3726.19	3442.56	1142.54	3004.62	2559.79	2462.23	2740.55	2090.96	1920.55	1617.39
M1009T339_4			1009.27	338.579	0.0555958	0.337909	1.10996	1204.08	1255.81	2073.34	1778.78	1823.72	1680.05	1183.63	830.252	1049.03	1445.97	1408.81	1601.42	899.697	1841.72	1436.07	1635.59	1643.32	1499.62	1896.52	2036.98
M1009T340			1008.99	340.326	0.0479532	0.260188	1.11246	491.939	1058.12	1281.77	1014.28	1232.39	1252.8	1377.53	999.961	809.299	1489.62	1500.01	1391.57	1000.83	1230.22	1317.04	1187.71	1328.89	1213.29	1044.04	1032.06
M1009T341			1008.88	341.031	0.0815888	0.148575	1.13617	1544.9	1014.01	1253.28	1118.44	1198.11	1028.95	1078.39	934.226	610.363	1184.19	1371.37	1082.3	859.719	1432.2	1235.58	1545.9	1388.83	1095.12	1194.88	1252.02
M1009T342			1008.79	342.457	0.00571061	0.903268	0.99273	1914.79	1872.27	2028.86	1820.31	1901.02	1713.09	1871.78	1675.52	1833.48	2305.65	2066.44	1383.53	1854.93	2345.42	1747.35	2171.88	2165.02	1573.62	1871.12	1619.78
M1009T349			1008.58	348.934	0.00888016	0.789106	1.0233	3763.48	3236.62	4349.68	2740.37	4392.03	4320.89	4195.92	3882.54	3205.61	3904.05	5291.75	3771.79	3885.68	3329.52	3902.26	2159.14	3923.42	3696.07	5051.03	3865.78
M100T208			100.109	208.269	0.155175	0.303639	1.17646	4297.67	5581.71	3851.92	2564.53	2056.83	3855.92	3876.6	6653.68	6119.86	3805.79	6522.06	3636	3138.97	4532.44	3502.69	8668.96	5230.87	6091.27	5026.39	3843.23
M100T27			100.082	27.227	0.0428521	0.766678	1.02534	6879.09	8951.04	10049.6	10220.5	9402.01	9601.25	6534.45	11654.2	9030.81	9256.29	13500.2	7159.47	9142.47	9145.53	8007.68	9618.46	10157.4	9459.36	10818.9	6890.19
M100T324			100.073	323.805	0.831556	3.47056e-05	2.15007	5367.15	8562.77	6281.29	9666.18	5502.22	9812.19	6542.01	8481.06	6585.09	3101.06	21010.7	14086.7	21133.6	19043.9	10812.1	13421.8	9212.26	12015.5	15484.9	14070.6
M100T49	(M+H-H2O)+	5-Aminopentanoic acid	100.073	48.622	1.39872	0.259105	0.749082	342252	150315	395772	384978	171834	184871	115545	177635	530903	194320	248013	177922	129335	201723	136668	148934	110786	235237	99326.8	495943
M1010T286			1009.64	285.818	0.173489	0.120855	3.95373	312.429	107.399	334.086	187.752	385.189	117.571	206.052	211.26	250.027	141.87	370.799	539.783	367.786	4552.97	601.807	552.297	527.193	504.114	376.583	516.941
M1010T338_1			1009.92	338.186	0.150946	0.175569	1.26883	950.502	3662.68	3989.47	1122.82	3295.65	3402.65	1089.32	3562.83	4098.35	1809.54	2154.77	3893.62	3680.35	3900.15	3775.8	3813.03	4807.46	1505.25	3962.61	2744.81
M1010T338_2			1010.35	338.38	0.253096	6.87257e-05	1.26611	3113.68	2569.97	3191.07	3156.75	2753.17	3535.49	3373.44	2646.95	3392.88	2229.87	4196.11	3756.64	3337.98	3674.52	3885.57	3842.44	3791.95	3857.49	3524.87	4069.39
M1010T339_1			1009.6	338.799	0.0215901	0.597099	1.03519	1910.53	2118.53	2109.07	1983.64	2122.14	2259.82	2168.97	1429.1	1663.1	2580.28	1935.71	2283.14	1550.79	1825.85	1974.25	2373.11	2225.02	2210.82	2263.79	2418.62
M1010T339_2			1009.71	338.719	0.0456714	0.506027	1.04475	2061.9	2234.16	2176.01	2290.66	2601.93	2185.4	1874.79	2082.18	1729.35	2189.88	2275.78	2802.91	1382.73	2547.73	2298.37	2349.64	2097.39	2269.19	2410.69	1950.55
M1010T339_3			1009.72	338.722	0.048282	0.511416	1.06571	2648.54	2234.26	2658.69	2378.96	1046.2	2461.55	2645.4	1432.59	2425.45	2771.03	2585.29	3077.28	1722.04	2759.99	2540.39	2622.59	1972.91	2087.9	2607.7	2218.39
M1010T339_4			1009.86	338.536	0.226424	0.000676884	1.17279	3681.76	3871.16	4434.31	4173.33	3623.41	4056.99	4358.09	4161.3	4195.09	3418.6	5338.69	4537.45	4653.57	4514.97	3919.7	5169.63	4887.22	4611.12	4313.65	4935.08
M1010T339_5			1009.93	338.733	0.120871	0.250533	1.22145	2851.56	1461.6	1772.32	3859.77	1230.05	2356.94	2846.25	3732.7	4178.67	3159.1	4430.74	2064.28	3790.72	1923.45	3902.69	3089.16	4938.28	4182.95	4073.6	1131.8
M1010T339_6			1010.09	339.317	0.0892693	0.231786	1.17791	2287.17	1204.69	2235.36	1473.33	1939.6	2349.93	2292.78	1452.93	1980.11	1513.14	3472.47	764.783	2211.99	1361.6	2224.02	2101.42	2435.97	2158.5	2603.92	2726.41
M1010T339_7			1010.2	338.722	0.0625165	0.395768	0.926751	1710.72	2012.44	2421.1	2465.17	1765.62	2053.24	1080.27	1986.26	2270.97	2713.34	2419.17	1703.57	1598.21	1860.87	2023.97	1766.43	2301.61	1526.3	1895.34	1883.57
M1010T339_8			1010.34	339.255	0.270481	1.45424e-05	1.27586	3002.69	2755	3308.59	3767.49	3281.17	3400.51	3600.34	3149.44	3588.1	2784.26	4345.29	4094.47	3883.38	3735.91	3940.33	4391.69	3670.18	4448.23	4547.32	4584.19
M1010T343			1009.78	342.526	0.123462	0.208999	1.29449	2188.84	1237.76	1989.1	1762.69	791.949	2535.78	3396.97	1292.71	1083.45	1608.71	2793.11	2398.82	2536.03	2032.13	2138.49	1135.52	1231.76	1222.53	3321.2	4346.29
M1010T349			1009.69	348.854	0.0660769	0.391772	0.898669	2314.31	2067.67	2610.44	1407.93	3033.96	2159.52	2020.88	1617.42	2166.96	2453.58	3225.88	1625.77	1142.57	2561.51	1325.39	2300.89	2446.19	1787.36	1628.88	1593.89
M1010T404			1010.48	403.558	0.287537	0.0298424	1.37406	5052.02	3687.94	5670.29	4237.8	4345.93	3311.82	3301.6	4943.13	5342.99	3130.94	5326.92	6556.09	5633.7	10031.9	5363.32	2280.3	5946.5	6847.97	4612.48	6519.15
M1011T286			1010.64	285.697	0.17277	0.106962	4.05639	289.116	73.0412	256.747	237.604	286.443	131.56	232.085	174.083	236.542	178.368	359.188	559.924	396.043	4229.91	612.225	501.747	536.917	401.645	326.861	576.071
M1011T338			1011.35	338.415	0.109141	0.111405	1.16073	1942.36	1831.32	3018.08	2755.55	1976.55	2432.68	2635.02	1724.9	2923.78	2504.44	2877.81	3522.91	2413.42	2326.99	2717.63	2883.1	1906.1	2365.78	2865.38	3681.94
M1011T339_1			1010.59	338.688	0.0438002	0.395865	0.9306	1504.45	1639.78	1847.29	1998.05	1337.12	1338.49	1510.28	1709.46	1290.73	1734.19	1551.41	1837.2	1065.72	1373.69	1012.62	1528.98	1792.37	1112.88	1670.8	1860.04
M1011T339_2			1010.86	338.595	0.227405	0.00448265	1.26676	2588.38	3572.12	2519.75	3629.47	3572.4	3103.67	3586.73	3091.03	2896.74	2563.37	4084.34	4066.98	3117	3596.16	3369.32	3769.78	3514.49	3889.71	4596.66	5421.83
M1011T342			1010.77	342.176	0.0732316	0.441651	1.15216	2058.15	1148.78	1751.15	2841.99	2247.1	2813.83	1743.28	1872.42	1342.9	2362.73	1841.02	1748.29	1275.93	2654.76	2478.88	934.539	2095.2	2458.2	2837.4	4929.15
M1011T350_1			1010.55	349.808	0.0178737	0.676813	1.01963	2028.46	2727.12	2520.22	2791.71	2987.93	2650.36	2777.19	2523.05	2360.79	2318.51	2980.11	2430.87	2239.79	2500	2562.56	2483.99	2830.53	2417.75	2791.47	2952.38
M1011T350_2			1010.68	350.305	0.014786	0.850065	1.02203	3019.21	2158	3119.17	1867.67	2411.73	2639.23	2373.82	1983.23	2390.82	3259.55	2937.98	1515.18	2114.26	3664.3	3633.98	2729.68	3216.36	2385.6	1696.71	1884.15
M1011T403			1011.49	403.47	0.336454	0.00244843	1.74411	2645.8	2447.26	2171.8	470.804	3138.35	2547.59	1179.21	3216.31	2102.02	668.891	2569.68	4207.28	4244.88	5560.06	2539.29	3293.35	3405.2	4322.79	3076.01	2689.19
M1011T404			1010.98	403.572	0.368209	0.0048507	1.4645	5113.73	3171.77	5661.31	4261.67	6321.85	3299.67	2828.01	4158.77	3568.28	3578.86	3428.33	7187.22	5969.42	8704.23	6136.52	7456.67	6376.82	4429.14	5088.99	6678.85
M1011T419			1011.18	418.854	0.164063	0.371647	1.56498	575.112	2397.06	4468.29	401.111	484.305	4641.84	342.361	1340.42	3265.37	3619.14	10320.8	2790.31	8414.02	7413.69	877.508	626.685	1706.82	527.31	677.71	347.113
M1012T286			1012.12	285.893	0.15984	0.022832	2.19717	452.913	183.128	388.538	367.208	484.713	255.993	348.563	417.531	347.719	275.057	580.205	672.2	485.684	2268.26	626.541	625.148	615.313	590.109	622.201	651.371
M1012T339_1			1011.62	338.834	0.0403626	0.405146	0.950843	2834.38	2694.88	2380.56	2935.59	2322.74	2577.17	2088.62	2403.72	2643.19	2633.57	3094.73	2641.43	2028.39	2652.91	2065.18	2190.41	2923.38	1969.49	2278.33	2415.96
M1012T339_2			1011.63	338.583	0.0181186	0.978442	0.996999	3111.74	2769.43	1870.32	3436.09	2104.64	2559.71	1797.38	2484.13	2796.61	2474.55	3278.45	3035.22	2425.36	3605.34	1272.33	2164.92	2937.43	2655.61	1848.49	2105.19
M1012T339_3			1011.86	338.742	0.141923	0.022947	1.18691	2543.06	2122.91	2503.03	2368.71	1920.17	2604.76	2417.87	1143.8	2332.34	2302.73	3225.94	2338.35	2489.59	2642.56	2515.61	2744.44	2528.02	2765.14	2177.72	2992.4
M1012T339_4			1012.13	338.774	0.0513358	0.611251	1.04703	2443.08	2273.1	2334.18	1624.36	2527.43	3020.01	2152.82	2360.11	1374.04	1335.12	2484.63	2395.21	1864.61	2457.07	1922.93	2077.39	2552.95	1873.05	2646.58	2178.36
M1012T340			1012.21	339.557	0.00362687	0.961263	1.00509	1702.31	1198.25	2614.86	1559.52	1066.11	1360.02	1505.69	1811.52	1078.17	1629.22	1879.09	1546.69	1184.95	1796.34	1244.96	1464.34	1573.29	1792.6	1534.71	1587.65
M1012T350			1011.68	349.884	0.0111601	0.901278	0.987158	2709.38	2270.7	3161.22	2147.09	2421.38	2529.38	2777.07	1561.38	2370.2	3405.49	3251.22	2719.74	1976.14	3345.94	2639.95	2800.6	2837.71	2196.62	1358.49	1901.28
M1012T426			1012.17	425.731	0.122697	0.778553	0.95878	32555.3	36580.5	46226.1	30718.7	38865.9	56188.8	42545.3	24389.8	37828.1	53229.2	68190	46687.9	56462.2	43815.8	28343.8	28412.3	34739	18786.7	29731.6	27506.6
M1013T286_1			1012.62	285.697	0.139774	0.0173823	2.19767	340.411	143.434	344.898	219.558	344.848	215.135	251.082	221.736	354.76	218.365	479.684	526.067	417.499	1644.24	414.769	467.673	521.167	399.315	417.021	545.669
M1013T286_2			1013.12	285.643	0.154953	0.0219574	2.14082	413.909	173.458	462.05	312.998	450.871	313.558	364.546	337.876	415.27	281.495	499.192	646.42	512.075	2159.01	573.859	605.463	729.318	566.636	541.398	715.223
M1013T338_1			1012.72	338.281	0.165459	0.0233085	1.34089	1651.62	1598.17	1170.38	2407.79	1535.14	1318.56	2137.68	1119.5	1183.78	1585.05	1822.26	2228.8	1639.01	1745.2	1349.94	2450.65	1717.41	2469.8	3098.28	2540.99
M1013T338_2			1013.05	338.244	0.0965847	0.234718	1.22212	2356.76	738.896	3089.79	1305.93	1645.86	1166.01	3361.8	1064.23	2956.15	2898.6	2890.78	2718.17	1553.08	3187.26	2506	2455.29	1458.55	2840	3444.79	2102.19
M1013T339_1			1012.63	338.7	0.0605676	0.407835	0.917412	2874.5	2559.04	2419.12	3217.11	3033.52	2282.91	2833	2614.1	1550.46	2665.91	3589.71	1931.89	1680.78	2604.61	1802.45	1651.95	2752.86	2137.5	2639.21	3107.33
M1013T339_2			1013.04	338.733	0.253439	0.00146707	1.33512	2698.02	2734.39	1330.62	3047.19	3009.43	3013.35	2258.38	2823.42	1301.27	2927.01	3501.28	3494.17	3311	3213.68	3442.1	3256.26	3307.69	2858.08	3453.63	3731.17
M1013T339_3			1013.13	338.735	0.182716	0.00277711	1.22809	2056.08	2496.5	2469.7	1953.81	2677.97	2554.57	2608.45	1707.13	2113.49	2475.28	2880.21	2572.32	2592.99	2974.92	2224.46	3325.4	3048.41	2536.99	2930.49	3298.63
M1013T339_4			1013.14	338.763	0.190977	0.00621313	1.22911	2713.42	2385.43	3138.41	2738.16	1109.97	3039.55	2882.65	2537.63	2786.71	2888.19	3376.13	3572.34	3171.58	3149.42	3099.47	3153.63	3239.08	2823.33	3156.69	3485.83
M1013T339_5			1013.27	338.572	0.161183	0.018517	1.1372	3088.4	3735.85	3087.65	3555.48	3498.41	3938.89	3485.23	3214.47	3051.44	3173.97	3942.38	3848.16	3193.78	4002.49	3574.25	3970.7	3472.9	3625.26	4991.75	3849.61
M1013T339_6			1013.39	338.536	0.283487	1.76272e-05	1.42304	2079.73	1730.34	2685.07	2847.34	2213.47	2200.26	2751.36	2333.24	2939.39	1874.95	3528.61	3900.7	2952.76	2810.63	3557.71	3610.63	3378.64	3170.32	3674.71	3077.48
M1013T340			1012.96	340.192	0.0489686	0.412873	1.082	1984.1	2432.41	3124.19	1959.43	2557.7	2245.24	2364.87	2478.77	2552.4	1847.24	1956.4	2365.17	2517.91	2762.53	3055.44	1947.96	2888.33	2113.21	3900.86	1969.35
M1013T341			1012.74	340.671	0.181448	0.00260438	1.19275	2709.69	2290.71	2725.03	2618.58	2372.1	2804.76	3076.55	2725.47	2585.82	2326.97	3467.85	3300.01	3145.84	2492.65	2818.22	3154.25	3260.51	2794.48	3877.79	2981.11
M1013T350			1012.67	350.013	0.0320437	0.651899	0.955872	2364.68	2386.2	2776.11	1419.04	1782.38	2097.92	2615.41	2067.6	2360.92	2797.54	1868.39	2084	1923.67	2332.36	2051.67	3208.94	2979.64	1899.7	1529.75	1789.4
M1013T372			1012.74	372.13	0.0494627	0.385029	1.14071	742.999	724.005	738.135	962.058	482.554	574.164	608.356	732.132	842.648	690.647	1639.87	722.795	816.148	1015.65	603.76	602.144	508.018	705.579	614.775	867.693
M1013T426			1013.17	425.63	0.0143479	0.966179	0.994878	12067.7	12897.5	17161	12326.7	14622.3	18757.2	15160.5	10501.6	13120.6	18211.6	24079.6	16112.2	19451.9	15770.8	10247.8	12604.3	13871.1	8270.47	12816.6	10860
M1013T488			1013.09	487.885	0.146073	0.0158693	1.32025	1496.99	847.558	1824.98	1391	977.945	890.601	840.959	1001.29	1475.02	1234.1	1968.8	1152.02	1430.52	1997.68	1676.36	1871.69	1371.97	1622.89	1169.83	1555.42
M1014T339_1			1013.63	338.851	0.106348	0.113332	0.85482	2228.69	2096.48	2044.78	2131.47	2580.18	1766.91	1704.97	1615.5	1704.16	2704.39	2177.13	2119.8	1515.26	2381.38	1998.49	1536.67	1190.13	2015.57	1221.87	1433.78
M1014T339_2			1013.77	338.546	0.283078	9.30551e-05	1.36621	2270.31	3080.67	2862.8	2341.37	3276.52	3172.3	3192.04	3258.6	2007.94	2357.23	3979	4165	3457.85	3759.62	3336.37	3133.16	4547.36	3636.3	4061.45	3931.42
M1014T339_3			1013.89	338.733	0.17854	0.0201744	1.32239	2274.15	1826.06	2092.68	2201.07	1616.64	1856.17	3495.95	1156.21	2380.19	1727.34	3195.98	2883.97	2196.05	3143.16	3687.5	2094.53	2893.6	2830.96	2112.91	2237.62
M1014T339_4			1014.27	338.62	0.143815	0.0436278	1.13279	3252.42	2836.21	3411.63	3899.7	3090.81	3439.05	3526.16	3112.97	2684.06	3319.93	3679.05	3844.58	3750.86	3612.65	3419.49	3590.5	3165.8	2994.29	4936.39	3904.61
M1014T339_5			1014.39	338.687	0.14182	0.00764064	1.16913	1735	2019.55	1952.23	2419.17	1964.36	1704.57	2508.83	2133.38	2145.64	2064.79	2306.85	2347.15	2199.51	2428.26	2658.24	2854.27	2166.81	2265.72	2786.27	2126.52
M1014T426			1014.17	425.534	0.140148	0.19602	1.11652	5108.16	5020.17	6200	4096.94	8189.56	6806.6	5625.88	6071.76	4971.26	6468.96	8007.59	6096.89	8627.58	5717.27	5991.95	6116.76	5834.92	5132.45	6420.89	7436.3
M1015T338			1014.89	338.497	0.0943412	0.162363	1.18796	1323.73	1022.79	2534.5	1643.25	1727.49	2525.81	1882.63	1247.74	1467.61	2016.7	2031.87	2310.38	2201.74	2687.23	2128.93	1374.59	1812.18	1822.44	2883.45	1408.4
M1015T339_1			1014.77	338.607	0.103623	0.12156	1.13452	1946.83	2804.63	2672.51	3176	2225.08	2686.13	2661.89	1955.96	2266.14	2646.73	2692.17	3899.28	2439.63	2260.39	2498.53	2859.89	2911.34	2436.5	3580.68	2831.98
M1015T339_10			1015.41	338.925	0.139337	0.0365228	1.2241	1574.09	1632.49	1602.74	1664.55	1807.24	1107.66	1991.85	1793.55	1253.8	1265.77	1335.94	2738.17	1949.79	2085.3	1967.34	2114.46	1821.69	1582.4	1454.74	2160.91
M1015T339_2			1014.93	339.382	0.182243	0.00477501	1.21045	2418.12	1696.27	2559.5	2570.75	2934.68	2975.42	2969.17	2221.04	2893.39	2458.92	3527.92	3464.28	2664.21	3132.81	3302.03	2994.72	2934.9	2474.32	3315.48	3294.67
M1015T339_3			1015	338.511	0.151055	0.00641356	1.17215	1982.98	1891.09	2438.26	2606.34	2566.13	2340.75	2393.9	2332.41	1703.85	2403.9	3041.67	2797.8	2969.18	2327.88	2691.51	2646.27	2590.04	2813.1	2240.29	2442.75
M1015T339_4			1015.06	338.715	0.0503494	0.614485	1.0566	2915.52	2675.39	2516.87	3209.72	2142.83	3048.39	3076.38	1483.79	2886.7	2655.93	3488.59	3351.85	1300.72	3194.01	1626.82	3397.28	2981.05	3120.6	2437.76	3218.97
M1015T339_5			1015.16	338.693	0.175228	0.00853108	1.13759	3241.66	3010.41	3390.32	4074.51	3810.39	3676.83	3391.31	3325.87	3042.65	3735.17	4443.54	3863.41	3910.2	4570.8	3438.76	3943.34	4182.21	3483.57	4012.5	3624.97
M1015T339_6			1015.26	338.799	0.176321	0.0039619	1.20229	2489.03	1655.16	2552.08	2386.95	2255.65	2754.92	2409.41	2277.27	2298.1	2140.7	2962.87	2807.21	2667.06	2550.79	2301.18	2846.14	2647.59	2482.51	3217.46	3433.53
M1015T339_7			1015.27	338.616	0.179105	0.0178097	1.24641	2835.49	1944.87	2473.16	2447.33	2264.21	2549.17	2822.91	2242.3	1341.06	2337.45	3031.64	2201.03	3367.33	2498.89	2682.8	3225.99	3664.9	2651.28	3515.69	2149.38
M1015T339_8			1015.32	338.633	0.223177	0.000294378	1.28278	2489.03	1929.92	2552.08	2364.79	2255.65	2542.26	2368.38	2318.35	1501.7	1986.72	3029.96	2818.21	2667.06	2550.79	2657.65	2926.11	2753.16	2543.63	3224.4	3446.36
M1015T339_9			1015.33	338.772	0.104635	0.0576811	1.11794	2047.32	1980.86	2652.38	2529.92	2289.28	1989.38	2487.05	2412.3	2408	2193.73	2721.96	2295.25	2760.37	2642.24	2368.6	2429.91	2110.95	2576.6	2411.22	3384.58
M1015T340			1014.94	340.019	0.198964	0.0071004	1.2671	2776.06	2877.22	3199.61	3261.72	2183.17	2954.69	2244.08	1656.33	3089.96	1759.73	3793.42	3604.92	3093.7	3037	3497.03	3171.87	2357.48	3300.21	3664.92	3427.42
M1015T341			1014.73	341.312	0.0773478	0.0943192	1.08489	1447.84	1543.5	1301.26	1646.49	1689.97	1688.79	1620.23	1367.19	1573.08	1547.85	1655.09	1664.7	1368.55	1726.03	1571.93	2098.82	1644.16	1560.22	1845.51	1600.77
M1015T421			1014.65	420.687	0.0157399	0.890741	1.04648	651.407	470.123	1139.13	332.358	833.533	1876.88	473.21	496.047	717.35	982.263	2541.16	941.729	1383.46	1026.61	274.918	608.114	531.487	456.782	139.639	438.915
M1015T425			1015.18	425.471	0.00295151	0.980863	1.00303	2870.22	2392.34	3710.16	2077.01	2867.66	3261.6	2745.5	1974.82	2135.54	3086.66	4113	3225.51	3114.94	2701.89	1787.42	2409.29	4115.1	1579.74	1999.05	2157.73
M1015T475			1015	475.285	0.319673	0.170135	1.42729	13941.3	5867.23	16484.1	9375	5384.97	4869.1	4294	7148.39	11029.3	7739.62	7507.5	10782.9	4948.79	4521.97	13643.1	16727.1	14368.1	27706.5	6777.03	15953.7
M1016T338_1			1015.66	338.288	0.201012	0.00505855	1.31274	2637.09	1836.72	2533.13	1984.59	2129.16	2415.29	2261.28	1922.73	1760.52	2144.72	3691.84	3127.94	2570.76	2078.11	2253.45	2233.8	2701.29	2666.7	3349.31	3715.08
M1016T338_2			1016	338.292	0.117752	0.114821	1.18706	2121.86	1484.87	2060.65	1269.44	2117.02	2453.02	2694.14	1969.14	1794.32	2077.97	2539.75	2655.46	1706.84	2586.96	1339.46	2045.17	2626.94	2664.98	3417.03	2208.92
M1016T339_1			1015.74	338.719	0.0468306	0.651663	0.94924	2059.4	2383.54	2742.45	3023.28	2681.91	2696.17	2776.6	2312.85	2738.84	2314.58	3328.17	2075.84	1695.11	1585.2	2821.43	2023.54	2984.65	1572.47	2197.71	4139.47
M1016T339_2			1015.76	338.779	0.264666	0.000381696	1.45293	2167.51	2437.72	2117.87	2017.3	2711.01	1833.31	1494.26	2312.85	2311.92	1519.65	3328.17	3377.26	2962.72	2388.49	2837.33	2934.96	2187.05	2928.4	3211.85	4243.91
M1016T339_3			1016.06	339.298	0.164696	0.0181607	1.18206	2679.46	2766.77	3129.18	2676.46	2194.03	3092.36	2210.39	2686.01	3056.92	2410.07	3348.83	3646.2	2576.87	3264.53	2724.09	2981.14	2726.76	2812.98	3962.17	3755.75
M1016T339_4			1016.17	339.118	0.0373809	0.553156	0.94247	2302.98	1951.51	2254.89	3342.35	3079.55	2925.27	2360.91	1821.99	2153.89	2364.78	2102.05	2655.91	2980.79	2768.38	2044.18	2318.33	3145.54	1651.13	1835.24	1643.73
M1016T339_5			1016.33	338.815	0.111631	0.0687442	1.1942	1591.32	1281.21	1849.65	1331.32	1878.4	1285.56	1053.46	1194	1270.14	1247.4	2283.22	1586.51	1498.64	1744.96	1461.39	1757.94	1766.35	1493.25	1037.43	2068.18
M1016T437			1016.31	436.721	0.187929	0.0026032	0.693664	1912.62	1837.23	2711.4	2003.58	1198.67	1304.19	1497.82	2214.24	1491.27	1891.18	1001.27	1376.87	1359.14	1380.71	1130.03	1266.96	1022.02	1062.43	1242.37	1687.3
M1016T475			1016.01	474.511	0.229001	0.0833763	1.44117	6063.22	1932.84	5322.12	3012.88	1895.41	1469.95	1750.54	2741.76	3060.51	2941.88	4678.9	4583.98	1783.18	2107.08	6390.41	5356.58	4931.83	6627.06	2392.69	4658.98
M1017T339_1			1016.69	338.71	0.0451417	0.393927	0.956766	2698.61	2885.8	2454.77	3080.96	2960.77	2975.75	2717.81	2539.78	2304.13	2663.01	2240.73	2254.48	2663.72	2983.2	2960.83	2850.51	2598.47	2855.27	2732.78	1961.93
M1017T339_2			1016.81	338.616	0.24904	0.000437809	1.30887	2038.67	2444.73	3193.19	3354.43	2654.29	3016.25	2967.96	2356.31	3359.87	3248.36	4048.32	3510.51	3097.35	3805.17	3850.76	4702	3957.68	3178.44	3727.65	3600.31
M1017T339_3			1017.19	338.732	0.0498167	0.452807	1.04021	3013.9	3003.3	2940.79	3041.24	2788.85	3331.85	2642.04	2392.9	2864.99	2980.11	3055.14	3074.89	3178.43	3504.74	2230.92	2660.47	3335.51	2564.69	3428.62	3132.62
M1017T339_4			1017.31	338.565	0.186753	0.0046762	1.20393	2560.61	3051.69	3394.78	3078.77	3595.85	3024.72	3681.13	2626.87	2861.51	2636.49	3672.03	2561.29	3995.25	3800.84	3327.38	3885.38	3778.68	4182.55	3546.74	3984.73
M1017T341			1016.94	340.993	0.0633191	0.369938	1.12831	2242.15	1007.93	2498.55	2259.04	983.897	1937.92	1796.06	993.78	1614.89	2473.25	1596.14	882.199	1951.58	2399.4	2650.17	2345.85	2273.97	2039.6	2080.48	1872.87
M1017T372			1016.77	372.15	0.0396708	0.53404	1.09774	1129.54	481.333	1134.94	959.424	761.91	1100.46	570.466	433.327	907.399	707.992	1593.06	778.531	621.31	1226.23	756.814	823.959	638.148	776.448	906.471	866.012
M1017T437			1017.31	436.682	0.16309	0.00209528	0.582485	1080.94	1352.19	1457.03	750.076	762.73	587.748	800.788	1296.51	805.115	1087.78	510.502	580.531	390.919	891.389	292.239	698.395	350.883	499.969	904.204	694.708
M1017T492			1016.92	492.144	0.00353993	0.894554	1.02709	1297.08	2156.66	4592.81	1537	1059.29	1956.04	1827.18	1307.84	2336.82	958.859	2223.15	2779.9	2661.65	1610.17	1341.72	2302.55	2512.88	1137.17	1507.49	1468.49
M1017T493			1016.76	493.371	0.00329802	0.879169	1.03241	1241.76	2037.68	3765.55	1210.17	1061.85	1554.38	1234.6	797.334	1960.67	878.307	2585.4	2441.05	1686.43	988.439	1563.32	1865.33	1637.97	744.112	1285.05	1455.44
M1017T494_1			1016.6	494.455	0.0477513	0.503835	0.878215	513.243	758.564	1827.46	608.996	555.6	1110.78	745.588	470.091	1083.64	402.91	743.86	867.003	944.635	760.726	443.067	715.401	642.335	546.945	757.866	671.393
M1017T494_2			1016.65	494.302	0.0671538	0.465407	0.838239	1014.79	1526.87	2779.65	1101.3	497.986	1037.34	856.948	753.415	1503.68	671.487	1929.68	1653.5	782.799	462.753	569.545	1052.7	698.032	882.22	1073.31	739.283
M1017T494_3			1016.82	494.005	0.0407264	0.774668	0.922723	843.042	1769.36	4843.74	1214.06	1007.1	2387.2	1261.29	761.373	2174.06	433.539	2111.18	2381.16	1993.32	979.813	1373.84	2257.42	1105.91	865.428	1262.45	1074.13
M1017T494_4			1016.87	493.899	0.0555474	0.646401	0.892862	1166.5	2203.96	4440.62	1214.03	670.212	2366.78	1700.13	1047.46	2301.97	675.894	1167.69	2629.98	2028.83	980.164	1135.63	2160.33	2181.5	789.429	1532.41	1275.88
M1017T494_5			1016.93	494.476	0.0561965	0.67395	0.896572	1095.89	2061.09	5346.34	1660.2	1236	2335.86	1720.08	1010.78	1996.06	763.399	2458.01	2798.17	1044.87	1227.27	1926.13	2257.73	2171.65	909.312	1262.49	1181.6
M1017T494_6			1016.98	494.496	0.00638661	0.825026	1.05002	1023.28	2096.49	4729.57	1803.43	940.76	1918.79	1387.61	1024.19	2162.24	1016.17	2333.09	2145.37	2744.25	942.981	1549.41	2362.21	2333.78	1239.87	1375.75	1981.24
M1017T494_7			1017.04	493.882	0.0858551	0.290866	1.18445	957.94	2086.19	3016.98	1876.66	1348.25	2290.07	1536.61	1309.14	2205.84	1143.67	2565.06	2842.53	3226.24	1853.15	937.016	1901.75	2700.71	1508.34	1523.74	1990.69
M1017T494_8			1017.15	494.228	0.0311259	0.652935	1.06877	1133.28	1453.59	1963.13	1054.52	888.324	1107.45	1260.74	1062.11	1430.84	852.441	1693.31	1677.36	1171.04	672.481	928.138	2076.98	1850.05	868.452	1012.43	1095.65
M1017T494_9			1017.2	494.302	0.033521	0.639541	0.917952	879.154	1006	2057.82	882.86	784.265	1200.15	586.14	699.052	1196.41	695.141	788.699	1515.87	812.18	1357.5	611.211	550.595	1290.39	714.076	760.12	766.912
M1017T495_1			1016.71	494.582	0.0110628	0.826897	1.04903	1029.13	1615.34	3313.69	1122.71	628.961	1254.04	1056.9	733.937	1606.85	592.052	1912.42	2073.48	1298.39	1040.41	958.889	1606.35	1714.16	893.646	994.358	1096.64
M1017T495_2			1017.1	495.127	0.00957727	0.940875	0.98446	620.849	1518.83	2969.87	860.967	767.67	1510.01	1248.96	972.404	1234.22	661.031	1323.73	1421.58	1766.71	1130.17	744.644	1918.81	1359.93	687.685	854.689	964.716
M1018T286			1018.16	285.709	0.377846	0.102666	4.08472	1271.52	449.063	1482.16	827.894	1369.26	611.114	1064.82	966.996	1016.7	766.355	1622.46	2672.36	1791.18	19789.8	2843.87	2676.17	2444.8	1960.81	1593.12	2741.34
M1018T337			1017.6	337.5	0.0805109	0.19368	1.10105	1860.37	1462.56	2214.27	2225.03	1618.26	2201.19	1817.96	2013.06	1426.45	2002.79	2115.71	2128.72	1861.22	1749.59	2224.54	2415.86	1973.54	1664.11	2747.66	1864.99
M1018T338_1			1018.03	338.447	0.0896693	0.163047	1.15243	1797.37	1875.21	2614.02	1145.74	2166.41	1721.95	2398.95	2251.58	1480.91	2034.56	2156.55	1823.14	2342.9	2563.31	2598.38	1443.18	3059.02	1752.28	2465.44	2252.77
M1018T338_2			1018.29	338.21	0.229337	7.52389e-06	1.24961	2105.07	2775.44	2490.92	2596.58	2696.56	2486.27	2014.8	2459.6	2657.39	2558.24	3186.26	3334.15	2775.36	3405.21	2973.03	3113.62	3081.35	2886.18	3267.77	3018.43
M1018T339_1			1017.61	338.7	0.0658069	0.336563	1.08982	1314.57	1705.91	1984.78	2241.49	1780.23	2776.61	2083.4	2227.72	1631	2028.92	2146.78	2388.72	1421.14	1918.22	2396.75	2430.46	1916.14	1898.27	2895.78	2138.55
M1018T339_2			1017.7	338.625	0.123873	0.0195424	1.10456	2864.73	3145.49	2946.2	2697.58	3256.62	3013.06	3308.17	2253.41	2949.29	3172.68	3477.96	3383.88	3154.58	3637.36	2963.05	3352.43	3107.6	2989.63	3436.93	3199.48
M1018T339_3			1017.81	338.674	0.18968	0.00686398	1.19256	3212.48	2621.68	3337.15	3372.34	3277.58	2749.75	3057.05	2887.38	2984.91	3180.43	4007.62	4691.23	2627.44	3365.68	3349.31	3733.52	4180.75	3459.24	3707.25	3466.7
M1018T339_4			1017.95	338.707	0.0382999	0.481908	0.929514	2244.72	2469.4	1736.68	2410.25	2249.11	2640.17	2939.27	2694.67	1847.45	2217.01	1518.52	2099.54	1940.69	2813.18	1045.45	2671.89	2628.28	2251.98	3040.05	1786.36
M1018T339_5			1018.19	338.625	0.0741267	0.299206	1.09237	2166.9	2140.38	2600.08	2405.03	2061.44	2965.52	2356.16	1407.33	1788.47	2867.56	2747.63	2224.93	1852.05	2787.45	2385.13	3316.93	2504.42	2488.69	2134.47	2419.31
M1018T339_6			1018.3	338.633	0.227498	4.02099e-05	1.25075	2150.65	2438.2	2561.96	2675.6	2789.16	2814.46	2633.55	2476.89	2565.22	2475.01	3259.23	3884.7	2581.33	3235.88	3241.86	3199.06	3054.71	3032.3	3373.15	3132.73
M1018T339_7			1018.36	339.154	0.1172	0.197069	1.1578	2677.24	2638.77	2770.69	2944.3	2998.17	1926.16	2958.25	2607.89	2818.73	1509.31	1698.94	3714.33	3021.44	3646.98	3251.11	3348.34	3443.34	3027.88	3497.49	1278.61
M1018T341			1018.47	340.583	0.047059	0.461896	1.08931	1172.12	397.877	675.676	928.402	612.301	1175.56	967.244	729.363	738.941	523.335	948.028	952.747	641.346	809.722	634.895	877.859	1014.14	798.779	1020.95	929.768
M1018T419			1018.22	419.16	0.105758	0.509706	1.21301	724.181			871.687	579.914		120.08	760.182	883.033	208.333	760.739	816.976	576.365	281.734	1586.04	342.627	716.262	1183.55	223.615	699.011
M1018T493			1018.15	493.413	0.0319365	0.630304	1.1016	1142.18	1136.6	3152.73	1301.49	770.713	1638.89	1103.42	390.134	1105.42	837.768	1723.17	913.911	1911.25	1705.37	1135.65	1770.63	1045.32	1154.29	1348.48	1149.33
M1018T494_1			1017.65	494.302	0.0740182	0.408654	0.824181	692.988	1299.58	2829.59	1076.81	627.824	1334.31	836.999	648.022	1364.51	604.4	1247.72	1038.16	1273.24	423.939	892.512	1435.98	637.134	688.122	942.77	746.053
M1018T494_2			1017.71	493.685	0.0693771	0.410882	0.834033	511.749	1252.72	2454.8	809.174	532.008	1301.29	777.051	635.468	1111.7	539.972	856.682	1143.9	657.14	667.49	830.902	820.936	819.97	688.45	1108.87	684.22
M1018T494_3			1017.82	493.864	0.0237886	0.743401	0.945076	1328.92	1211.15	2332.49	780.181	687.029	1267.45	806.994	598.578	1337.2	552.51	979.543	1130.91	1027.81	1025.18	898.25	1418.26	1093.27	732.127	1183.16	815.174
M1018T494_4			1017.93	493.802	0.00185573	0.994842	1.0013	660.213	1736.15	2252.38	875.352	845.701	1372.49	873.608	879.04	1525.92	626.643	1267.2	1347.76	1692.14	1005.7	745.914	2188.34	1192.76	460.106	758.172	1004.61
M1018T494_5			1017.98	493.577	0.0234951	0.886434	0.966501	811.99	1953.94	3592.4	878.164	724.714	1448.46	1016.33	733.05	1428.82	669.566	1628.61	1291.2	1105.54	1347.69	757.501	1486.88	1508.86	717.441	1854.6	1115
M1018T495_1			1017.77	494.989	0.0281916	0.875749	0.961144	452.575	1464.91	3147.82	851.403	932.996	1387.76	1104.61	347.272	876.86	655.608	1026.39	1303.55	795.758	584.645	1315.41	1692.76	1107.57	748.945	1382.58	828.177
M1018T495_2			1017.87	495.059	0.0483439	0.664328	0.904477	659.758	1890.88	3424.65	859.593	1014.37	874.148	1003.32	935.821	1796.14	711.141	1582.23	1252.38	1097.29	1194.51	836.635	1679.76	1288.27	711.665	1158.24	1110.84
M1018T495_3			1018.04	494.732	0.00255127	0.929373	1.01809	1150.81	1222.39	3239.47	817.016	905.034	1462.98	840.234	863.807	1371.77	841.372	1967.88	1096.73	956.167	1802.49	1350.77	903.701	1162.78	1289.76	1089.29	1325.37
M1018T495_4			1018.1	495.369	0.0121393	0.793115	1.05524	713.935	994.367	2326.23	894.149	544.83	1180.81	754.854	535.12	1625.47	510.58	767.365	1613.37	1260.29	947.46	853.915	1462.41	1250.49	689.27	1075.66	716.973
M1019T148			1019.4	147.649	0.178338	0.0238299	1.66114	705.085	862.364	887.05	365.143	281.214	1440.58	1493.18	730.022	2431.06	362.087	1657.02	1669.08	1893.38	1724.61	2092.22	1556.45	2226.8	984.806	756.99	1315.48
M1019T286			1019.16	285.679	0.22084	0.076353	3.24408	606.177	285.383	497.722	446.727	553.512	359.992	362.75	418.505	418.402	364.006	667.458	1000.87	616.357	5998.47	1088.14	1032.44	992.918	857.811	709.603	1028.23
M1019T339_1			1018.69	338.661	0.0749098	0.242411	1.08411	2289.86	2196.53	1756.58	2398.98	2281.19	2186.55	2163.38	1475.33	2175.93	2640.9	2389.41	2506.31	1967.44	2730.87	2364.58	2410.48	2825.55	1671.86	2098.81	2413.72
M1019T339_2			1018.81	338.733	0.00170634	0.993098	1.00072	1766.36	1998.35	2315.8	2168.68	2423.63	1948.78	2122.61	1411.35	2232.02	2120.93	2380.24	1877.25	1201.17	2650.91	1738.78	2403.71	2486.52	2121.65	1650.17	2012.95
M1019T339_3			1019.31	338.703	0.0829197	0.188463	1.17472	1348.01	1052.86	1357.22	1236.4	1786.65	1149.42	942.084	1108.37	852.186	1809.34	2059.78	982.416	1036.67	1840.74	2007.49	1652.32	1421.35	1463.48	1298.05	1089.1
M1019T349			1018.66	348.815	0.0835811	0.41891	1.20505	380.148	1014.51	4759.6	1322.83	3496.76	4258.27	3857.62	1566.63	3882.8	1144.31	4352.39	1851.41	1081.04	4759.85	3717.75	2345.22	4225.95	3401.04	2497.81	2717.37
M1019T350			1018.74	350.293	0.111676	0.191752	0.880948	4085.29	3344.8	4632.71	3071.35	3123.56	3874.19	3560.35	2876.55	3549.91	4148.29	3593.46	3800.03	1923.45	4343.72	3016.34	3303.36	4315.77	3024.73	2248.94	2379.55
M101T251			101.104	251.05	0.147618	0.151254	1.28259	2051.61	1208.2	1825.68	1985.73	1918.21	2353.59	2018.67	2114.23	1569.86	2013.55	4078.02	2695.65	1608.54	2559.32	1712.53	3532.75	1062.89	3952.32	1719.78	1523.44
M101T27_1			100.942	27.459	0.0894386	0.408771	1.08402	5106.21	5790.6	6027.45	5238.22	6099.08	7405.98	3823.9	5396.92	7773.86	5502.7	7621.48	5580.19	8908.01	5966.74	6093.86	5898.31	6587.72	6148.68	6887.67	3359.23
M101T27_2			101.085	27.4345	0.104789	0.0064671	1.26925	661.273	706.255	442.836	715.858	601.371	763.204	508.03	516.926	547.103	522.458	908.41	765.432	792.471	716.15	529.806	760.991	826.794	567.806	890.045	838.939
M101T28			101.102	27.505	0.0261748	0.551523	0.939949	742.381	771.494	469.512	523.949	862.196	682.321	923.812	508.471	585.863	458.969	525.971	497.941	697.587	521.113	527.693	507.676	621.055	726.511	672.411	838.939
M101T326			101.068	325.805	0.42999	1.83063e-07	2.49196	1571.51	581.493	1621.06	1846.07	1690.23	1047.02	1319.08	1787.41	490.807	1403.73	4160.17	3245.34	4396.44	2632.15	2964.14	3577.64	2523.2	3076.3	3230.44	3482.8
M101T365			101.068	364.968	0.395869	0.0191775	1.86651	4240.67	3159.72	5382.91	2562.41	3045	2160.38	2750.72	1889.22	3563.19	3804.64	2358.73	8066.28	3461.98	11385.6	9610.26	6256.8	8897.8	4916.85	1529.2	4287.88
M101T49			101.076	48.786	0.130552	0.512323	1.12398	12187.3	10938.9	17021.5	14118.6	4817.33	13097.9	7719.18	7912.13	21485.1	8212.29	16057.7	11156.3	11916.1	7293.03	10648.6	13497.8	12129.7	11582	12538.8	25258.7
M1020T148			1020.4	147.939	0.106285	0.080754	1.41982	539.273	606.164	686.342	287.788	246.585	1029.5	1175.93	566.966	1465.51	292.94	962.889	1161.22	1156.78	905.278	1301.73	936.467	1390.25	642.861	530.383	804.673
M1020T209			1019.6	209.423	0.188953	0.0292072	1.37732	1863.59	1521.89	2285.51	1507.32	1462.78	2503.95	1715.73	1403.18	1807.43	2359.55	3782.83	2364.3	2315.28	2922.83	2883.66	3001.94	3198.75	2571.05	1209.02	1135.63
M1020T286			1020.15	285.634	0.240275	0.0813297	3.11132	603.131	353.67	760.429	481.034	754.39	389.782	613.413	525.417	667.493	446.996	895.605	1168.24	935.274	7465.88	1248.93	1194.88	1159.27	1121.88	851.198	1369.03
M1020T339_1			1019.57	338.766	0.16769	0.0355619	1.29079	1941.58	1226.98	1034.18	821.213	2494.76	2465.49	1778.13	2042.18	2066.02	2031.24	1647.43	2524.64	1802.13	2981.98	1977.42	2187.77	2935.9	2299.11	2407.32	2343.76
M1020T339_2			1019.63	338.595	0.118036	0.0819981	1.21488	1408.91	1057.44	1866.05	1498.68	1114.73	2259.61	1580.23	1207.81	1815.57	2233.31	1528.45	2363.35	1695.05	2701.62	1796.93	1788.63	2214.96	1977	1354.5	2069.06
M1020T339_3			1019.9	338.947	0.0303078	0.488463	0.923716	944.276	876.699	877.277	1082.08	1713.16	792.339	1073.66	810.986	643.837	1033.4	963.322	953.446	764.239	1287.75	696.395	1027.16	951.992	790.143	823.439	838.602
M1020T339_4			1019.97	338.978	0.0212986	0.707561	1.02501	2041.31	1806.33	1760.48	2130.86	2041.01	1922.8	2032.03	1567.48	2179.57	2050.89	1606.32	1801.03	1656.81	2157.71	2475.93	2346.43	2574.68	1679.85	1877.17	1845.24
M1020T339_5			1020.12	339.317	0.00214179	0.976827	0.997592	1931.41	1797.37	1575.12	1319.13	1599.17	2115.97	1538.78	1190.07	1138.18	1703.01	1751.84	1665.6	1207.17	1910.05	1306	1290.92	1568.6	1624.62	2010.7	1534.43
M1020T339_6			1020.23	338.53	0.130702	0.0329799	1.10875	3202.27	3115.32	3470.53	3442.51	3839.55	4279.11	4095.82	2930.16	3679.53	3122.21	4336.41	3838.65	3383.34	3946.04	3854.44	3578.49	4044.48	3925.49	4148.91	3946.16
M1020T339_7			1020.31	338.673	0.0649935	0.241259	1.12185	1337.36	2046.23	2382.56	2124.66	1853.87	1823.46	2248.82	1720.23	2128.97	1766.24	2337.62	2436.72	2033.11	1006.34	2810.22	2443.47	2796.46	2262.23	1729.21	1944.94
M1020T341			1019.8	340.56	0.000310778	0.947378	0.993774	1568.31	932.161	1503.1	1044.94	1291.41	1498.54	1627.4	799.046	941.963	1241.69	1206.09	1121.19	926.435	1558.91	971.097	1410.83	1260.45	1369.86	1102.25	1443.95
M1020T350			1019.74	349.659	0.0752251	0.402515	1.0944	2697.67	2628.42	3232.3	2344.88	2206.64	3044.57	1836.76	1545.18	2283.69	2411.72	2882.66	2975.45	1995.57	3300.88	3181.16	3210.59	3351.83	2169.19	1624.67	1827.2
M1021T148			1021.4	147.929	0.118141	0.0331707	1.50669	426.055	537.072	632.496	300.209	189.274	930.966	807.439	396.282	1124.65	264.26	775.072	955.058	711.812	816.073	1180.47	1083.68	1129.36	476.922	570.726	751.407
M1021T209			1020.6	209.409	0.130681	0.0246501	1.30221	1071.68	928.442	1438.51	1041.15	977.247	1537.49	1068.98	930.904	1142.77	1411.11	1905.86	1533.15	1767.52	1707.13	1665.36	1293.21	1820.41	1663.04	733.246	949.329
M1021T286			1021.15	285.904	0.145471	0.0633492	2.19608	427.829	209.595	454.928	351.681	486.003	243.04	312.622	280.709	354.201	301.495	495.32	599.529	473.252	2575.83	592.862	649.73	413.37	436.64	577.477	701.195
M1021T338			1021.23	338.343	0.157498	0.0175671	1.14932	3006.52	2942.39	3445.06	3528.05	2718.29	3742.62	3624.42	3064.43	3308.1	3679.51	4079.62	3411.22	3323.67	3481.53	3697.02	3898.46	4187.11	3073.04	4585.11	4259.17
M1021T339_1			1020.63	338.58	0.0395041	0.578978	1.05042	1659.66	1826.99	2165.26	2216.34	2155.66	2274.01	1701.39	1935.66	1155.18	1843.02	2682.79	1298.72	1577.86	2498.22	2013.41	1889.04	1871.35	2290.33	1943.03	1823
M1021T339_2			1020.73	338.69	0.0667914	0.382425	1.07333	2778.68	2996.94	3135	3262.62	3103.5	3205.22	3477.82	2025.64	2721.76	4014.63	3579.65	2974.4	2551.71	4031.22	3011.89	3698.42	4365.28	2656.06	2847	3259.08
M1021T339_3			1020.97	338.717	0.0464496	0.357824	1.08465	1444.6	1660.5	1838.62	1441.78	1480.61	1285.77	1877.06	1072.31	876.694	1537.82	1545.42	1569.48	1205.24	1348.52	1875.06	1735.66	2000.23	1252.48	1448.55	1763.93
M1021T340			1021.12	339.957	0.0390757	0.434988	1.04619	1691.67	1682.5	1563.03	1846.49	1196.73	1721.56	1772.96	1564.55	1540.15	1847.33	1855.21	1316.59	1396.73	1869.71	1493.53	1752.15	1826.01	1817.95	1851.74	2006.15
M1021T346			1021.15	346.052	0.24338	0.0157476	1.53898	797.046	2813.32	875.486	2468.43	1577.64	2804.13	2303.74	1484.2	1999.76	1811.14	3533.7	2587.28	2529.56	3159.99	3202.85	4002.9	4251.92	2733.18	833.17	2305.89
M1022T210			1021.61	209.737	0.0902149	0.0317226	1.27776	518.566	500.746	620.757	460.738	454.127	780.129	585.015	501.842	514.385	606.644	984.67	725.6	695.373	812.088	769.067	755.761	893.666	612.183	427.034	407.099
M1022T338			1022.49	338.244	0.296711	1.2152e-05	1.4489	2226.67	1754.97	2652.86	2503.18	2499.79	2482.59	2018.33	2314.01	2255.13	1691.96	3119.48	3010.64	3191.59	3022.24	3249.48	4148.45	2631.75	2999.19	3380.83	3700.88
M1022T339_1			1021.73	338.579	0.0655968	0.256411	1.07684	2249.16	2185.66	3350.16	2543.99	2664.82	2869.53	2899.52	2168.02	2491.42	2743.67	2858.41	2526.26	2695.63	3337.8	3142.38	2529.67	3463.01	2185.01	2655.53	2782.89
M1022T339_2			1021.91	339.248	0.0517831	0.324225	1.08742	1374.19	1069.88	1568.72	1339.17	1084.63	1589.97	986.892	988.138	1164.45	1059.65	1459.2	1622.86	1101.38	1154.75	1476.57	1261.81	1256.09	1445.33	880.108	1636.38
M1022T339_3			1022	338.717	0.227713	0.00481328	1.18808	4166.66	3933.25	4417.08	4528.12	4810.69	4446.6	4578.34	4085.63	4581.09	3687.84	5521	5889.01	5445.73	5272.39	4784.93	5475.45	4222.7	4921.48	6067.23	3767.05
M1022T339_4			1022.22	338.784	0.0208549	0.600683	0.971509	2547.68	2356.98	2475.71	2284.85	2600.46	2815.25	2860.41	2677.31	2750.63	2640.28	2970.9	2537.33	2146.34	3343.58	2191.5	2572.4	2639.24	2517.63	2308.38	2041.23
M1022T339_5			1022.23	338.62	0.0944559	0.153911	0.914257	2903.8	2287.84	3121.72	2651.55	2918.73	2386.6	2788.69	2797.16	3217.33	2792.6	3291.5	2537.33	1641.25	2225.52	2568.99	2708.77	2638.85	2641.88	2484.68	2737.93
M1022T339_6			1022.5	338.546	0.271523	0.000165786	1.39601	2463.15	1536.77	2727.71	2549.8	2662.92	2687.1	2811.73	2060.25	2815.33	1464.78	3378.72	3488.22	2940.65	3054.34	3558.78	3958.31	2753.48	3019.25	3529	3515.73
M1022T350			1021.6	349.985	0.0759028	0.261396	0.923361	3557.55	3072.55	3240.83	2229.71	3092.1	2845	2418.25	2303.53	2740.45	3009.73	2692.63	2679.32	1883.59	3279.24	2792.54	2558.78	2808.26	2910.63	2716.28	2003.48
M1022T422			1022.27	421.795	0.18207	0.00105804	0.433403	747.702	684.982	823.442	856.284	361.833	1534.07	942.196	692.415	792.512	1206.52	282.336	263.999	120.628	258.472	138.672	860.805	673.08	529.474	344.058	273.926
M1023T286			1023.11	286.03	0.175415	0.00462401	1.41855	1262.15	924.137	1271.01	974.514	1339.56	889.262	1125.17	943.002	1213.42	844.985	1363.21	1490.44	1220.84	2485.82	979.632	1474.47	1767.04	1335.2	1533.45	1652.13
M1023T338			1023.43	338.288	0.159637	0.00293066	1.29003	1134.22	769.8	1537.24	1590.16	1187.92	1589.1	1513.94	1268.9	1498.99	1065.74	1849.51	1897.73	1827.58	1655.47	1504.93	1796.64	1339.51	1491.26	1578.78	2030.22
M1023T339_1			1022.91	339.186	0.0202003	0.756638	1.02117	1491.74	1307.7	1010.37	1150.44	1567.11	1249.85	1325.02	1114.49	1150.46	1490.4	1414.25	1251.12	1264.74	1773.56	1081.12	1189.5	1488.66	1305.39	1208.46	1153.01
M1023T339_2			1023	338.629	0.293611	6.37763e-05	1.38697	2793.01	1993.86	2975.38	3167.1	2963.09	2895.72	3367.92	2599.31	3344.77	2295.58	2941.47	4643.1	3829.79	3877.03	3570.3	4033.27	3592.35	4051.8	4592.2	4252.62
M1023T339_3			1023.24	338.784	0.00903555	0.877304	0.986612	2043.49	1127.37	2686.89	2070.9	1854.54	2346.27	1766.24	1246.59	2038.9	1832.73	1683.74	1982.24	1825.43	2253.12	1817.13	2116.41	2065.04	1542.14	1769.57	1704.56
M1023T339_4			1023.49	338.715	0.212711	0.00317839	1.44174	771.207	1380.95	1789.65	2055.88	1484.37	1331.56	1888.73	1501.32	1379.54	1398.57	1658.08	2722.93	1917.96	3064.03	1782.66	2510.89	2277.87	1674.71	1642.01	2348.72
M1023T344			1023.14	343.651	0.0455916	0.368883	1.10415	854.711	890.499	955.71	1123.09	883.381	983.054	521.901	1033.97	892.56	881.002	1044.7	456.395	945.131	811.698	782.603	1242.63	1241.44	1053.98	1450.95	929.742
M1023T350			1022.59	349.865	0.0976852	0.138994	0.902392	3393.88	1977.48	3429.68	3140.55	2791.21	3392.65	3596.24	2950.52	3249.35	3545.69	3161.43	3432.81	2486.13	3414.7	2772.15	2891.01	2803.62	2758.98	2279.47	2395.51
M1024T286			1024.11	285.89	0.133185	0.00230059	1.40822	746.184	393.084	786.694	542.132	824.878	501.719	617.706	566.765	623.608	453.682	778.103	872.627	685.256	1243.67	781.638	849.314	833.306	745.422	716.325	1023.14
M1024T338			1023.76	338.285	0.102858	0.315257	1.15205	2521.26	1451.07	740.916	2903.37	1950.34	2447.51	1169.12	2391.13	1806.85	2643.75	3096.39	1549.57	1715.44	2782.76	1812.97	2329.54	2991.87	2209.51	2943.03	1639.18
M1024T339_1			1023.65	338.632	0.0990584	0.132133	1.13346	2107.1	2569.21	2615.24	2849.91	2328.56	2817.04	2431.68	1602.2	2677.4	2265.6	3140.03	1516.89	2858.01	3161.78	2713.53	2627.7	3519.69	2519.15	2785.73	2659.58
M1024T339_2			1024	338.776	0.0907007	0.124009	1.07769	2546.51	2864.93	2988.89	3285.05	3073.08	3310.38	2887.4	2906.23	3171.62	2795.97	3637	2935.76	2805.43	3049.43	3099.04	3233.6	3184.36	2734.77	3484.66	3983.51
M1024T339_3			1024.15	339.036	0.200782	0.00381473	1.33385	901.385	1868.21	2679.76	2700.85	2684.06	1587.79	2655.44	2502.08	2435.77	1834.9	2100.85	3170.55	2888.62	2888.05	2825.51	2762.86	3047.28	3076.74	3283.23	3101.28
M1024T348_1			1023.71	348.195	0.0827959	0.374612	1.12179	2339.55	2532.74	2824.9	1904.24	1718.59	2511.69	1893.55	1569.07	1888.15	2435.02	1821.84	2220.21	1464.14	3775.41	2465.24	2903.48	3760.67	2089	1682.4	2067.92
M1024T348_2			1024.08	348.317	0.00076431	0.897085	0.984803	2533.93	2451.88	2514.24	2878.55	2179.75	2313.53	2781.34	2285.94	2687.24	2346.4	3282.26	3132.1	917.989	2960.76	816.848	2992.47	2616.04	2364.39	2996.99	2513.43
M1024T350			1023.58	349.655	0.171268	0.00420182	0.870133	3527.7	3336.7	4052.29	3234.19	3635.29	3289.98	3689.08	3254.29	3619.91	3516.4	3802.55	3104.74	2693.5	3246.33	2723.84	3241.49	3244.61	3123.17	2794.89	2615.13
M1024T438_1			1023.85	437.849	0.231876	0.00198828	2.07721	1164.08	567.383	1259	745.421	172.062	610.633	179.084	573.035	1741.15	554.802	2128.63	1881.36	1572.25	1725.71	1832.84	1348.4	1912.05	1897.22	455.333	963.72
M1024T438_2			1024.18	438.029	0.313837	0.00135895	2.2561	1331.03	722.569	1951.32	1188.81	330.356	1246.39	549.992	562.12	2911.95	798.225	4288.23	2639.92	2484.74	3559.15	2600.84	2033.54	3059.19	2752.38	877	1859.44
M1025T148_1			1024.85	147.585	0.0840447	0.195143	1.39074	384.531	587.326	677.228	212.616	220.455	989.717	1122.41	297.314	1753.11	214.891	797.904	845.12	996.536	1111.53	1215.16	959.103	1411.7	480.672	445.506	720.403
M1025T148_2			1025.35	147.696	0.0781306	0.203592	1.36422	402.444	467.487	569.162	290.29	197.729	1048.1	813.412	316.117	1586.12	264.26	629.259	866.796	1005.03	844.131	1047.21	876.17	1330.82	466.982	422.791	634.884
M1025T286			1025.11	286.075	0.134292	0.0139269	1.47056	815.958	375.03	720.453	584.047	754.252	496.313	647.82	640.995	599.659	512.074	545.415	778.826	715.286	1682.6	896.31	851.332	747.813	829.592	888.765	1103.02
M1025T338			1025.41	338.325	0.300737	1.02546e-05	1.36573	2854.02	2558.52	3261.31	3310.05	3045.85	2855.18	3406.1	2411.13	3462.74	2340.23	4103.4	4797.89	3609.04	3990.73	3812.34	4476.3	3661.3	3979.91	4205.22	3659.89
M1025T339_1			1024.65	338.791	0.055673	0.442812	1.07677	2602.25	2607.43	2205.92	2993.4	1965.98	1513.63	2380.12	1689.45	2538.87	2718.43	1386.48	2055.04	2595.1	3450.99	2165.98	2679.98	2798.84	2640.4	2632.54	2592.44
M1025T339_2			1025	339.311	0.0083173	0.913033	1.01016	1533.31	1386.56	1525.66	1713.36	1664.44	1830.28	1502.89	1335.26	1254.32	1880.07	2070.6	1426.09	880.464	1999.72	1942.97	1388.09	1916.28	1208.75	1688.76	1263.25
M1025T339_3			1025.15	338.659	0.121348	0.0347222	0.8436	2043.63	2050.03	2164.84	2156.92	2453.53	2498.74	2033.92	1968.49	1988.89	2181.22	1865.8	1784.31	1602	2515.19	1310.48	1965.54	2147.04	1856.99	2106.45	1017.51
M1025T339_4			1025.3	338.623	0.23913	0.000172061	1.28924	2572.7	2518.95	2770.02	2837.84	2492.74	2336.87	2685.67	2444.4	2038.31	2475.41	4031.61	3011.3	3299.48	3478.11	2978.09	3233.04	2610.57	2762.46	3728.59	3320.71
M1025T340			1024.54	339.921	0.0133376	0.714916	1.03512	825.542	1007.38	1000.54	932.67	1362.77	1269.64	474.371	734.256	979.05	1250.2	908.315	951.129	1150.53	1140.37	926.911	1009.18	1167.23	1144.64	946.934	836.685
M1025T350_1			1024.58	349.844	0.159934	0.00655554	0.861965	3183.27	2797.84	3350.3	2945.14	3351.39	3644.12	3605.77	3145.5	3176.39	2691.15	3206.56	3008.89	2648.73	2937.19	2149.04	2322.9	2723.93	3035.8	2685.42	2770.34
M1025T350_2			1025.08	349.714	0.0511864	0.299682	1.05849	1901.72	1709.53	2070.75	2014.52	1878.03	1927.71	1997.69	1226.37	1859.73	1902.19	1791.1	1837.33	1769.86	2180.75	1922.71	2407.65	2133.38	1824.73	1884.34	1817.82
M1025T409			1025.5	409.152	0.0877109	0.49168	0.841704	4888.24	3851.78	714.275	3568.39	969.028	5582.13	4835.49	3113.33	3675.89	4932.08	3187.87	1216.38	991.791	810.104	2213.9	6604.1	4410.35	5635	3179.35	2162.45
M1025T438_1			1024.52	437.988	0.30208	0.000682314	2.17538	1703.58	813.196	1631.81	930.313	464.746	1033.98	303.138	675.716	2240.44	988.832	3704.01	2350.71	2230.15	3202.17	2324.52	1678.31	2722.62	2432.55	961.165	1856.87
M1025T438_2			1024.85	438.011	0.28397	5.06115e-05	2.63786	827.814	356.696	931.832	708.679	317.122	697.113	171.897	220.935	1423.02	568.549	2393.76	1683.98	1784.56	1904.52	1734.51	1392.86	1787.67	1821.18	563.064	1351.04
M1025T438_3			1025.19	438	0.231497	0.000730483	2.75328	297.677	265.926	497.264	508.631	71.0011	556.677	47.2415	212.924	1539.62	491.164	1880.41	1233.33	1282.33	1440.27	1555.67	941.285	1530.92	1314.38	294.844	883.612
M1026T147			1026.35	147.408	0.0747258	0.167827	1.37209	336.166	400.381	510.951	216.566	170.233	805.532	813.276	284.975	1294.03	218.717	634.429	600.48	960.619	766.87	808.967	695.321	980.09	447.75	345.288	690.378
M1026T148			1025.85	147.585	0.0907548	0.128915	1.43289	341.815	618.143	585.32	250.795	129.435	980.886	828.407	384.648	1342.25	220.504	731.848	597.784	999.025	840.839	1133.29	851.313	1362.11	461.012	374.04	790.706
M1026T338_1			1025.71	338.445	0.0644598	0.429984	1.10475	1501.88	2106.24	1500.28	2608.14	2616.41	2366.33	1858.43	2364.18	2278.33	2009.54	1713.81	2986.96	2608	661.211	1828.5	3284.34	2337.32	2509.04	2509.46	2992.8
M1026T338_2			1025.91	338.497	0.204744	0.00562597	1.21973	3208.58	2088.73	1852.39	2558.73	2811.94	3281.07	3306.98	2788.6	2712.03	2218.37	2693.36	3806.23	3430.92	3159.87	3396.85	3459.06	3358.85	2931.07	3188.67	3297.46
M1026T338_3			1026.04	338.346	0.237806	3.94512e-05	1.27452	2430.45	2417.14	2509.6	2105.45	2910.98	2683.63	2253.87	2549.12	2277.23	2380.92	2624.49	3607.35	3210.85	3122.75	2835.88	3435.53	3236.97	3438.38	2790.81	2946.2
M1026T338_4			1026.41	338.244	0.268097	3.69441e-05	1.30767	2841.62	1843.65	3064.05	2640.45	2473.21	2703.73	3164.69	2972.44	3126.76	2763.71	3622.52	4013.15	3638.04	3792.94	3554.05	3903.23	3666.83	3033.57	3173.41	3686.45
M1026T339_1			1025.65	338.647	0.13435	0.19274	1.19599	2863.8	2753.58	3064.04	2981.38	1234.1	1899.75	2902.65	2592.3	1202.02	2045.39	3357.4	3388.96	3035.68	3017.59	1081.39	2919.69	3002.53	3167.56	1612.84	3568.76
M1026T339_2			1025.79	338.661	0.162601	0.00839495	1.26244	1376.64	1726.32	2719.71	1377.57	1915.85	1967.68	2022.9	1850.84	1819.59	1691.27	3057.77	2803.86	2101.18	2177.87	2212.01	2244.47	2063.39	2173.39	1959.02	2522.17
M1026T339_3			1026.03	338.699	0.231957	0.000237257	1.28506	2579.04	2199.12	2687.46	2404.24	2247.39	2598.88	2643.33	2361.74	2717.12	2212	2805.14	3465.54	3101.81	3028.99	2543.64	3148.26	4055.96	2880.38	3006.26	3641.07
M1026T339_4			1026.3	338.69	0.0502554	0.461145	1.04658	2810.58	2137.7	2180.89	2440.35	2534.19	3146.84	2421.49	1864.03	2688.93	2318.9	2699.23	2350.06	2557.96	2608.87	2357.75	2591.39	2274.49	2141.43	2970.98	3134.99
M1026T350			1025.57	349.603	0.0799316	0.190852	0.92835	2516.03	3023.42	2578.98	2846.42	2827.15	2563.64	3093.07	2395.15	2296.23	2725.16	2888.68	2179.68	2149.36	2976.74	2914.95	2257.01	2624.01	2085.05	2710.7	2154.19
M1026T409			1026	409.074	0.0122794	0.971539	0.991242	4447.69	4590.16	820.226	3398.95	727.055	6216.59	3040.98	3133.01	3988.67	4203.09	3365.46	2868.44	743.997	810.543	2323.25	7029.45	6237.47	4458.49	3240.87	3185.73
M1027T148_1			1026.85	147.939	0.0754625	0.139169	1.40035	322.968	359.013	421.119	198.61	161.956	687.459	657.237	284.961	1055.15	170.303	434.728	773.008	678.407	600.804	745.451	550.069	999.854	378.406	302.547	584.516
M1027T148_2			1027.33	147.943	0.127444	0.0534996	1.59758	461.477	616.496	526.393	206.692	146.996	1144.16	888.65	438.932	1605.37	205.888	826.039	1100.56	1109.51	995.842	1317.99	960.49	1653.2	700.459	466.499	839.99
M1027T339_1			1026.7	338.659	0.115288	0.0299952	1.21631	1426	1233.76	1610.15	735.067	1261.4	1512.82	1680.72	1065.65	1701.26	1478.91	1693.79	1620.14	1831.5	1663.7	1364.38	1620.52	1448.58	1424.1	1732.95	2270.81
M1027T339_2			1026.91	338.546	0.151777	0.0160612	1.25298	1320.97	1793.61	2109.29	2320.76	1545.32	1143.3	2411.9	1781.68	1660.62	2067.67	1753.62	2008.43	2515.28	2614.72	2334.28	2453.04	2086.54	2111.65	1950.87	2919.59
M1027T339_3			1027.19	338.845	0.0477654	0.583241	0.943621	2193.1	1974.68	2198.72	1302.5	2129.51	2167.65	1889.26	1610.18	2678.26	2257.26	2131.59	1879.55	1415.99	2062.22	1826.01	2039.51	2424.33	2920.71	1500.18	1050.83
M1027T340			1027.07	340.11	0.167791	0.0203359	0.812177	2716.08	2609.59	3058.48	3073.41	2747.83	3175.9	2663.64	2584.65	2676.42	3070.85	2703.64	2536.14	719.696	2477.27	2590.02	2387.61	1971.35	2190.92	3002.6	2467.79
M1027T343			1026.66	343.028	0.123171	0.0246184	1.17251	1686.24	1505.63	1967.22	1883.43	1116.76	2102.63	1565.18	1488.23	1516.5	1757.17	2327.41	1721.02	1781.11	1910.44	2031.57	2045.71	2338.77	1722.72	1783.32	1788.72
M1027T349			1026.56	349.298	0.135576	0.0620647	1.17942	1661.95	2301.53	1452.01	1780.76	2206.62	2880.04	2449.88	1904.91	1591.98	2358.72	2969.74	2628.67	1670.06	2708.18	2168.98	2763.35	2237.02	2274.11	2301.32	2560.96
M1027T356_1			1026.51	355.589	0.0464216	0.196425	1.23708	250.868	384.267	405.121	353.894	387.086	497.533	256.21	233.802	312.626	282.414	626.007	430.728	577.516	452.365	251.626	205.68	257.189	363.803	685.283	311.119
M1027T356_2			1027.01	355.575	0.183264	0.000823439	1.34188	1375.43	1511.38	1523.36	1525.39	1761.19	1726.51	1432.43	994.532	1124.64	1258.28	2087.89	1635.3	1932.97	1661.56	2188.05	2050.86	2401.18	1408.89	1981.06	1751.41
M1028T148_1			1027.83	147.929	0.092774	0.123723	1.40542	405.429	600.964	573.746	255.637	178.867	1059.36	904.306	362.231	1345.47	179.138	675.136	784.465	865.276	806.75	973.565	1100.45	1255.03	559.871	445.485	776.936
M1028T148_2			1028.32	147.772	0.0820652	0.150231	1.35429	457.041	570.861	694.592	190.744	178.217	864.766	1061.79	394.521	1345.04	243.932	758.823	697.599	939.069	937.478	1056.34	922.983	1126.23	546.866	488.353	654.012
M1028T331			1027.51	331.144	0.0509062	0.258063	1.11169	888.609	905.56	1021.16	707.525	887.929	1069.66	797.186	550.103	626.949	1076.66	1044.76	1195.1	952.484	1089.68	944.981	897.79	1180.77	792.667	686.87	699.146
M1028T338			1028.24	337.671	0.027045	0.707492	0.960589	1507.13	1810.57	1784	1863.21	1969.13	2073.31	2034.85	1298.18	2109.83	2010.57	1981.05	1879.27	1207.86	2646.02	1968.96	1763.41	2181.24	1309.43	2038.65	757.348
M1028T339_1			1027.65	338.623	0.0261475	0.828537	1.02578	2772.45	2509.91	2535.85	2200.1	2391.87	2806.26	3281.55	1933.59	1914.09	2886.35	3476.21	3083.23	1062.36	3140.93	1272.05	2552.81	2893.56	2369.21	2637.09	3395.03
M1028T339_2			1027.91	338.736	0.0794069	0.112184	1.14232	1314.25	1136.26	846.389	1272.83	996.042	1331.03	1480.11	1007.87	1742.98	1099.78	1697.59	1365.76	1623.97	1440.04	1403.34	1254.02	1349.9	1576.98	1203.4	1052.75
M1028T339_3			1027.99	338.717	0.142422	0.0186639	1.19216	2148.42	1428.34	2659.83	1963.67	2027.64	2709.72	2367.72	2122.18	2232.95	2106.11	2094.37	2327.39	2686.98	2840.08	2424.24	2041.53	3052.96	2751.11	3032.04	2698.6
M1028T339_4			1028.07	338.927	0.00207271	0.831051	0.98108	2829.79	1824.52	2490.07	2721.06	2438.48	2316.99	2194.29	2946.59	2535.77	1669.68	3051.17	2925.92	1672.17	2157.06	1716.85	2391.09	2935	2349	1782.17	2533.35
M1028T339_5			1028.18	339.156	0.0633892	0.33697	1.08612	2096.85	2224.34	1893.65	2045.53	2342.99	2593	2465.2	1118.44	2535.86	2470.92	2520.03	2623.12	1845.94	2763.76	1844.83	2379.84	2988.89	1806.26	2560.02	2330.47
M1028T339_6			1028.32	338.623	0.154231	0.0206925	1.25365	2036.33	1070.8	2287.44	2092.89	2294.72	2319.63	2292.98	1445.72	2599.47	2223.82	2361.97	2444.35	1972.88	2913.67	2372.67	2325.02	2260.95	3615.23	2813.08	2825.44
M1028T339_7			1028.39	338.775	0.0496534	0.33962	1.09699	1057.19	945.609	1073.71	1485.83	1705.08	1335.64	1223.27	1045.99	1205.11	1157.46	1432.32	1163.25	1914.69	1175.89	1322.7	1111.07	1409.24	937.84	1172.02	1782.53
M1028T356			1027.51	355.605	0.0633075	0.0330106	1.23335	266.227	343.716	300.686	351.902	456.458	403.871	348.896	372.15	286.188	352.697	472.566	420.074	603.395	487.393	410.365	309.436	381.979	273.928	509.651	426.698
M1029T148_1			1028.83	147.939	0.0979566	0.0502255	1.501	305.117	463.833	504.095	201.426	192.526	695.581	662.23	344.908	983.599	166.433	595.885	702.918	728.138	644	971.38	621.308	1070.02	398.183	392.531	659.79
M1029T148_2			1029.32	147.929	0.0849571	0.055338	1.42063	351.677	415.614	492.956	169.769	207.486	674.641	634.949	264.397	845.628	201.44	603.085	496.968	696.752	604.574	797.389	567.309	893.472	489.554	409.342	491.383
M1029T338			1028.72	338.287	0.106454	0.138006	1.15266	1577.53	1828.71	3016.5	2792.81	2719.37	2786.88	2741.32	1937.14	1661.64	2422.33	3103.1	2142	2303.62	3028.23	2835.32	2857.42	2818.15	1950.3	3566.05	2465.25
M1029T339_1			1028.57	338.661	0.00226882	0.971043	0.995703	1589.55	1564.71	2225.59	2294.11	2047.16	3146.34	1945.46	2084.38	1515.3	1671.99	2128.4	1322.4	1820.37	1959.52	1830.11	1766.18	1434.67	1829.05	3058.14	2849.45
M1029T339_2			1028.66	338.738	0.0223205	0.90162	0.987528	2861.49	2632.43	3574.58	3519.65	3132.6	2813.63	3033.53	1546.45	2738.16	3618.96	3373.35	3310.77	2448.34	3786.34	3280.23	2169.58	1610.06	2461.92	3103.39	3559.92
M1029T339_3			1028.71	338.687	0.155598	0.00439601	1.15035	2586.9	2098.16	2610.66	2805.78	2712.47	2892.58	2792.3	2358.88	2291.99	2562.71	3181.91	2941.39	2787.77	2856.22	2745.14	2965.28	2928.19	2763.58	3650.76	2758.13
M1029T339_4			1028.83	338.53	0.284455	7.00363e-05	1.25275	3640.01	3128.03	4274.93	4079.85	3746.44	4028.15	4056.49	4163.61	3391.87	3933.81	4745.1	5386.36	4688.8	5140.41	4722.97	4811.07	4548.38	3721.69	5262.83	5132.14
M1029T339_5			1028.83	338.633	0.331336	2.15298e-05	1.36362	3416.7	1947.36	4381.76	3876.63	3526.47	4084.17	3453.42	3899.7	3827.96	3645.96	4643.34	5133.66	4765.52	5360.14	4616.7	4809.25	5031.83	4377.74	5222.88	5211.36
M1029T339_6			1028.97	339.411	0.146551	0.010324	1.21223	1848.64	1852	1613.61	1884.74	2016	1876.51	1844.71	1057.63	1619.11	1632.23	2136.25	2229.11	1423.62	2055.97	1873.74	2356.21	2251.52	1874.98	2252.35	2451.36
M1029T339_7			1028.99	338.577	0.0495526	0.45238	1.07952	2118.35	2163.34	1024.52	1903.48	1664.35	1855.15	1538.97	1081.56	1668.65	1644.92	2166.7	1421.54	1412.51	1514.76	2073.72	1525.91	2017.92	1385.09	2003.89	2466.22
M1029T339_8			1029.34	338.53	0.245837	0.000167529	1.243	3045.66	3050.47	4017.09	2964.93	3512.38	3620.49	3869.26	3012.02	3218	3077.95	4574.84	3660.75	4032.46	4099.32	3883.06	4676.22	3803.19	3790.91	4358.7	4622.13
M1029T390			1029.36	390.078	0.0932717	0.349635	0.708226	420.182	835.455	941.253	2513	1215.23	840.639	1064.58	319.069	1491.86	1797.91	3249.61	597.667	752.404	672.486	363.985	824.202	163.244	281.851	586.814	609.267
M102T155			102.125	155.435	0.217139	0.35495	1.09654	24398.2	28967.8	26388.7	24888.6	26324.7	26923.2	32031.6	24351.5	22352.4	21149.2	29726.1	16074	24078.4	28036.8	23891.5	23852	44673.3	26536.6	34777.8	31015.9
M102T205			102.1	204.738	0.0562723	0.582807	0.944063	7422.98	5845.28	7949.59	5280.96	5898.19	9124.04	4842.47	4656.43	3791.38	5416.71	6210.01	4406.49	4742.42	6902.52	5380.15	5315.6	7325.66	5890.01	5923.7	4762.52
M102T224			102.063	224.314	0.078891	0.471042	1.07137	4563.29	5130.44	5038.63	6266.96	4281.66	6467.03	7416.57	6017.1	3732.97	5492.89	7415.28	5669.63	6844.98	5225.73	5041.03	3763.76	5429.15	4683.76	7425.04	6792.36
M102T256			102.044	256.197	0.300517	0.00590697	1.5854	2829.47	5338.05	2858.63	1763.6	1744.53	1616.71	2292.77	2332.19	1501.5	2399.03	3827.96	4014.58	3063.76	5390.45	4286.9	3458.38	5296.5	4092.49	2326.14	3364.87
M102T27_1			102.097	27.2825	0.0945622	0.26193	1.44883	511.524	390.347	595.074	631.295	681.944	832.334	471.788	527.192	663.251	625.623	710.721	520.726	806.44	2866.65	619.358	388.649	676.355	701.453	753.365	548.406
M102T27_2			102.134	27.459	0.117285	0.254126	1.33559	1577.3	1985.21	2325.4	2426.78	2141.88	2750.71	1208.09	1714.43	1777.65	2013.21	2301.34	1391.8	2444.54	2130.05	2079.8	2317.19	2221.9	7510.29	2506.26	1702.68
M102T325			102.052	325.338	1.42098	6.22579e-07	6.98299	4369.5	3142.43	2731.05	8367.82	3070.62	3698.13	2769.83	3539.71	3060.05	1338.56	39866.5	33400.2	35164.7	24003.6	23220.3	29355.7	17540.1	13535	15306.2	20607.6
M102T357			102.088	356.806	0.173203	0.318502	1.11758	9909.72	12190.8	12391.1	11010.8	9384.05	15520.4	11190.8	13109.3	11031.4	9289.8	11289	13561.9	10254.2	15699.1	12864.5	5081.29	15037.3	11365.6	18840.5	14560.2
M102T362			102.052	362.18	0.105777	0.764737	1.04561	9772.35	13533.6	12237.4	11004.2	10071.3	16928.6	10959.4	12844.2	10663.7	2324.32	13532.4	13782.8	14217.6	13379.8	10621.2	11485.3	12864.6	8904.46	2273.94	14309.2
M102T379			102.052	379.22	0.307742	0.26309	1.19115	18077.6	13624.3	22640.2	11730.4	12221.9	13940.3	22229.1	11630.5	12496.5	16710.6	9667.78	21073.2	11894.3	26412.3	21732.8	30868.1	21389.3	13384.4	16585	11979.6
M102T47			102.052	47.4735	0.663955	0.0124942	1.4305	20239.5	19046.2	20891.8	17974.5	20937.5	16678.5	24538.3	9697.4	14390.8	24683.2	35311.2	22917.9	19214.1	27363.6	27002.5	35068.6	39607.4	26084	25573.5	12332.7
M1030T148_1			1029.81	147.736	0.098078	0.120266	1.39004	485.3	616.327	698.28	299.554	223.747	1215.44	1178.43	439.973	1600.67	229.957	1011.43	1000.12	1061.06	947.536	1079.04	1090.24	1406.84	689.311	572.407	855.192
M1030T148_2			1030.31	147.837	0.0836238	0.139524	1.34287	672.36	567.068	506.285	266.78	190.575	635.007	849.104	536.968	1403.93	232.578	610.09	668.45	892.593	910.586	1009.49	816.576	1144.86	619.35	474.064	724.029
M1030T338_1			1029.93	338.322	0.022937	0.847405	1.01922	1908.78	1326.69	1700.67	1435.03	1263.15	1615.18	1531.37	1388.8	1106.01	1851.98	1818.29	2023.07	1279.57	2054.2	1261.98	1414.96	1315.74	829.655	1862.39	1558.6
M1030T338_2			1030.33	338.447	0.257525	0.00993286	1.33784	2924.79	3211.88	2946.61	2939.35	2244.63	2482.92	4181.86	3751.26	2525.54	1938.81	5204.44	3650.73	3603.92	3645.72	2893.69	5433.25	3990.56	3329.82	3070.21	4172.66
M1030T339_1			1029.71	338.568	0.0246511	0.647794	0.958613	2135.38	1821.73	1880.82	2016.22	1791.35	2019.3	2237.38	2219.95	1749.76	1900.48	1616.21	2197.18	1349.26	2359.82	1896.7	1946.39	1336.4	2457.6	2671.03	1123.44
M1030T339_2			1029.83	338.615	0.194671	0.00916639	1.19074	2881.45	3485.47	3747.11	3821.81	4021.03	3074.24	4112.7	2835.86	3178.4	3257.3	4677.24	4747.62	3950.04	3842.94	3850.93	4640.08	4062.49	2993.44	3801.89	4413.23
M1030T339_3			1029.84	338.62	0.196508	0.00282803	1.16722	2971.48	3491.7	3669.11	3829.23	3920.64	3375.25	3983.15	3210.1	3412.79	3503.83	4514.3	3676.23	4011.3	4218.76	3774.37	4907.22	4312.36	3430.57	4026.88	4409.23
M1030T339_4			1030.01	338.7	0.0903092	0.275465	1.16743	1264.64	1276.66	1119.05	1784.82	1322.54	1833.24	1501.37	1434.45	1365.48	1577.27	1390.91	1199.27	915.361	3148.25	2166.88	1793.87	2023.84	1637.93	1396.6	1230.96
M1030T339_5			1030.26	338.688	0.204733	0.0232391	1.36926	1466.77	2277.33	2953.66	3348.59	1728.72	3242.65	1233.07	1715.85	2547.41	3097.22	3897.64	1772.86	2568.82	3912.26	3233.25	3748.58	3273.07	3521.18	4127.53	2274.76
M1030T350			1029.65	349.519	0.0512898	0.493837	0.949453	3398.82	3047.76	3578.82	2599.61	2550.72	2839.4	3087.89	2202.83	3090.94	3354.88	2672.13	3180.26	2091.95	3274.27	2649.78	3361.16	3499.65	3057.91	2446.61	2014.08
M1030T439			1030.19	438.713	0.210538	0.000133645	2.84433	271.44	199.168	533.529	161.76	199.827	365.667	106.771	180.658	844.957	292.776	1431.26	665.487	769	1138.52	1156.22	877.124	951.555	699.596	320.237	969.279
M1031T148_1			1030.8	147.772	0.0872452	0.11502	1.36397	428.232	592.195	676.224	260.88	213.99	927.525	909.931	446.537	1307.67	219.869	761.75	693.563	824.134	843.713	1029.37	908.073	1195.93	629.855	451.725	822.596
M1031T148_2			1031.31	147.946	0.0875551	0.0889665	1.4258	383.337	505.443	554.178	182.879	190.575	659.444	691.197	368.102	935.143	233.133	659.074	682.856	775.691	618.14	728.365	720.36	1270.33	409.142	414.385	427.794
M1031T338			1030.6	338.396	0.0742904	0.262232	1.05903	2787.34	2652.69	2911.63	1857.28	2332.5	3041.05	2417.77	2843.73	2424.62	2543.13	2822.94	2572.56	2540.02	3241.14	2385.07	2713.4	2862.48	2660.43	2702.87	2834.49
M1031T339_1			1030.83	338.715	0.169262	0.00846862	1.21297	1744.94	2240.97	2284.36	2577.15	2287.16	2058.91	3016.07	2094.23	2328.09	2360.92	3228.3	2876.95	2623.82	2847.51	2428.78	3190.46	2700.87	1895.1	3040.61	3057.21
M1031T339_2			1030.93	339.186	0.0802391	0.146923	1.13929	1829.5	1723.5	1306.99	1713.02	1532.52	1780.94	1800.61	1038.15	1709.23	1695.24	1507.42	2022.34	1675.72	1256.83	1433.36	1964.82	1727.7	2319.69	2510.37	1958.08
M1031T339_3			1031.01	338.717	0.023744	0.655011	0.954086	1674.08	1573	1258.95	1668.1	2324.83	1515.23	1660.57	1455.02	1693.42	2069.34	1898.97	1150.64	1060.28	2438.67	1399.95	1781.61	1934.3	1217.76	1911.35	1323.41
M1031T339_4			1031.26	338.871	0.15667	0.0417476	1.22762	2026.71	1995.8	2747.42	2182.18	1825.6	2457.24	2401.04	1936.41	774.71	2343.83	2658.38	3134.04	2145.67	2753.98	1620.1	2757.39	2557.53	2315.12	2750	2708.39
M1031T339_5			1031.33	338.616	0.182843	0.0068858	1.33636	1402.37	1476.98	1691.76	1809.18	1263.06	1406.3	2141.37	1436.08	1903.17	1469.96	2163.97	2793.56	1284.06	2975.67	2062.83	1983.16	1875.88	2049.57	1828.08	2365.26
M1031T339_6			1031.34	338.506	0.101342	0.0586645	1.12132	1786.61	2000.47	2062.46	2098.77	2244.01	1999.43	1675.8	1899.29	2103.04	1835.53	2335.33	1801.71	1756.53	2379.47	2133.01	2312.89	1975.24	2038.53	2816.67	2546.67
M1031T350_1			1030.65	349.911	0.078619	0.357119	0.911008	4486.1	3388.76	4839.64	3252.24	3037.33	4082.96	3909.11	3254.76	3916.98	4397.33	4332.56	3509.56	2672.69	3996.45	3508.22	4623.37	4996.04	2820.02	1984.72	2689.58
M1031T350_2			1031.15	349.957	0.0177547	0.720043	0.971189	2680.13	2306.15	2697.21	1904.92	1904.48	2995.6	2498.56	1921.99	2425.1	2343.6	3147.37	2216.01	2225.6	2605.27	2167.1	2481.1	2716.29	2074.87	1535.33	1826.61
M1031T373			1030.78	372.916	0.0733028	0.0805967	1.23619	446.072	336.867	554.025	663.807	756.564	822.748	512.774	457.726	428.307	506.953	1060.88	553.202	615.631	768.599	563.711	532.187	678.979	782.076	622.637	603.626
M1032T338	(M+H)+	Oleoyl-CoA	1032.37	338.286	0.253591	0.0129666	1.25881	4590.12	3430.91	4238.29	5555.09	3727.52	3832.89	3855.89	3227.47	4236.28	3718.45	5311.11	4469.3	4186.73	5345.95	6376.71	7192.29	4755.28	4378.61	4627.05	4229.07
M1032T339_1			1031.6	338.538	0.0329435	0.682811	0.958447	1528.87	2049.44	2862.12	2444.01	2506.11	1687.4	2207.52	2444.99	1623.49	2585.07	2812.11	1598.94	1411.46	2701.77	2307.48	2273.62	2109.16	1437.59	2603.91	1771.34
M1032T339_2			1032.13	338.722	0.000355974	0.871695	1.00873	2205.3	2384.61	2761.16	2026.47	2231.64	2360.03	2442.63	2273.99	2142.13	2982.34	2921.72	2001.79	2365.97	2528.68	2395.82	2396.19	2249.31	2198.55	2768.07	2192.01
M1032T339_3			1032.25	338.53	0.169121	0.00922188	1.14525	3058.65	2825.33	3483.58	4035.67	3573.29	3265.33	3896.56	3433.49	2588.01	3537.13	4096.04	4376.9	3539	3806.9	3866.08	3570.99	3758.43	3585.55	3798.14	4193.39
M1032T346			1031.74	345.557	0.0161891	0.75008	0.978407	3775.22	2920.72	3460.12	3160.93	2918.86	2509.6	2954.66	2982.62	2472.62	4044.68	3711.16	3053.08	2653.66	3286.95	3275.06	3559.11	3067.03	2860.71	2376.2	2683.36
M1032T349			1032.15	349.333	0.0426308	0.408855	0.929256	2769.92	2590.18	2588	2080.3	2190.99	2894.94	2474.16	4075.4	2419.23	2849.27	2906.8	2752.49	2090.6	2812.66	2648.81	2692.34	3126.2	2274.76	1828.11	1894.31
M1032T350			1031.65	349.671	0.117124	0.226752	0.897284	5798.55	4369.63	5680.15	4100.69	3892.5	5322.8	5024.64	3862.36	5312.59	6236.4	5460.02	4944.49	3187.24	5649.37	4431.57	4843.35	5411.69	4048.82	3159.78	3369.28
M1032T438			1031.51	438.418	0.231869	0.00106039	3.14232	401.75	110.887	543.65	266.485		293.708		134.311	583.209	30.6667	1419.61	757.164	1013.44	1506.15	1199.63	538.118	1103.77	856.64	155.476	738.183
M1032T447			1031.9	446.967	0.126007	0.000382108	1.84916	335.862	161.835	325.286	337.189	234.999	213.909	125.494	222.535	397.824	205.37	287.343	365.157	451.84	510.599	481.491	540.831	725.23	613.877	357.611	400.432
M1032T448			1031.57	448.417	0.187959	0.000161525	1.73948	890.694	506.338	858.237	620.743	488.351	661.298	409.564	362.881	867.627	505.404	903.152	1046.14	1003.43	1332.41	1096.22	1038.53	1511.79	1163.82	657.023	982.084
M1032T504			1032.37	504.233	0.0297694	0.566231	1.08743	1198.54	1010.7	2829.34	1065.19	1038.28	1323.77	1193.33	843.196	1166.14	1540.76	1355.97	1600.63	1092.72	1583.04	1810.19	1647.36	1716.88	1310	1025.19	1222.2
M1033T338_1			1032.61	338.287	0.0428151	0.485079	0.945019	2163.57	1823.88	2089.37	2322.33	1983.55	2243.22	1875.87	1904.47	1925.08	2229.08	2345.77	1933.2	1616.47	2231.87	1872.24	1258.78	1683.79	1599.3	1959.74	2928.83
M1033T338_2			1033.36	338.298	0.175328	0.0392551	1.20417	2515.57	2834.72	3528.82	2947.83	2494.81	3395.28	4155.46	3073.25	2324.98	2987.5	2264.3	3662.07	3420.42	4760.64	4153.9	3848.04	3675.37	3062.86	3395.23	4193.12
M1033T339_1			1032.75	338.742	0.123215	0.0848639	1.12401	2500.49	3084.38	3412.61	3390.64	2955.3	3404.64	3429.81	2728.3	2632.22	3353.8	4134.35	3522.42	2462.98	3596.56	3382.49	3775.3	4412.77	3209.67	3140.13	3086.54
M1033T339_2			1032.87	338.776	0.125115	0.0677787	1.18863	2143.3	1657.3	2288.65	2271.12	2111.62	1902.29	1685.64	1647.31	2108.49	2271.54	3101.93	3025.97	1508.08	2600.45	2598.82	1770.76	2977.78	2063.1	1987.36	2242.14
M1033T339_3			1032.95	338.937	0.161872	0.0661994	1.28964	2412.23	1845.23	2035.44	2456.8	1629.88	2438.6	2536.2	855.072	1848.16	1401.19	2203	3448.09	2084.39	1969.8	2170.67	2942.78	2961.96	1068.57	3184.47	3061.03
M1033T339_4			1033.25	338.595	0.132323	0.108129	1.11029	3332.91	3341.84	3386.38	3798.91	3439.95	2856.57	3442.14	3231.04	2747.26	3076.96	4192.19	3361.05	3009.85	4134.89	2999.7	4497.36	3916.89	2760.05	4020.2	3363.2
M1033T349			1033.14	348.63	0.00410613	0.90844	0.989641	2631.74	2289.56	2997.3	3129.33	2147.21	2926.01	2376.09	2111.69	2554.05	2689.01	3072.87	2662.31	2108.67	2865.72	2660.12	2803.59	3451.03	2725.4	1191.59	2042.9
M1033T350			1032.64	350.281	0.127342	0.157545	0.889197	4820.51	3833.46	5662.5	4134.19	3834.98	4292.6	4325.48	3391.62	4392.73	4958.67	4591.23	4566.59	2548.58	4745.36	4221.28	4377.55	4077.75	3902.15	2903.58	2876.51
M1033T409_1			1032.5	408.61	0.221248	0.0919487	0.733979	4111.57	5269.86	4826.02	6118.95	2520.84	7149.32	6177.38	3081.91	2081.77	4235.59	1735.02	1646.98	3347.38	1855.84	4457.56	4938.52	5069.4	4132.09	2274.21	3992.75
M1033T409_2			1033.01	408.968	0.224592	0.0888567	0.714693	4833.52	5763.46	2986.9	6250.81	2072.85	6807.37	5146.29	3598.35	3225.32	5381.01	2036.07	1646.38	3509.11	1510.11	1749.6	4813.91	6579.99	3121.72	5043.94	2912.11
M1033T44			1032.63	44.439	0.0507848	0.446103	0.726052	449.91	100.891	204.071	252.432	1131.08	1851.26	88.8498	133.86	550.699	678.711	443.092	137.089	935.949	403.712	245.205	272.604	271.859	306.486	394.685	540.326
M1033T504			1033.37	504.31	0.0952561	0.0226692	1.28289	651.996	599.485	904.305	593.963	610.288	573.839	736.761	575.793	657.061	1018.81	743.308	943.705	538.721	914.36	925.45	968.63	1312.42	870.259	780.729	882.958
M1034T185			1033.62	185.113	0.137939	0.000926052	1.33333	806.611	813.373	978.468	674.086	741.388	812.042	804.709	816.24	841.981	686.668	1083.65	1179.44	879.659	1321.16	1317.65	1016.82	1187.6	1050.59	840.594	756.887
M1034T338			1034.37	338.288	0.222574	0.0032712	1.35726	2028.95	2113.34	3145.14	2616.28	2360.39	2061.7	2840.35	1742.89	2565.9	2022.33	2695.98	4555.91	2771.52	3278.52	2758.47	3153.55	2536.75	4050.45	3295.42	2795.42
M1034T339_1			1033.87	338.872	0.0631478	0.301604	1.09819	1601.47	1613.82	1703.42	1692.2	1178.88	1990.53	924.608	1194.96	2012.9	1606.47	2182.37	1740.03	1426.46	1884.43	1945.9	1883.67	1272.6	1741.32	1569.81	1396.42
M1034T339_2			1034.13	339.31	0.189399	0.0394398	1.35284	2233.7	1704.34	2458.18	1702.46	1876.73	2729.17	2131.47	1859.07	2115.39	2327.47	2151.51	2796.96	2135.76	2164.85	4720.94	4667.27	1981.85	2644.33	2656.8	2676.07
M1034T339_3			1034.25	338.715	0.0816436	0.106279	1.07999	2395.82	2200.13	2550.58	2409.28	2843.11	2262.67	2360.01	2134.42	2086.48	2326.31	2369.51	2705.49	1974.5	2707.62	2347.18	2362.99	2800.58	2846.61	2630.84	2708.72
M1034T339_4			1034.26	338.721	0.0694885	0.214186	1.08504	2412.15	2560.15	2271.03	2090.01	2563.27	2606.33	2532.51	1797.43	1616.32	2417.52	2321.89	2647.91	2346.41	2727.66	2347.86	1700.78	2777.19	2827.46	2563.28	2550.75
M1034T341			1034.04	340.568	0.184047	0.013079	1.23936	2730.42	2444.49	3085.42	2273.09	1184.68	2950.59	2808.69	2654.83	2957.56	1902.9	3280.21	3550.79	2505.57	2784.88	3504.39	3027.89	2669.61	3035.15	3154.95	3461.59
M1034T343			1033.74	342.832	0.0113382	0.820978	0.98286	6796.9	5955.93	6665.92	6578.87	6312.49	6606.63	6082.76	4893.87	4810.99	6685.38	7497.83	4964.17	5596.43	6413.81	6856.4	7967.02	5356.32	5699.36	3703.97	6282.18
M1034T350			1033.63	350.281	0.125856	0.1029	0.899884	4402.79	4043.05	5453.8	3693.61	3552.31	4413.57	3899.27	4497.15	4301.2	4674.18	4437.77	4099.88	2984.36	4377.72	4330.56	4180.6	4163.17	3818.88	3173.1	3066.83
M1034T425			1034.15	424.852	0.226385	0.0428051	1.26454	3773.01	3494.39	4811.73	3908.91	3902.85	4227.99	3304.61	4359.69	3734.88	3763.71	5970.79	4617.52	3857.89	5283.53	3451.97	4169.08	5032.64	3882.54	4953.17	8454.1
M1035T148			1035.32	147.869	0.0951244	0.0746593	1.45095	436.528	446.094	510.277	221.174	135.939	806.128	682.539	281.723	1206.76	224.952	714.015	730.342	775.809	768.427	846.154	811.81	1016.54	576.775	358.91	586.478
M1035T339			1035.24	339.091	0.0452876	0.536911	0.938396	1963.26	1962.45	2477.83	2218.19	1532.51	1863.73	2358.05	1812.91	1977.04	2143.49	2505.8	1757.61	1218.04	1852.62	1154.48	1915.84	2861.56	1925.46	1420.34	2446.56
M1035T349			1035.12	349.155	0.0402217	0.524387	1.05228	1838.46	2307.63	2749.58	1825.86	2060.26	2534.01	1862.98	1573.72	2165.27	2199.25	2098.78	2478.36	1799.87	2625.65	2138.81	2743.9	2673.14	2204.66	1912.05	1545.88
M1035T350			1034.62	349.619	0.0805718	0.297162	0.923729	3341.76	3397.18	4276.93	3298.66	3250.73	4169.88	3942.76	2753.91	3701.41	3906.62	4072.06	3822.59	2452.83	4006.29	2543.08	3772.27	3958.71	2751.26	3037.38	2874.57
M1035T373			1034.72	372.808	0.0429205	0.362552	0.85874	926.873	1012.29	563.214	1285.63	702.008	885.391	540.851	822.198	594.724	861.538	1277.09	711.692	580.274	1081.77	422.263	272.531	384.965	656.266	916.25	734.023
M1035T424			1035.15	424.42	0.145997	0.136959	1.1502	2907.11	2518.57	2745.59	2222.14	2173.25	2883.81	2542.29	4104.18	2496.73	2110.95	3183.63	3309.25	2377.64	3100.42	2142.24	4090.59	3101.24	2792.22	2899.21	3719.08
M1035T462			1035.43	462.086	0.228999	0.00184929	2.05027	1087.96	509.622	953.784	698.716	550.944	594.715	548.687	543.882	804.28	499.465	1433.03	1072.3	1024.52	2861.86	1608.82	1457.31	1208.94	1491.1	715.375	1052.27
M1036T148_1			1035.82	147.585	0.106368	0.0451747	1.58586	356.467	404.822	499.081	118.486	108.923	828.3	589.238	238.556	888.78	120.518	710.169	584.979	704.628	643.924	831.243	761.552	1022.68	418.16	242.544	666.481
M1036T148_2			1036.31	147.945	0.0776979	0.124416	1.38386	392.347	426.368	502.455	218.93	208.136	881.387	702.736	220.331	1044.96	166.49	571.335	745.804	670.416	714.63	913.489	474.731	968.565	480.985	403.458	649.483
M1036T338_1			1035.79	338.406	0.154376	0.0370873	1.22073	1892.54	3182.32	2962.94	3279.21	2400.87	2347.21	2821.48	1723.51	3069.77	2834.86	3835.52	2376.43	2617.12	3475.2	3672.1	3856.93	3819.17	3161.49	3322.71	2230.5
M1036T338_2			1036.41	338.285	0.22282	0.001413	1.42015	1901.74	1562.06	1190.91	2021.33	1488.35	1828.28	1754.52	1201.38	1353.27	740.47	2153.15	1896.83	1716.2	2622.99	1727.55	2452.97	2197.11	2335.18	1706.13	2554.2
M1036T339_1			1035.66	338.774	0.0726727	0.411277	0.939524	3756.69	3599.95	3901.83	3621.2	3734.61	3627.59	4145.61	3510.18	3088.09	3933.58	2993.03	3869.79	3926.05	2139.37	2402.47	3758.19	3584.01	3131.03	4502.74	4379.93
M1036T339_2			1035.67	338.579	0.0988772	0.168843	1.14075	2318.67	2237.97	2236.05	1947.35	2346.07	2242.84	1960.92	809.015	1672.14	2228.72	2619.78	2383.15	2370.66	2913.3	2314.22	2644.13	2262.69	1910.05	1776.18	1620.54
M1036T339_3			1036.02	339.086	0.0811442	0.111488	1.11568	1731.31	1773.73	2353.89	1592.18	2060.95	1956.81	1844.79	1699.2	1394.45	1839.74	2134.28	1971.84	1849.55	1503.04	1695.84	2127.17	2037.01	2214.47	2271.47	2553.24
M1036T339_4			1036.07	338.552	0.145274	0.0197488	1.23124	1914.03	1355.93	2140.19	2332.98	2010.17	1191.14	2074.83	1806.43	1861.89	1994.02	2843.74	2111.71	2993.31	1716.58	2369.91	2574.62	2027.65	2269.02	1914.64	2180.28
M1036T339_5			1036.17	339.154	0.0598182	0.376262	1.10118	1436.27	1418.31	1365.07	2242.47	2274.04	2306.5	1416.14	1213.47	1491.75	2568.32	2183.26	2175.77	1491.06	1902.87	1402.98	1859.9	2465.14	1606.71	2380.95	2057.87
M1036T339_6			1036.28	338.715	0.0936076	0.0776269	1.08264	2398.03	2424.77	2804.29	2725.62	2363.61	2755.59	2502.41	2313.82	2822.55	2521.41	2997.03	2817.32	2129.28	3109.49	2771.62	2713.13	2811.48	2535.29	2690.02	3175.67
M1036T339_7			1036.29	338.7	0.00271783	0.871805	1.00986	2398.03	2488.64	3470.25	2817.68	2741.35	3200.91	2731.29	2377.91	2591.44	2521.41	2783.8	2299.58	2293.01	2973.32	2888.33	2482.63	3454.32	2535.29	2690.02	3208.15
M1036T345			1035.72	344.694	0.101771	0.355274	1.10848	4783.18	4380.87	4822.13	5649.94	3965.1	4258.15	4163.34	4802.27	2838.38	5166.66	5536.06	3881.68	5670	2615.05	6530.45	6820.29	4706.55	4738.04	6108.87	3086.01
M1036T349_1			1035.61	349.493	0.107655	0.136516	0.896749	2847.65	3233.31	3811	3035.76	3197.69	3397.32	3699.7	3097.3	2852.07	3685.07	3623.83	2879.02	2904.24	3090.1	1552.33	3593.15	3286.75	3021	2516.21	2997.74
M1036T349_2			1036.11	349.456	0.12568	0.0586713	1.20648	1924.79	709.397	2194.67	1910.99	2209.12	1353.54	2031.4	1821.34	2016.44	2068.24	1669.92	1874.67	2002.15	2228.9	2452.5	2901.74	2485.68	2422.58	2079.34	1888.56
M1036T462_1			1035.93	461.627	0.237226	0.00250826	2.00589	1338.66	377.61	861.029	937.015	634.106	644.139	538.762	631.86	1075.68	505.042	1647.87	1620.28	1460.4	2938.33	1860.05	1546.21	1253.35	1236.11	646.977	922.62
M1036T462_2			1036.43	461.867	0.177536	0.00910378	1.77691	1042.13	302.827	1236.81	466.824	499.7	604.128	593.73	434.918	663.608	486.512	1276.47	981.159	885.934	2110.89	1276.71	1192.09	1420.2	865.222	485.701	755.575
M1037T148			1036.82	147.585	0.0661066	0.170863	1.37407	327.429	393.401	466.52	165.222	101.748	613.268	576.191	199.97	792.32	143.597	299.503	682.828	611.897	422.163	515.13	598.787	984.223	344.692	309.075	425.238
M1037T338			1036.67	338.396	0.115652	0.109091	1.17838	2409.36	2337.11	2589.46	2089.62	2131.14	2287.25	1983.64	1257.56	2281.75	2372.36	2865.59	2523.88	1878.56	3014.56	1992.15	2534.57	1595.73	2583.16	3762.45	2866.49
M1037T339_1			1036.77	338.817	0.118306	0.0974382	1.12866	2602.4	1824.61	3087.49	3057.35	2574.71	2933.11	3043.87	2279.78	2433.86	2901.43	3020.35	2919.09	3429.64	2633.11	2196.05	3959.87	3122.17	2878.44	2866.97	3153.11
M1037T339_2			1036.78	338.56	0.182276	0.00728292	1.19556	2489.1	2527.38	2662.47	3065.25	2618.8	2949.94	2916.45	2416.26	2220.26	2684.67	3854.03	2840.17	2598.36	3612.65	2997.07	3248.41	3904.98	2893.36	2636.79	3157.13
M1037T339_3			1037.17	339.036	0.0626594	0.357628	0.916544	1741.4	2195.87	2821.04	2046.79	1626.43	1730.82	1578.95	1834.16	1772.58	1194.07	1901.54	1860.6	1553.95	1940.06	1811.08	1387.99	1605.85	1773.82	2045.04	1114.72
M1037T339_4			1037.29	338.56	0.106382	0.143244	1.15501	2096.03	2382.05	1965.49	2255.04	2378.92	1500.99	2195.73	1606.24	1581.85	2223.81	2518.85	2242.68	1890.03	2537.79	2492.42	2799.96	3383.56	1884.08	2168.45	1397.29
M1037T349			1036.61	349.237	0.0122334	0.670888	1.02116	2345.16	3039.72	3206.27	2126	2964.18	2739.08	2345.51	2588.13	3040.33	3142.76	3071.76	2753.3	2754.78	2758.43	3009.16	3070.76	2767.01	2806.81	2633.99	2493.8
M1037T373			1036.7	372.515	0.0181609	0.658272	0.899423	459.194	323.892	359.995	719.515	634.767	441.311	449.556	508.504	448.27	465.685	1212.03	341.985	321.734	646.364	433.842	224.055	129.586	348.027	132.9	536.315
M1037T390			1037.35	389.841	0.0418645	0.719432	0.818788	205.11	1267.13	480.72	1273.44	1133.75	2780.54	1243.94	726.474	621.52	1395.74	5181.49	171.667	1916.11	302.375	82.5628	215.878	55.5163	173.22	561.143	451.813
M1037T463			1036.93	462.518	0.0946658	0.0809354	1.37145	575.272	303.125	552.581	494.321	407.859	532.453	392.655	457.472	479.867	421.491	612.151	611.754	679.981	1347.41	707.407	627.715	599.319	349.631	369.732	427.021
M1037T475			1036.98	475.285	0.275371	0.268366	1.38665	13850	5628.02	18123.4	8951.68	4118.96	4334.96	4128.61	8081.06	21319.1	6853.66	9166.4	16841.4	5093.29	4390.54	13512.5	15843.3	13346.6	31978.4	5807.96	16291.5
M1038T148_1			1037.79	147.96	0.107706	0.0873653	1.37667	692.59	698.096	806.16	310.697	175.615	1320.38	1143.45	637.955	1398.28	329.803	821.153	1048.67	1152.47	1048.86	1394.66	1182.49	1361.75	713.026	635.447	984.421
M1038T148_2			1038.3	147.982	0.0998884	0.071111	1.3802	617.515	737.657	832.678	306.764	230.251	865.052	1058.04	354.707	1397.62	310.632	898.551	938.637	1068.24	957.762	988.799	997.642	1216.63	707.271	574.928	913.968
M1038T338_1			1038.28	338.346	0.10813	0.0597902	1.1648	2117.38	1166.28	2218.02	1789.73	1710.38	1761.26	2188.51	1646.18	1602.32	1569.5	2528.72	2102.23	1659.9	1875.53	2548.78	1573.29	2314.03	2085.72	1969.72	2039.97
M1038T338_2			1038.35	338.438	0.113191	0.0908527	1.14059	2264.78	2002.61	2481.22	2532.96	2229.93	2537.61	2256.34	1700.92	1703.91	1973.06	2792.33	3339.93	1719.53	2394.16	2564.94	2283.65	2301.86	2076.95	2742.85	2515.69
M1038T339_1			1037.78	338.733	0.0409081	0.647927	1.05021	1712.03	2168.86	2088.56	2249.33	1792.21	2899.06	1973.95	1643.47	1805.89	2213.37	2264.3	2281.96	1566.65	3295.49	1968.38	1825.3	3114.12	1806.65	1686.27	1769.35
M1038T339_2			1037.94	338.733	0.110807	0.0485184	1.13036	2501.85	2142.86	2354.88	2762.54	2095.26	2478.43	2412.01	1989.4	2557.75	2510.56	3006	2836.08	2803.66	2630.53	2807.6	1767.63	2693.59	2279.96	2986.14	3097.63
M1038T339_3			1038.02	338.502	0.100169	0.143745	1.11688	2208.84	1731.92	2063.26	2633.07	2449.34	2604.93	1870.84	1564.65	2395.83	2202.36	2823.09	2743.78	2209.02	2255.72	2297.99	2756.35	2488.58	1647.19	2204.85	2837.77
M1038T339_4			1038.03	338.678	0.198593	0.00506664	1.29801	2251.53	1840.47	1506.29	2733.63	2235.45	2306.37	1407.22	1300.59	2550.62	2182.12	2847.43	3181.58	2566.82	2290.71	2513.83	3080.53	2436	2098.54	2531.19	2821.44
M1038T340_1			1038.18	339.998	0.0210969	0.712233	1.03507	1459.73	1791.02	1984.21	1555.66	1500.35	2156.48	1681.83	1360.64	1099.77	2561.1	2257.05	1796.62	1484.1	2004.27	1909.98	1936.55	1903.09	1554.94	1430.56	1475.1
M1038T340_2			1038.45	340.217	0.133157	0.0938012	1.27137	2052.61	1718.52	2011.83	2408.67	1591	2309.25	1416.43	462.545	1242.25	505.05	2170.01	2545.36	1661.13	2114.9	1896	1389.59	1872.89	1802.66	2318.44	2212.65
M1038T341			1037.82	341.26	0.0710856	0.43841	1.08864	2029.68	2267.71	2263.25	2285.2	2277.35	2703.05	2142.45	2087.51	1897.45	2278.57	2886.17	2325.04	823.051	3297.96	2808.37	2782.65	3249.79	1919.86	2298.57	1811.46
M1038T344			1037.7	344.192	0.00980738	0.807208	1.02383	3361.86	3014.67	3921.54	2579.53	2749.27	2459.93	2639.32	2281.57	2462.18	4664.46	3623.81	2470.83	2332.34	3215.75	3524.51	3671.26	3440.47	2740.17	3276.19	2556.97
M1038T346			1038.15	346.222	0.123244	0.250019	1.17049	2353.54	3398.52	3499.13	1882.09	3010.89	3268.03	3049.31	2340.66	1020.07	2544.44	2583.89	3414.05	1766.2	4062.32	3162.2	4133.53	4402.14	2671.87	1956.19	2709.61
M1038T348			1037.59	348.423	0.0656848	0.331048	0.907662	2490.56	2302.78	2316.29	2376.78	2684.11	2849.24	2607.4	1805.67	2201.81	2414.08	2291.74	2661.84	2123.68	2514.28	407.178	2275.89	2328.74	2477.55	2315.72	2431.49
M1038T390			1037.85	389.853	0.0664149	0.634879	0.74528	60.2904	1574.01	473.15	982.679	1003.61	1783.93	1745.21	284.982	776.721	2261.12	5499.25	87.5437	1124.42	203.526	119.91	144.992	67.4127	408.002	366.102	136.449
M1038T475			1037.98	474.912	0.215228	0.136958	1.35448	6413.7	2951.85	6638.49	4748.85	2666.42	2110.03	2533.63	3560.87	7687.12	3289.85	5610.59	7086.44	2940.75	3132.19	6204.09	6194.93	5215.34	10467.1	3253.19	7597.19
M1039T148_1			1038.79	147.99	0.0886683	0.141268	1.3601	610.533	713.92	831.604	331.672	182.77	1106.67	1162.41	374.977	1636.21	286.493	923.967	1020.36	1124.39	817.45	1445.82	962.11	1309.03	757.355	534.583	948.328
M1039T148_2			1039.29	147.8	0.0875969	0.120443	1.35308	552.763	640.7	587.784	205.376	184.071	980.075	972.426	366.061	1218.84	216.617	819.192	889.615	893.246	773.284	1040.52	986.565	887.621	564.358	501.801	660.41
M1039T286			1039.09	285.789	0.14376	0.0107007	1.48849	1091.75	446.294	819.458	625.52	731.647	521.861	639.62	536.687	515.247	675.012	783.722	924.97	687.713	1774.33	1023.22	860.783	807.806	903.45	929.323	1133.32
M1039T338			1038.62	338.007	0.026714	0.699013	0.96311	1332.85	776.325	1875.22	1320.7	1811.81	1476.18	1816.75	1311.7	1040.36	1894.94	1798.59	1527.67	1058.87	1471.25	1111.38	1477.99	1356.83	1436.4	1443.31	1433.86
M1039T339_1			1038.69	338.719	0.175628	0.0100247	1.23562	1413.79	2192.14	2347.32	2672	2415.62	2508.25	2786.67	2229.28	2448.38	2445.14	2766.74	3503.49	3059.58	2922.18	1919.05	3041.09	3232.19	2349.1	3397.87	2794.56
M1039T339_2			1038.98	339.264	0.145621	0.0568377	1.19446	2121.75	2426.53	1024.08	2754.21	2577.04	2681.84	2635.25	2449.49	2513.18	2072.19	3152.89	2965.81	2850.96	3082.58	2932.34	2015.05	3219.83	2915.6	2870.36	1772.36
M1039T339_3			1039.03	339.135	0.248612	0.000453263	1.40239	1914.86	1803.8	1979.08	2577.73	2473.69	2588.84	1648.15	1506	1883.56	1983.44	3825.54	2841.35	2798.66	3041.61	2075.71	2776.52	2393.9	2795.01	2747.81	3255.45
M1039T339_4			1039.21	338.595	0.121309	0.101033	1.09348	3659.42	3961.45	4112.89	4160.6	4421.17	4244.07	4823.15	4150.9	3928.92	4100.28	5366.34	3821.52	3675.73	4748.92	4575.81	4816.93	5078.18	3978.42	5387.73	3998.75
M1039T339_5			1039.28	338.633	0.0890612	0.122048	1.145	1441.92	1224.77	1195.39	1238.36	1691.23	1257.86	1501.77	1442.85	1837.45	1613.75	1827.65	1357.85	1045.97	1972.01	1415.67	2047.16	1305.69	1925.53	1904.01	1738.38
M1039T339_6			1039.36	338.759	0.0306964	0.836549	1.02187	1942.87	1085.24	1316.96	2068.96	2015.11	1361.47	1748.35	1809.99	1412.48	1879.56	2118.66	1420.1	1601.37	2029.78	851.095	2342.19	1692.75	1491.96	1483.51	1973.49
M1039T340			1038.97	340.204	0.257908	0.000216813	1.46923	2010.62	2466.24	2757.91	2760.99	2056.71	1894.68	1730	539.102	2541.62	2136.31	3218.7	3008.92	2892.59	3131.22	2978.8	2927.59	3271.66	2956.65	2948.78	3363.48
M1039T341			1039.1	340.525	0.0125624	0.840698	1.01549	2069.58	1945.58	2444.69	2266.03	3015.98	2231.71	2461.49	1882.06	1680.73	2107.13	2624.48	2596.37	1566.05	2316.15	2008.89	2226.92	2008.99	1963.47	2837.47	2298.65
M1039T346			1039.14	346.088	0.408776	0.00356661	1.8855	2522.16	2013.07	2308.17	5808.71	2514.79	3123.85	2078.14	1783.16	1063.16	6061.75	7173.28	2392.09	5550.21	6681.72	2326.67	6579.5	7054.29	5352.65	6574.24	5516.94
M1039T349			1038.59	349.207	0.116222	0.0424837	1.14929	1705.92	1389.52	1890.21	1862.4	1976.19	2176.15	1963.98	1851.7	1624.37	1725.42	2306.91	1769.94	2173.04	2372.72	1548.96	1885.66	2227.86	1796.9	2619.21	2176.54
M1039T39			1038.76	39.3095	0.314367	0.407964	0.646844	13417.8	816.133	2658.55	4309.01	30226	52187.1	1554.31	1625.7	19596.6	17070.3	9634.87	1843.53	33144	5929.74	3753.25	4671.61	5438.82	5296.9	8117.46	14967.1
M1039T476			1038.98	475.76	0.137441	0.284745	1.25362	5548.24	1716.9	4607.82	2849.94	1916.35	1358.12	1522.36	3134.11	5331.88	2310.64	3583.15	4693.77	1999.5	1903.89	3147.07	4409.63	5112.86	6713.64	2315.28	4101.4
M103T205			103.103	204.823	0.0666068	0.164979	1.19558	604.821	568.235	443.041	587.949	627.043	406.143	510.796	644.273	621.116	489.091	947.908	492.598	789.424	486.064	398.643	963.444	618.789	405.996	598.458	877.362
M103T256			103.051	256.325	1.86139	7.02314e-05	1.8676	58650.6	44980.4	67279	34991	36983.4	52116.9	52545.1	42709.4	43511.7	57103.5	102510	93138.1	68772.9	119054	103169	88990.3	132126	76696.1	49329.2	82965.1
M103T27_1			102.939	27.424	0.062186	0.494261	1.06729	3080.58	3813.31	4643.65	3786.49	4197.96	4960.82	2723.27	3895.06	5154.1	3289.8	5272.77	3505.49	5759.91	3920.65	3428.15	4587.26	4423.25	3952.98	4623.45	2732.1
M103T27_2			103.082	27.391	0.00209251	0.995105	0.999426	593.905	635.428	778.212	763.441	401.29	671.071	677.959	516.322	373.76	617.797	554.648	456.097	652.453	774.447	647.082	459.928	617.48	536.054	761.953	565.585
M103T356			103.092	356.268	0.0895243	0.0915214	1.25889	984.245	730.02	365.599	546.743	826.278	854.752	720.369	714.04	367.198	756.581	989.444	957.032	627.842	897.797	866.198	753.782	730.871	928.071	1391.3	500.96
M103T357			103.036	357.402	0.218306	0.099804	1.13665	9903.2	9394.59	13017.8	11500.8	11890.8	11802.4	12496.1	13125.8	12291.1	11545.8	15940.2	13686.8	12893.2	8849.72	11635.3	9788.57	13955.3	13235.1	16662	16306.3
M103T37			103.051	37.196	0.359207	4.38761e-06	1.56501	2804.24	2084.36	2177.98	2213.6	2621.47	2609.49	2317.53	2459.54	2638.91	3001.07	4178.5	4187.07	4507.64	4645.32	3283.68	4302.29	4342.08	3390.46	2881.68	3294.04
M1040T148			1039.79	147.947	0.102983	0.0314521	1.52986	399.47	402.919	619.334	248.162	123.581	402.382	636.015	329.362	864.951	189.367	678.772	759.542	559.618	596.037	825.739	698.031	1017.67	323.908	410.183	579.685
M1040T338			1040.3	338.409	0.122135	0.0516775	1.19415	1382	1777.87	2177.17	2167.69	1794.51	1743.15	2226.32	1563.42	783.176	1895.25	2302.42	2078.33	2462.86	1987.08	1719.21	2214.04	2380.07	1687.07	2243.35	1835.87
M1040T339_1			1039.71	338.687	0.111605	0.183578	1.14565	2356.09	2348.08	2716.34	3370.38	2359.97	3467.21	3425.92	2726.94	2449.74	3269.47	3788.15	2285.18	2856.23	3431.08	4817.9	3249.17	3696.39	3207.73	1867.47	3440.35
M1040T339_2			1040.21	338.607	0.137599	0.0306094	1.10559	3400.99	3213.59	3798.49	3794.2	3878.51	4323.91	3554.57	3377.85	3236.92	2928.5	4103.93	3650.12	3422.66	3675.19	4005.8	4043.41	4408.28	4160.68	4100.99	3685.54
M1040T341_1			1039.89	341.317	0.0202415	0.821372	1.02514	1363.67	1223.82	1013.55	857.09	1160.34	824.444	1076.32	1316.23	1053.88	972.08	1701.89	1359.76	1080.32	726.728	1112.58	1301.52	884.183	553.227	1264.87	1149.41
M1040T341_2			1040.09	340.543	0.127865	0.126118	1.14808	2967.75	2563.96	3085.48	2409.37	2916.69	2461.16	2781.08	2371.35	2142.64	886.13	3246.17	2712.11	2119.84	3340.8	2611.65	2936.8	2897.92	2797.16	2948.46	2615.28
M1040T39			1039.76	39.155	0.224391	0.408042	0.645091	6439.01	447.049	1320.18	2072.47	15082	26407.2	890.52	845.148	9895.3	8587.04	4560.22	887.928	16837.5	2963.73	2007.03	2299.89	2778.89	2731.73	4316.99	7053.61
M1040T408			1040.01	408.111	0.309765	0.000692044	0.557504	3152.27	2016.49	3143.27	2590.53	2692.79	2731.45	3547.38	1467.72	2809.04	3475.11	1028.03	914.561	907.338	738.211	1409.02	1757.03	2808.75	1481.32	1886.29	2471.08
M1041T338_1			1040.85	338.456	0.201376	0.00525064	1.26021	2604.29	2307.34	1427.46	2592.24	2231.23	2981.29	2759.21	2525.83	2476.24	2288.54	2203.85	3141.32	3024.56	3066.97	2991.96	2643.61	2991.46	2946.74	3987.26	3491.39
M1041T338_2			1040.86	338.237	0.185287	0.015981	1.27209	1625.1	2216.45	2555.27	2240.61	2529.65	2530.92	2890.11	2411.31	1577.68	2210.32	3114.28	2982.94	3040.87	2994.54	2222.79	3505.58	1713.6	2875.21	3894.66	2643.2
M1041T338_3			1041.3	338.291	0.206584	0.00545794	1.36463	1880.57	1783.88	2197.64	1447.65	1839.33	2069.99	961.31	2024.17	905.278	1631.29	2253.01	2085.66	2441.87	2168.51	2071.66	2846.71	2679.76	1342.44	2379.75	2575.99
M1041T338_4			1041.47	338.254	0.202903	0.0030449	1.27786	2278.78	2129.06	2304.17	2458.42	2602.46	2197.81	2583.18	2187.07	2298.8	2381.58	2691.88	2832.8	2415.65	2555.41	2953.26	3486	2905.43	2300.33	3995.2	3793.15
M1041T339_1			1040.64	338.7	0.0657214	0.440135	1.11829	1836.64	1196.58	3048.66	2230.46	2988.97	2992.65	1302.86	3084.25	3092.07	3139.73	1658.25	1481.61	2999.34	2267.1	3374.81	3255.23	3616.03	1857.56	3791.95	3557.89
M1041T339_2			1040.71	338.719	0.127581	0.0686168	1.14321	2478.03	2974.96	3011.29	2562.49	2663.76	2918.19	2756.77	2115.07	2486.6	2629.59	2515.13	3653.59	1839.59	3407.14	3046.83	3410.06	3660.46	3059.16	3020.44	2793.31
M1041T339_3			1040.89	339.18	0.207167	0.00670895	1.31948	2300.51	1782.45	1471.47	2369.39	1863.11	2582.73	2388.89	2324.56	843.534	2274.22	2220.57	2837.24	2144.46	2781.57	2546.48	2479.08	2519.38	2678.12	3550.9	2896.82
M1041T339_4			1040.97	338.687	0.266242	9.64734e-05	1.27717	3101.81	2917.06	3130.15	3417.4	3875.71	3099.67	4103.91	3199.35	3820.11	2798.39	4259.71	5103.87	4089.98	3778.48	4135.6	4185.95	4300.29	3809.99	4460.08	4614.79
M1041T339_5			1040.97	338.611	0.285925	3.27158e-05	1.3003	3147.42	2734.67	3091.97	3379.24	3790.28	3109.55	3995.57	3427.36	3731.6	2932.69	4488.93	4961.47	4355.23	4066.86	4377.5	4145.36	4478.61	3408.34	4409.69	4660.55
M1041T339_6			1041.21	338.625	0.129478	0.0596062	1.11558	3093.52	2898.68	3013.14	2771.4	3538.71	3376.25	2875.64	2880.89	2875.79	2781.18	3834.85	3309.4	2620.55	3438.53	2608.49	3360.16	4209.73	3313.96	3535.14	3353.89
M1041T339_7			1041.32	338.616	0.177672	0.00445891	1.26122	1963.6	2022.58	2101.68	2166.62	1910.6	2069.99	1965.13	1753.86	1530.22	1756.22	2618	1612.26	2510.49	2168.51	1947.06	2626.44	2758.18	2326.02	2465.29	3234.24
M1041T339_8			1041.36	338.625	0.12123	0.0533236	1.19226	1984.87	2104.05	2322.4	1543.62	2441.81	2266.73	2043.34	1574.7	1825.37	2122.91	1973.39	2374.03	2445.9	1493.48	1823.08	2818.62	2798.47	2585.83	3184.08	2622.2
M1041T350			1040.57	349.655	0.00650107	0.935257	0.993877	2617.57	2642.94	3158.96	2949.83	2948.53	3250.8	2715.92	2107.22	2566.27	2919.11	3999.82	2514.68	1997.29	2884.88	2922.68	3185.44	2118.22	2741.16	2518.72	2823.58
M1041T39			1040.76	38.997	0.114856	0.429925	0.666371	1853.76	197.944	467.542	755.157	4441.04	8119.48	350.049	335.3	2774.25	2357.51	1371.51	432.99	4945.69	975.451	705.981	810.774	904.858	891.481	1289.48	2100.07
M1042T338_1			1041.63	338.332	0.0421402	0.481256	1.05762	2112.36	1729.78	2409.28	2225.82	2100.76	1465.07	2358.17	1880.74	1918.92	1392.61	2065.54	1871.44	1803.09	2497.75	2204.58	1531.6	2461.8	1607.43	2368.05	2311.29
M1042T338_2			1041.96	338.285	0.219484	0.000341552	1.22242	2557.99	2630.85	2958.47	2901.96	3001.97	2700.38	3086.3	2878.46	2813.28	2433.62	3814.99	3869.69	2912.07	3305.9	3338.99	3705.39	3747.89	3194.95	2714.48	3578.41
M1042T338_3			1042.47	338.277	0.19662	0.00119524	1.41914	1509.34	1735.85	1445.62	1978.89	1899.73	932.997	1129.44	831.574	1256.24	1227.27	2136.93	2019.38	1991.67	2076.36	2382.41	1730.13	1445.47	1736.45	1973.51	2300.43
M1042T339_1			1041.71	339.036	0.0425429	0.471242	1.06511	2130.49	2117.3	2550.48	1049.27	2191.01	2398.82	1851.51	1843.13	2212.48	1803.09	1691.23	2822.24	1995.87	2183.87	1914.5	1661.02	2630.58	2092.83	2417.56	2049.62
M1042T339_2			1041.97	338.7	0.239175	0.000614831	1.31736	2057.14	1733.14	2450.92	2678.94	2424.57	2532.33	3109.82	2889.27	2488.4	1968.1	3620.03	3460.19	3456.57	3286.36	3414.94	2915.32	2675.63	2940.72	2529.89	3755.23
M1042T399_1			1041.54	399.241	0.327961	0.0104275	0.5736	2655.91	6052.14	3378.84	2359.82	6040.2	2579.37	2128.21	4925.22	4915.5	6038.43	565.417	3767.95	3430.7	1589.6	1608.98	2838.9	2840.01	1595.84	3175.58	2146.85
M1042T399_2			1042.21	399.32	0.369687	0.00245224	0.697382	8113.49	6504.17	6150.49	4294.98	7490.78	6892.2	8414.12	6492.51	6601.05	8352.24	2263.24	6536.27	5488.68	4175.79	6467.4	5412.69	5170.15	2963.79	4220.21	5634.54
M1042T400			1041.87	399.853	0.162026	0.274035	0.867742	6636.38	8147.26	9169.3	2863.78	6747.98	11452.9	8669.77	8719.18	8933.16	8387.48	3396.55	8539.44	7334.96	7074.61	5056.6	8784.05	7335.04	4559.67	8919.66	8182.1
M1043T339_1			1042.62	339.002	0.112536	0.073454	0.892383	2502.47	2776.54	3004.61	2333.2	2734.87	2693.84	3011.57	2876.48	2508.07	2384.48	2486.3	1690.35	2176.12	2915.42	1997.61	2242.01	2485.11	2727.57	3012.68	2206.03
M1043T339_2			1042.63	338.796	0.0175571	0.932652	1.00587	2881.26	3201.83	3047.43	3011.65	2832.33	2837.02	2739.74	2632.39	2025.88	2067.12	2114.82	3265.5	2407.34	3245.7	2480.11	2872.72	2807.41	3276.55	2164.44	2802.08
M1043T339_3			1042.99	338.928	0.107151	0.125651	1.17372	1902.23	1663.7	2203.39	1545.95	2005.91	2112.08	1402.69	1442.39	2032.31	1796.3	2596.03	2199.19	2089.69	2230.63	2365.45	2199.77	3118.23	1661.76	1669.87	1121.92
M1043T339_4			1043.25	338.666	0.0204157	0.750945	1.03303	2311.29	2413.29	2352.33	2195.74	2414.17	2541.94	2369.53	1208.1	1415.59	1486.17	2831.03	2186.2	2106.06	1367.68	2413.33	2303.36	2220.28	1648.87	2612.14	1703.25
M1043T339_5			1043.33	338.733	0.00428342	0.968371	1.00335	1733.66	1929.2	1801.72	1758.98	1676.07	995.403	1898.89	1518.16	1484.85	1726.42	1105.22	1296.03	1826.21	1639.96	1856.3	1720.23	2111.65	1627.77	1295.02	2100.29
M1043T340			1043.12	339.989	0.0198183	0.661825	0.966221	1739.81	1379.19	2048.14	1757.54	1754.7	1910.17	1580.23	1219.38	1433.92	1708.2	1860.13	1665.17	1316.9	1787.68	1722.17	1948.55	1342.99	968.905	1834.76	1525.65
M1043T341			1042.87	340.571	0.0302179	0.777578	1.03181	1485.86	1038.2	1275.9	1676.66	1595.24	1577.95	1375.7	1347.78	1407.03	671.92	1746.86	1832.31	778.269	1204.57	1550.62	1849.48	1218.81	1160.26	1516.01	1023
M1043T349			1042.56	349.291	0.14304	0.022163	0.898349	3552.99	4022.94	4106.72	3072.73	3800.65	4127.62	3904.48	3396.44	3537.19	3767.72	3418.73	3303.5	2661.37	3381.7	3529.07	3851.58	3200.08	3105.97	3769.84	3277.11
M1043T399			1042.54	399.195	0.237698	0.0285088	0.709388	3113.38	4539.37	4085.93	2361.33	4107.24	2780.54	5448.53	2875.65	3382.55	3674.44	1129.77	3002.82	2218.63	2909.43	4388.59	4146.42	2067.6	2281.43	1508.9	2146.1
M1044T339_1			1043.64	338.937	0.000233461	0.94379	1.00415	3397.71	2750.55	3088.79	3431.92	3307.8	3083.99	3142.26	2125.39	3244.3	3505.93	3225.87	3375.27	2077.04	3040.34	3198.89	3363.97	3404.79	2972.02	3141.79	3407.54
M1044T339_2			1043.91	339.461	0.0658986	0.154054	0.911314	1766.88	1417.17	1762.45	1456.41	1715.84	1994.24	1756.87	1877.82	1327.47	1990.3	1549.05	1671.09	1314.75	1325.37	1250.36	1762.07	1787.42	1373.7	1691.3	1826.87
M1044T339_3			1044.07	339.345	0.10956	0.113511	1.16711	1303.69	2474.62	1962.76	2508.67	2089.31	2479.1	2242.65	2145.94	1790.62	2469.56	2778.11	2789.94	1832.66	2031.74	2336.35	2629.99	3631.09	2929.47	2276.96	1818
M1044T339_4			1044.14	339.118	0.172511	0.011191	1.2214	2076.91	2363.64	2541.21	1549.82	2712.58	2712.98	1556.5	2414.09	2462.26	2505.93	3381.18	3171.32	2328.59	2754.86	2679.14	3084.89	2767.24	2904.88	2139.19	2753.73
M1044T339_5			1044.27	338.53	0.012598	0.79461	1.02326	2523.4	2510.5	2400.33	3101.82	2943.3	2708.36	3690.35	2459.28	2183.01	3063.97	3303.16	1944.99	2090.16	2176.06	2673.46	3106.38	2877.68	2707.21	3689.7	3657
M1044T339_6			1044.39	338.577	0.277895	5.49201e-05	1.34665	2911.67	2897.95	3012.92	3805.35	2988.39	2626.05	2328.19	2705.44	3436.22	2551.46	4001.42	2895.73	4334.67	3635.07	4165.82	3860.51	4365.89	4066.87	3857.33	4224.66
M1044T340			1043.85	340.148	0.132888	0.118843	1.29912	1837.61	1444.48	1287.86	1893.44	1814.08	510.496	2033.68	873.306	847.534	2124.16	1798.71	2175.74	2179.75	1775.27	1508.94	2620.63	2321.98	812.617	1103.15	2756.94
M1044T349			1043.56	349.306	0.00324059	0.855407	0.977319	3559	2240.44	2573.41	2323.08	2287.41	4167.36	3465.51	2225.41	3267.69	3304.97	2790.42	2132.2	1279.61	3779.1	2201.64	4094.58	3912.54	2986.16	2333.8	3237.07
M1044T428			1044.17	427.881	0.163113	0.118223	2.61291	219.648	302.49	244.801	224.049	180.255	1244.62	59.4855	103.615	727.59	864.28	2222.17	661.766	3443.62	2784.85	404.007	144.161	505.85	337.867	239.582	154.14
M1045T339_1			1044.77	338.759	0.108146	0.0999011	1.13002	2071.04	2259.86	1883.44	1619.83	2861.68	2381.67	2527.04	2185.99	2147.54	2221.63	2055.9	2513.29	2473.29	3239.26	1855.31	2337.7	2397.08	2630.06	2979.61	2559.45
M1045T339_2			1044.88	338.878	0.251132	0.000310984	1.33376	1204.47	2821.2	2783.3	3098.43	3037.69	2627.33	3347.9	2921.96	3428.05	2547.1	3820.53	3812.56	3419.33	3924.45	3398.11	3613.89	3519.48	3679.24	4031.03	3883.3
M1045T339_3			1044.89	338.625	0.225513	7.54451e-05	1.24015	2524.16	3130.45	3070.3	2986.99	2900.75	2398.77	3182.69	2456.4	3367.82	2623.49	3506.82	3561.68	3231.13	4038.64	3283.03	3522.24	3465.36	3462.89	3957.04	3491.42
M1045T339_4			1045.27	338.62	0.0842457	0.0903019	1.07744	2416.51	2635.94	2760.77	3214.79	2975.15	2624.96	2802.59	2468.34	2442.39	2989.77	2778.22	2905.14	2587.76	2940.99	3187.53	3005.79	2603.88	2844.57	3412.37	3181.53
M1045T339_5			1045.39	338.572	0.207775	0.000391698	1.24506	2373.67	2561.85	2069.52	2580.13	2152.15	3023.01	2398.95	2158.33	2771.33	2574.02	2866.82	3541.35	3126.63	3216.22	3449.64	2549.6	3283.39	3136.93	2827.06	2709.33
M1045T340			1044.63	339.588	0.0034149	0.964607	0.994037	2031.44	1610.09	2336.59	1823.68	970.629	1589.66	1592.32	1806.3	1335.85	1660.31	2539.98	2000.33	456.389	2172.04	1814.33	1413.47	1894.26	1489.02	1849.43	1027.68
M1045T349			1044.55	349.493	0.0221137	0.705176	0.970684	3065.03	2954.47	3352.39	2877.82	3144.62	2899.96	3020.84	2651.54	2604.96	2047.02	3220.69	2863.14	2388.92	2834.41	1588.68	2524.65	3777.8	2451.05	3126.46	3003.87
M1045T390			1045.34	390.444	0.100167	0.364509	0.637383	460.376	979.913	442.7	1663.92	1715.36	2087.81	1284.5	1516.37	571.194	2363.71	4778.4	1031.29	1433.75	91.8889	124.597	130.735	77.0537	97.7314	190.117	385.136
M1045T428			1045.15	428.173	0.597016	0.331294	0.700908	19697.6	42977.3	47118	17697.5	49062.9	94429.2	71037	9119.46	21903.9	87047.1	86041.5	25818	77786.5	66470.3	13694.1	10393.2	18285.5	4266.79	11090.6	8634.27
M1046T148			1045.78	147.96	0.075133	0.132371	1.33114	502.02	531.332	591.053	288.411	143.094	759.752	701.325	218.982	589.501	179.773	738	585.539	664.793	430.686	794.809	852.994	666.628	307.465	280.74	675.471
M1046T338_1			1045.78	338.415	0.0530072	0.45553	1.05775	1957.96	1528.44	1875.87	1659.65	2102.36	1955.73	2001.07	1880.93	955.969	1850.59	2108.48	1619.17	1796.34	2350.88	1778.21	1895.53	1460.17	1720.95	2144.84	1920.16
M1046T338_2			1046.38	338.445	0.188948	0.00318278	1.27556	1874.95	1727.17	2020.3	2256.5	2008.48	2210.34	1622.62	1587.91	1964.2	1208.08	2478.76	2225.72	1743.92	2661.28	2026.83	2653.28	2246.17	2665.45	2055.01	2816.67
M1046T339_1			1045.61	338.767	0.0296042	0.765753	0.967098	1877.68	1221.51	1848.97	1833.53	1826.76	1987.32	1749.2	1152.02	2314.99	2160.45	2017.19	2122.91	947.53	1350.92	1796.67	1638.78	2797.74	1658.27	1590.31	1460.77
M1046T339_2			1045.89	338.576	0.166074	0.00580944	1.18704	2378.85	1885.68	2528.42	2540.83	2332.15	2517.96	1666.64	2253.25	2200.47	2175.75	2423.63	2669.75	2677.21	2371.99	2627.7	2950.06	3088.04	2140.1	2619.11	3117.06
M1046T339_3			1045.95	338.722	0.236388	0.00216053	1.31376	2630.19	2671.09	3168.74	1376.89	2783.59	3005.33	3182.93	2599.61	2910.27	1555.15	3500.48	3540.76	3604.71	3122.94	3324.01	4097.05	3163.94	2832.06	3217.28	3601.84
M1046T339_4			1046.05	338.817	0.19001	0.00114196	1.21124	2557.25	2735.82	3205.18	2674.05	3197.79	3217.08	2844.96	2698.35	2965.93	2868.16	3685.19	3627.25	3713.13	2955.4	3850.2	2888.5	3088.91	3346.07	4295.87	3632.45
M1046T339_5			1046.06	338.94	0.0403195	0.44519	1.04669	3003.61	3179.92	4617.23	3032.23	3237.18	3317.69	3105.96	3146.97	3194.29	3096.13	3906.62	3575.06	3136.55	2934.36	3389.53	3267.13	3446.45	2971.01	4209.52	3632.45
M1046T339_6			1046.28	338.674	0.0971785	0.137741	1.17212	1505.68	1580.92	2062.91	2040.16	1484.23	1804.79	1708.62	1243.8	1631.36	1730.96	1671.88	1650.55	960.876	2535.54	1978.04	1753.14	2656.02	1679.12	2241.92	2556.76
M1046T339_7			1046.37	338.656	0.168746	0.00100285	1.20662	1870.97	1932.6	2245.82	2461.2	2001.5	2201.51	2146.29	1714.52	1946.84	1760.16	1967.81	2562.75	2317.16	2478.87	2505.22	2558.93	2157.32	2448.92	2672.01	2802.93
M1046T355			1046.49	354.99	0.0431364	0.284283	0.890565	490.052	737.242	600.528	770.161	633.446	801.34	547.893	646.839	499.142	812.341	714.566	417.41	817.33	681.661	511.82	522.58	295.509	460.245	732.742	669.525
M1046T390			1046.34	389.808	0.0301313	0.782877	0.856994	70.8588	827.852	203.856	1065.89	1223.04	1509.26	628.097	996.143	163.07	1939.25	4051.02	347.205	1653.46	147.618	111.101	142.89	66.4098	167.712	357.009	349.137
M1046T428			1046.16	428.18	0.330108	0.308962	0.732152	8043.47	14053.8	16410.2	7516.62	16348.4	28480.7	21433.4	4220.51	7565.61	26311.7	26510.4	9986.25	23740.4	19512.7	6316.84	5127.18	6771.13	2323.14	5293.78	4522.42
M1047T148			1046.78	147.942	0.0525261	0.287821	1.24268	401.797	456.733	521.264	203.854	173.013	683.337	823.839	260.284	974.511	244.651	455.86	771.967	529.276	544.41	812.274	763.671	746.066	386.485	266.451	617.906
M1047T338			1046.7	338.034	0.00333897	0.961593	1.00504	1361.62	1394.6	2124.31	2245.42	1773.74	1675.21	2106.01	1833.42	1469.68	1343.8	2129.06	1779.92	1347.87	2004.89	1854.85	692.475	2105.99	1787.84	1549.67	2162.62
M1047T339_1			1046.78	338.611	0.200091	0.0031312	1.39775	1747.5	1660.53	1920.11	1989.8	1036.07	2115.57	1089.93	1151.37	1621.83	1016.73	1704.32	2586.79	2351.98	1903.52	2283.19	1951.36	2552.44	2202.87	1470.1	2448.16
M1047T339_2			1047.04	338.845	0.0575564	0.556696	1.06549	2498.95	2242.58	2472.24	2815.02	2648.11	2517.19	1255.8	2237.1	2865.66	2582.77	1563.71	1990.59	2636.87	3223.97	1550.53	3575.56	3001.46	2321.39	3105.36	2746.56
M1047T339_3			1047.05	338.886	0.00156985	0.914588	1.00641	2556.78	3197.46	2761.46	3414.03	3332.76	3172.31	2748.14	2306.05	2865.66	2609.07	3214.66	3141.79	2242.68	2479.87	2868.88	2836.32	3035.32	2552.33	3497.78	3279.77
M1047T339_4			1047.11	338.825	0.018396	0.777794	0.972602	2294.62	1835.59	2108.38	1040.07	2068.19	2249.91	2089.46	1895.82	2442.93	2145.06	2562.22	1800.68	2250.86	1463.18	1919.81	2409.68	2431.47	1051.59	1943.75	1784.19
M1047T340			1047.16	339.548	0.150836	0.0449372	1.25692	1570.5	1601.43	3542.39	1383.49	2558.3	1213.45	2702.74	2288.37	2878.14	2771.64	3037.86	3314.55	2730.79	3457.58	2689.96	2843.36	2824.54	2424.79	2358.99	2611.51
M1047T342			1046.74	341.965	0.207063	0.00343657	1.42184	1574.56	1682.44	952.658	2583.92	1743.88	1815.39	2504.56	545.202	1797.8	2136	2676.81	2889.82	2003.56	2381.59	2206.27	2121.52	2547.96	2631.11	2658.66	2532.31
M1047T428			1047.16	428.183	0.209936	0.231875	0.744071	3640.7	5503.17	6316.16	2923.85	6647.58	8291.11	7866.35	2055.75	3006.5	8606.17	8379.6	3616.68	8005.34	6582.59	3050.49	2959.51	3395.73	742.893	2254.33	1830.58
M1048T338			1047.81	338.473	0.146588	0.0798219	1.12864	2937.36	4340.09	4005.44	4194.95	3978.77	4494.51	4069.83	3354.95	3830.26	3541.91	3365.46	4676.57	4279.79	5327.72	3806.75	5179.73	3660.75	4105.66	5260.44	4069.84
M1048T339_1			1047.68	338.625	0.0444916	0.407486	1.07005	1100.04	2174.92	2468.61	2016.99	2497.91	1878.13	2245.27	2442.38	1698.53	2052.24	2348.62	2175.04	2005.28	1929.84	1650.97	2315.84	2407.63	2182.18	2879.25	2121.69
M1048T339_2			1047.88	338.784	0.0928752	0.0965521	0.808147	1365.64	1288.1	1641.6	1482.75	1410.68	1346.34	1547.51	1144.55	1140.04	1358.21	1223.39	1687.5	619.247	1409.3	1250.62	1710.45	991.36	580.629	1175.66	444.022
M1048T339_3			1048.05	339.23	0.0230838	0.749507	1.03365	1975.3	2176.63	2843.59	2417.22	2430.76	2529.9	2562.03	1410.57	2137.6	1949.31	2996.93	2616.39	2451.47	2473.82	2217.59	2312.7	2433.68	2063.73	760.418	2861
M1048T339_4			1048.31	338.565	0.195009	0.0115627	1.20342	3239.21	2669.96	4074.35	3748.9	3485.96	2978.27	3535.58	3369.95	3346.48	3155.11	3605.29	3363.25	3227.54	4872.24	3522.75	3989.25	4058.19	3935.43	5106.75	4758.89
M1048T339_5			1048.39	338.56	0.10331	0.143352	1.17669	1271.7	1382.89	2015.62	1808.33	1497.5	1417.7	1845.28	1427.59	2161.56	1687.97	2684.37	1678.73	1644.74	2132.25	1540.01	2788.29	2409.62	1335.63	1463.62	1757.1
M1048T422			1048.24	422.389	0.0672154	0.404344	0.803874	377.065	575.215	1449.22	441.443	824.181	1362.56	1253.63	419.908	765.889	1701.25	933.375	1678.7	719.156	1145.81	458.274	378.427	919.324	197.616	242.861	698.274
M1048T428			1048.16	428.182	0.096248	0.410111	0.801646	1254.55	2082.95	2816.68	954.533	2298.53	3030.63	2493.54	478.626	963.656	3030.67	3367.27	1589.62	2942.88	2675.03	1027.31	571.258	1634.29	386.771	701.791	659.208
M1049T338			1049.06	338.396	0.105263	0.145562	1.15283	2358.75	2657.44	2755.76	2799.47	2464.71	2046.52	1697.42	2335.79	2074.79	2204.4	2212.91	2728.91	2699.58	1507.97	2699.82	2767.37	4020.26	2413.17	2600.62	3319.86
M1049T339_1			1048.65	338.607	0.11572	0.2431	1.14391	2639.96	2554.52	1169.2	1870.41	2879.05	2917.48	2050.16	2719.91	1780.37	2649.71	3325.56	2233.25	3225.14	3323.82	2900.83	2601.75	1709.84	1969.78	1902.47	3381.46
M1049T339_2			1048.7	338.634	0.207329	0.019677	1.30817	2339.5	2376.07	2426.47	3064.29	2763.43	2912.63	1093.06	1812.93	2823.38	2496.58	3394.32	3647.73	3048.65	3969.03	3032.55	3469.97	1642.26	2269.25	3693.85	3370.09
M1049T339_3			1048.72	339.009	0.210675	0.00514311	1.26489	2627.79	2048.63	3186.18	2588	1638.48	2697.86	3139.01	2824.04	2768.78	2610.92	3176.16	3769.58	2068.31	3618.56	3133.55	3593.91	3383.96	3047.49	3783.01	3476.73
M1049T339_4			1048.81	338.56	0.20047	0.00679516	1.20204	3121.26	2097.4	3414.36	3720.89	3257.4	3343.94	4244.55	3409.74	3816.44	3089.45	4013.58	4814.64	3928.27	3688.29	3972.92	3851.58	3870.81	3603.69	3794.83	4748.37
M1049T339_5			1048.99	338.577	0.0840091	0.180876	1.10577	1989.81	1699.81	1721.26	2309.79	1728.61	2245.67	2121.31	1645.07	2406.11	1706.32	2662.8	2049.7	2149.42	1769.68	1820.93	2439.14	2269.17	1590.35	2679.33	2213.52
M1049T339_6			1049.31	338.616	0.15548	0.0189407	1.15962	2653	2584.18	3083.82	3582.79	3451.97	3175.63	3047.88	2251	2608.61	2699.09	3812.66	4107.96	2705.37	3256.35	3324.17	3343.12	3422	3520.39	3141.57	3155.45
M1049T339_7			1049.39	338.721	0.137619	0.0126483	1.25934	1413.02	1443.67	1652.09	1671.78	1618.27	1049.68	1571.54	1010.81	1939.61	1746.14	1627.15	2190.09	1348.72	1785.21	2210.01	1926.3	2031.29	1587.41	1850.13	2480.68
M1049T504			1049.39	504.233	0.132716	0.0030161	1.41764	723.049	472.062	885.797	621.773	694.731	636.365	712.488	472.238	578.169	583.291	779.063	1095.77	685.054	1117.62	924.933	810.252	1100.93	735.197	595.551	1200.13
M104T149_1			103.793	148.969	0.136567	0.0198616	1.40274	997.033	755.943	767.69	719.994	610.08	1146.5	1402.84	356.582	1193.29	704.113	866.513	835.239	1262.27	1617.84	1529.9	1577.63	1349.56	1047.71	1098.21	954.564
M104T253			104.055	252.666	2.53151	0.0734006	0.0901295	267459	104784	148023	73813	2282.67	3377.37	1197.38	15948.1	113886	722496	23393.2	8677.23	5601.28	9578.57	7362.52	8187.27	9145.59	45568.6	5622.01	7845.69
M104T257			104.105	256.868	2.81452	0.0361776	0.24695	259630	95304.6	148118	62650.4	222625	174885	138984	11378.1	104119	717167	16331.1	39066.9	12174.4	85210.8	53833.5	36500	166219	36382.2	13229.2	18867.3
M104T27			103.962	26.704	0.147324	0.00120753	2.21325	256.235	229.656	242.55	270.074	246.598	280.942	229.139	266.844	262.02	188.156	421.734	375.894	351.786	452.541	579.148	1090.55	421.169	501.545	883.882	393.385
M104T281			104.105	280.524	0.888673	0.780633	1.05579	347680	2.20005e+06	3.10159e+06	4.06688e+06	3.82791e+06	4.19278e+06	3.51262e+06	4.88389e+06	2.7985e+06	1.73866e+06	3.81085e+06	302297	2.66004e+06	4.4833e+06	2.69588e+06	2.18417e+06	3.89831e+06	5.05911e+06	4.05018e+06	3.23767e+06
M104T292_1			103.755	292.253	0.097018	0.375769	1.18425	2773.16	941.749	2854.34	2609.92	3130.74	1467.74	2548.6	1273.22	1169.27	3630.75	3365.04	1471.22	3579.42	3161.22	1984.01	4290.82	1213.09	1455.95	3594.5	2411.36
M104T292_2			104.05	291.645	5.31281	0.000283946	2.20526	499139	241183	405.332	468110	1507.77	2592.87	618946	355252	291234	620140	692696	586455	698311	638438	566781	744887	768005	576304	855657	705489
M104T293	(M+H)+	L-2-Aminobutyric acid	104.068	292.512	1.47266	0.388121	1.54514	94641.7	110049	44594.8	80609.7	1.25009e+06	144407	58985.9	79743.6	72204.4	77848.2	558283	300518	429006	155789	387068	327054	377284	230562	138732	206353
M104T307			104.105	307.133	1.25946	0.693192	1.08431	2.21585e+06	851917	1.20212e+06	1.06659e+06	2.00527e+06	1.09585e+06	1.79772e+06	1.54144e+06	1.20828e+06	2.95288e+06	1.49796e+06	2.01901e+06	1.2069e+06	2.41768e+06	990204	1.13095e+06	1.47091e+06	944588	1.93205e+06	3.67143e+06
M104T325			104.105	325.321	0.464031	0.735649	1.07637	496149	286181	538698	296691	1.05427e+06	316428	514678	521897	375296	587190	47816.9	629665	386102	637303	292107	539042	509099	1.01404e+06	484073	829119
M104T356			104.039	356.166	0.0941159	0.0521603	1.27749	611.192	366.163	555.408	559.737	651.581	663.69	569.765	817.43	544.771	388.755	806.003	799.973	810.071	963.23	313.743	582.64	674.238	561.052	987.316	819.798
M104T359			104.104	359.33	0.602656	0.0890422	1.2667	36745.9	26778.6	42532.2	28003.9	47512.6	30208.8	39881.9	49284.4	36664.5	59048.9	53028.5	50582.7	43195.2	43938.6	24714.8	41923.5	39328.6	77822	57035.1	70880.6
M104T364			104.067	364.375	0.135324	0.651322	1.16177	3953.05	20572.1	25144.5	3891.04	32220.8	23140.5	29924.6	4822.45	3960.68	34973.3	4958.33	36603.3	29603.9	3318.43	19328.4	32570.5	30246.3	6167.69	3707.36	45638.7
M104T379			104.104	378.942	2.74119	1.12952e-05	2.03986	93284	49329.1	72651.2	95650.5	89301.6	74022.6	77184.4	84748.1	70477.1	93291.7	149522	159653	153090	263021	134092	162381	196220	114360	165763	133666
M104T39			104.05	38.585	0.384192	0.00733196	1.50739	4463.45	4618.66	4229.98	3729.76	5427.7	4627.09	5721.44	3304.75	3786.1	6537.09	8257.63	8783.01	4949.96	9646.74	6939.73	7344.38	9976.21	5927.94	2905.78	5281.01
M104T46			104.068	46.367	0.595314	0.0198614	1.49449	18043.1	14430	21557.1	12197.4	14890.6	8485.19	9888.61	13258.1	13364.4	13964.7	15135.5	25108.6	11316.8	21413.8	19547.1	20238.4	37930.5	27459.8	16147.2	15049.9
M104T68			104.068	67.779	0.499518	0.00797786	1.4215	9429.89	8065.65	9807.21	9045.76	9611.25	10440.4	7480.75	8651.47	7206.12	12650.8	11961.7	11666.4	10376.6	22492.5	15780.7	13042.8	14482.1	10673.4	11563.9	9290.81
M1050T339_1			1049.57	338.709	0.0948625	0.190625	1.11942	2709.08	1970.27	1243.21	2290.66	2544.54	2528.12	2360.9	1314.67	2186.69	1753.06	2670.14	2546.41	2441.13	2444.01	2421.47	2144.8	1691.77	2383.9	2469.41	2184.14
M1050T339_2			1049.58	338.894	0.119281	0.0226781	1.12654	2229.39	2000.66	2056.79	2055.2	2447.73	2277.02	2101.23	2023.35	1912.78	2074.45	2786.02	2912.29	2315.54	2391.63	2223.64	1923.71	2280.99	2314.68	2599.55	2110.49
M1050T339_3			1049.72	338.865	0.0719149	0.296445	1.09311	1868.74	1665.11	2110.44	2027.71	1687.48	2313.92	2226.59	1822.52	1685.53	1999.47	2737.06	2737.69	1251.28	2420.64	1834.14	2051.34	1962.31	2290.35	2325.74	1603.93
M1050T339_4			1049.81	338.607	0.109293	0.0895263	1.11312	2198.1	2293.94	2693.96	2810.11	2470.98	2893.3	2444.72	2103.77	2407.03	2245.61	2725.62	3220.83	1912.01	2925.16	3115.18	2940.79	2522.28	2209.59	2789.7	2978.84
M1050T339_5			1050.07	338.776	0.0228194	0.605806	0.96639	2103.3	1780.48	1842.14	2362.24	2375.76	2068.24	1984.75	1828.2	1696.53	1723.88	2166.43	1694.16	2075.33	2235.13	2062.94	1964.03	1381.22	2284.36	1730.78	1506.81
M1050T339_6			1050.31	338.607	0.0175837	0.65859	0.955965	1618.25	1231.33	1607.52	1172.24	1531.23	2516.5	1654.86	1660	1450.86	1585.54	1289.45	1584.43	1053.28	1596.59	1133.59	2009.25	1900.58	1451.53	1948.29	1355.54
M1050T350			1049.62	349.686	0.0527957	0.402433	0.928365	2655.43	2243.27	2645.81	2263.54	2316.91	2855.68	2451.83	1987.76	2428.07	2575.41	2942.23	2311.87	1723.02	2752.9	2434.92	2262.85	3244	1378.08	1803.32	1820.92
M1050T424			1050.13	424.344	0.00888474	0.816328	0.979166	2892.6	2719.71	3927.34	2233.55	3239.34	3268.73	2950.43	3554.14	2977.37	3037.42	3571.62	3470.61	2328.14	3489.35	2360.58	3871.22	3083.16	2448.84	3750.97	1784.45
M1050T494			1050.38	494.455	0.0315539	0.638477	0.929114	479.283	744.185	1567.84	640.777	573.759	925.91	775.413	688.444	1215.55	511.475	844.998	967.473	842.336	887.114	435.271	837.728	653.994	703.626	831.346	542.969
M1050T495			1050.44	494.57	0.0557782	0.356106	1.13799	837.441	1189.75	1725.13	973.594	880.625	827.525	1007.34	832.48	552.731	760.855	1452.24	684.307	1237.5	1397.84	652.334	1462.84	976.159	930.276	1247.36	869.607
M1051T338			1051.23	338.415	0.128191	0.105112	1.11268	3007.49	2847.5	2999.68	3575.87	3063.79	3154.24	3288.91	3564.62	2848.29	3053.49	3786.62	2695.22	3654.9	4231.45	2708.74	3503.8	3511.96	2721.35	4285.72	3842.57
M1051T339_1			1050.67	338.546	0.0962251	0.186555	1.1341	2582.59	1210.21	2299.06	2501.88	2357.73	1201.2	2405.93	1505.52	2084.45	2050.95	2507.61	2725.7	1856.64	2631.49	2312.01	2381.69	2354.11	1624.92	2164.38	2349.67
M1051T339_2			1050.69	338.925	0.114551	0.148072	1.2065	2222	1719.65	2466.08	2632.73	2462.51	2117.91	2548.62	408.683	1089.59	2183.3	2684.76	2141.37	1403.61	2647.94	2508.55	2623.13	2490.02	2027.01	2294.06	3129.87
M1051T339_3			1051.01	338.624	0.102895	0.0762648	1.13069	1904.63	1899.18	2139.1	2058.85	2233.45	1940.69	2281.15	1667.34	1681.02	1975.38	2229.12	2374.37	2384.29	1938.74	2259.2	2401.9	2762.83	1808.78	1528.95	2677.7
M1051T339_4			1051.22	338.642	0.16512	0.00542814	1.14825	3004.95	2922.1	2572.53	2875.47	3406.89	2286.67	2978.65	2669.79	2895.21	2749.28	3617.63	3346.3	3038.31	3427.41	2767.13	3333.38	3397.74	2769.97	3534.52	3333.78
M1051T339_5			1051.34	338.693	0.0871716	0.176988	1.0862	2507.99	1965.61	2054.63	2424.01	2897.41	2931.11	3093.42	2559.35	2529.65	2234.02	2340.6	2560.9	2495.26	3014.03	3056.76	2875.69	2381.54	3141.89	3032.1	2470.42
M1051T340_1			1050.83	340.292	0.0250753	0.753458	0.968636	1044.99	1297.04	1790.55	1291.01	1146.77	1351	1162.13	581.221	1337.39	1360.35	1269.41	1242.98	986.96	1262.55	1061.1	1523.11	1497.5	1290.13	738.912	1102.04
M1051T340_2			1050.92	339.646	0.119746	0.096335	1.1466	1686.96	1822.08	2605.92	2690.91	1936.95	3116.18	2236.38	1976.5	1799.69	2373.01	2538.22	2794.44	2372.69	2544.14	2127.11	3250.07	2314.18	2101.07	2545.5	2918.23
M1051T350			1050.62	349.957	0.173691	0.046274	0.841653	4084.12	3893.67	4899.32	3166.75	3529.39	4134.66	4059.64	3461.03	4155.06	4708.52	4606.15	3938.01	1989.66	3912.27	3074.95	3416.64	4005.94	3317.99	2756.32	2725.75
M1051T373			1050.77	373.384	0.0494832	0.262645	1.13113	523.546	553.802	582.967	659.803	577.672	622.292	437.427	492.626	524.222	565.657	956.132	483.014	491.248	961.642	418.732	561.746	640.595	521.662	612.682	619.046
M1051T378			1051.41	378.285	1.03892	0.0179268	14.9885	1428.17	322.202	577.454	3669.44	1002.53	1031.84	791.023	878.064	990.507	1591.44	14047.1	12854.2	16270.4	74880.3	9565.86	17791.8	23680.5	2453.37	8512.36	4043.31
M1051T424			1051.13	424.298	0.0549725	0.46007	1.08711	1677.83	1634.82	2192.58	1072.72	1293.23	1405.37	1559.83	1567.57	2194.38	1675.83	1869.2	1743.26	1434.45	1858.34	1158.41	2948.69	1915.33	1697.72	1628.42	1437.91
M1052T339_1			1051.67	338.533	0.168413	0.044775	1.28486	2287.63	2146.72	2523.72	2424.24	2413.44	1654.56	2233.15	1405.07	1139.16	977.991	3096.99	2984.23	2503.86	2731.36	2308.6	2461.58	1588.13	1459.06	2966.17	2576.59
M1052T339_2			1051.72	338.715	0.0889973	0.172806	1.08191	2540.62	2573.06	2906.32	3036.47	3223.84	2929.17	2813.46	2932.68	2869.79	2893.37	3578.35	3289.49	2819.72	3491.73	2614.01	3168	2129	3424.19	3639.17	2917.41
M1052T339_3			1051.73	338.733	0.038473	0.610674	1.03893	2540.62	2573.06	2644.76	3027.7	2649.05	3139.3	3041.24	2767.93	2992.08	3189.42	3759.43	3586.05	1757.67	3125.46	2136.74	2755.23	3357.54	3015.28	3391.32	2792.62
M1052T339_4			1051.84	338.715	0.0395747	0.501985	1.08945	1299.33	1885.78	2275.62	981.42	605.471	1866.22	2061.95	1982.23	1111.29	1954.35	1599.92	946.806	1782.69	1531.41	1988.82	1947.28	2172.59	1895.08	2049.32	1543.13
M1052T339_5			1052	338.616	0.0969776	0.171917	1.11488	2234.84	1587.01	2692.36	2161.07	2180.28	2193.88	2484.78	1929.11	1898.64	2043.27	2458.66	2737.54	1791.51	2674.96	2264.36	2758.78	2797.88	2222.73	1475.39	2682.57
M1052T339_6			1052.01	338.7	0.13027	0.113311	1.19394	1816.61	1565.76	2638.25	2146.2	2414.51	2094.17	2728.4	1681.21	1771.66	1574	2317.92	2834.2	1972.76	2429.78	2255.75	3827.69	2466.1	2318.46	1418.1	2552.31
M1052T339_7			1052.23	338.624	0.156521	0.0243089	1.17865	2190.07	3044.73	3231.65	3832.06	2686.65	2778.47	2850.54	2656.2	2877.81	2668.19	3770.03	3073.93	3175.25	3946.18	2944.55	2896.93	3514.07	2994.2	4407.13	3242.16
M1052T339_8			1052.34	338.885	0.0823158	0.22456	1.12486	1886.13	1701.54	1242.58	2019.26	1902.71	1295.66	1458.88	2064.8	1629.69	2126.38	2092.14	2335.62	2136.42	1412.37	1471.99	2121.47	1196.23	2051.5	2579.09	2094.42
M1052T340_1			1051.91	339.788	0.0399082	0.32433	1.04832	1699.13	1974.08	2127.41	2066.47	1817.22	1733.65	1892.61	2098.37	2062.18	2291.55	2472.96	1998.48	1902.72	2111.12	1929.31	1795.38	2006.29	1847.28	2340.97	2313.03
M1052T340_2			1051.93	339.906	0.0320714	0.522307	1.03647	1743.15	1855.13	2008.41	1900.3	1721.11	1639.41	1802.78	2004.49	1472.96	2213.22	2314.77	1893.29	1539.77	2033.42	1816.25	1677.46	1943.45	1755.25	1785.82	2271.2
M1052T350_1			1051.61	349.93	0.196044	0.0445968	0.838368	4984.39	5771.49	5997.41	4037.7	4361.18	4879.9	4624.56	3952.44	5287.4	5831.52	5405.76	5041.09	2975.6	4637.31	4059.8	4802.29	4879.25	3808.94	3021.56	3058.77
M1052T350_2			1052.11	349.884	0.0983916	0.121986	1.09211	2971.09	2850.31	3123.87	2733.33	1978.52	3069.16	2745.18	2425.85	2734.78	2998.06	3563.7	2744.84	2850.46	3260.18	3141.14	2977.64	3330.24	2731.57	2345.79	3229.68
M1052T378			1052.41	378.174	0.620267	0.0114491	10.8577	707.348	256.029	385.15	1631.71	609.159	600.69	321.444	396.59	387.308	629.871	5085.76	4336.36	5303.73	23934.6	3883.1	6787.45	8851.46	1177.64	3165.08	1810.08
M1053T339_1			1052.72	338.803	0.068623	0.274271	1.06804	2725.62	2566.53	2684.75	2472.7	2548.07	2659.97	2286.84	2058.11	2027.92	2703.07	2954.11	3033.98	2138.78	2712.94	2873.96	2483.1	3058.93	1994.4	2899.17	2266.97
M1053T339_2			1052.73	338.623	0.0403565	0.511232	1.04531	2658.6	2021.21	2816.62	2388.33	2017.04	2220.3	2442.07	2038.36	2143.23	2092.37	3115.87	2123.89	2047.47	2426.23	2440.65	1984.08	2854.5	1919.31	2271.81	2689.11
M1053T339_3			1053.02	339.186	0.0635462	0.379057	1.0708	1955.49	2075.32	1565.59	2553.28	1892.77	2113.27	2363.13	1569.38	1981.35	1848	2605.48	2112.1	1972.26	2229.87	2272.72	2654.05	2474.07	1716.28	1741.58	1549.35
M1053T339_4			1053.12	338.817	0.17859	0.045216	1.10446	5001.98	4956.12	5604.98	5375.17	5490.05	5274.36	4963.1	6650.5	5026.31	3994.86	6222.75	6003.12	5403.96	6300.75	4854.29	5551.99	5927.17	5489.53	6018.06	6032.76
M1053T339_5			1053.23	338.821	0.0377117	0.637439	0.957602	2359.6	1306.57	3079.01	2765.2	2496.14	2420.82	2819	2577.01	2016.48	3265.99	2915.47	2383.22	2092.45	2937.2	2161.71	2060.49	2909.99	2131.07	2693.73	1756.03
M1053T339_6			1053.29	338.623	0.00830569	0.868629	1.01277	1900.9	1672.71	1996.68	1546.68	1924.85	1761.07	1366.72	1282.35	1886.99	1195.23	1944.82	1390.47	1348.21	1956.36	1870.96	1366.5	1961.46	1543.54	1466.54	1896.5
M1053T340			1052.9	340.127	0.054286	0.45833	1.07643	2034.28	1315.39	2016.51	1715.44	2401.2	2085.71	2257.26	2294.06	2336.44	2111.59	2417.13	995.226	1923.68	2945.19	1946.59	2153.77	2194.34	2013.93	2864.66	2685.39
M1053T350			1052.61	349.902	0.241031	0.00423337	0.825496	5149.46	4632.34	5837.19	4442.33	4633.23	4988.66	5425.12	4593.74	4976.59	6245.13	5007.67	4345.82	3246.38	4474.53	4025.48	4764.14	4300.11	4818.78	3197.6	3856.92
M1053T373			1052.76	372.67	0.0286722	0.474942	1.05517	808.308	786.705	791.122	894.546	922.251	943.671	543.793	756.266	851.658	850.58	1091.03	1107.23	908.052	801.668	708.005	670.438	663.265	828.27	877.135	943.397
M1053T378			1053.41	378.215	0.382847	0.00825758	6.24435	615.409	185.584	320.384	846.383	367.123	355.29	327.409	367.999	260.973	470.118	2063.12	1819.71	1785.93	8656.13	1799.33	2700.52	3590.61	628.995	1753.17	908.423
M1053T474			1052.96	474.211	0.197529	0.0184724	1.33095	2908.7	1754.61	2819.81	2128.25	1327.8	1716.54	1387.45	2564.1	2786.13	2335.58	2183.25	2903.03	1969.08	2514.73	3273.94	3414.58	3301.06	3566.74	2133.12	3660.71
M1054T339_1			1053.95	338.877	0.0628776	0.425816	1.0552	2573.48	2181.25	2569.36	2295.28	2064.05	2186.38	2192.13	2213.18	1757.45	2267.46	2160.89	2698.31	1720.61	2645.96	2324.38	2827.67	2070.01	1949.79	2144.49	2988.94
M1054T339_2			1054.12	338.825	0.141738	0.0372353	1.11939	3409.95	3276.89	3821.4	3329.5	3214.78	3541.52	3375.3	2674.8	3277.36	3151.02	4537.8	3570.86	4044	4044.78	3181.47	4091.13	3731.58	3449.7	3309.73	3059.93
M1054T350			1053.6	349.854	0.235895	0.000475021	0.84116	4729.63	4343.48	5058.73	4165.91	4319.22	4699.31	4762.15	4172.12	4826.13	5290.34	4597.24	4218.72	3451.54	4129.98	3560.46	3730.1	4301.89	3841.04	3423.71	3747.39
M1054T378			1054.41	378.158	0.229509	0.0147175	4.02333	373.612	185.696	261.713	456.031	139.574	265.029	182.698	263.627	269.588	316.495	1130.85	464.35	889.17	3534.7	765.867	1247.76	1625.38	324.294	643.143	294.058
M1054T504			1054.35	504.148	0.0830351	0.0456853	1.17554	780.268	674.007	838.954	657.031	661.418	798.463	928.463	776.439	767.341	801.111	990.988	1224.55	776.7	1017.15	945.384	914.411	989.358	829.74	553.451	790.514
M1055T339_1			1054.64	338.993	0.0458459	0.374236	0.940602	2237.32	2323.74	1670.91	2512.36	2563.28	2726.78	2419.06	2247.87	1695.34	2449.93	1622.44	2610.46	1751.28	2326.52	2553.96	2161.46	1925.99	2168.39	2177.34	2191.71
M1055T339_2			1054.66	339.366	0.0539341	0.389789	1.04906	2563.85	2626.38	2715.83	2186.39	2879.69	3108.48	2138.76	2610.47	2404.2	2816.65	2977.29	3003.31	1992.12	2972.17	2815.23	2400.09	2706.83	2463.33	2985.14	3013.35
M1055T339_3			1054.76	338.7	0.0462968	0.463282	1.07106	2476.58	2248.48	3026.39	1682.31	2360.68	3100.52	2319.22	2239.08	1852.76	3109.37	2277.36	3302.81	2046.78	2711.51	3010.9	1618.41	3318.91	2593.68	2560.88	2709.07
M1055T339_4			1055.12	338.784	0.0601891	0.482446	1.042	3907.66	3886.84	4183.18	3907.08	4533.4	2965.58	4201.67	3695.07	3431.62	3761.67	4254.4	4874.14	3530.78	4626.45	3642.8	4259.74	3108.67	3510.39	3859	4423.12
M1055T339_5			1055.24	339.071	0.0959183	0.0904127	1.09473	2603.73	2548.03	2805.21	2795.58	2614.33	2686.14	2877.48	2566.75	2556.64	2634.81	3046.29	2801.17	2056.35	2604.33	2917.8	2999.53	3242.07	2705.52	3683.68	3160.3
M1055T339_6			1055.26	338.767	0.0660912	0.287106	1.07881	2541.99	2106.52	3309.63	2435.27	2514.66	2750.6	2410.11	2497.69	2436.94	3193.2	3173.68	2248.74	1970.67	3125.22	2803.81	2753.8	3056.5	2533.39	3515.14	3080.24
M1055T339_7			1055.27	338.623	0.0222615	0.601829	1.04328	2124.19	2285.95	2495.14	2215.13	2300.45	1630.57	2420.53	2000.93	2395.61	2239.96	2281.82	2450.68	1226.25	2437.44	3144.55	1930.07	2759.08	2303	2491.41	2040.94
M1055T350			1054.59	349.619	0.150188	0.0456567	0.884624	3917.31	3741.84	4360.55	3997.38	3819.28	3831.58	4104.58	3871.34	3901.8	4475.84	4762.59	3783.73	2550.21	3492.92	3440.32	3222.56	4359.95	3160.38	3503.6	3127.72
M1055T426			1055.26	426.25	0.162227	0.0198897	0.405746	375.02	588.294	637.88	564.833	549.096	1443.73	1157.34	127.21	496.637	1751.24	807.972	381.098	259.788	662.246	267.33	125.783	241.783	105.761	182.561	86.3855
M1056T148_1			1056.03	147.939	0.0286898	0.560691	1.23921	139.727	246.351	384.376	77.4109	87.3026	678.868	541.648	82.9288	1340.45	159.552	200.681	457.632	583.563	507.444	625.984	438.06	1053.9	266.49	127.62	371.557
M1056T148_2			1056.36	147.939	0.0253646	0.607307	1.14234	303.441	377.738	351.62	234.997	169.393	568.087	621.383	198.794	1148.52	190.824	298.747	455.37	394.704	562.033	613.191	686.164	847.939	250.489	310.654	338.305
M1056T338_1			1055.66	338.343	0.0123934	0.930267	1.00926	2456.05	2283.39	2783.04	2548.01	2816.01	2938.47	2770.83	2080.18	2490.79	910.444	1323.77	2628.78	1914.02	2894.92	2460.23	2200.17	3113.5	2240.03	2620.42	2904.27
M1056T338_2			1056.41	338.346	0.276444	2.63959e-05	1.35548	2610.18	2294.34	2901.25	2803.93	1954.54	2815.66	2786.69	2631.61	2624.87	2187.39	3534.06	3970.7	3863.69	3099.13	3885.13	3665.67	3155.27	2709.44	3596.84	3234.6
M1056T339_1			1055.65	338.726	0.132116	0.0626734	1.1777	2985.75	1439.87	2030.24	2344.27	2355.76	2302.24	2351.14	1704.3	1780.31	2986.58	3278.98	2151.99	2085.92	2574.47	2657.44	2766.91	2662	2594.63	3091.45	2375.91
M1056T339_2			1055.76	338.733	0.0950397	0.296622	1.12886	2668.96	1213.28	2735.06	2304.02	2211.47	2380.87	1721.32	1811.63	2885.01	2451.93	3310.44	3205.96	1599.35	2999.63	2203.76	2813.96	3159.56	1442.87	2295.13	2237.16
M1056T339_3			1055.9	339.212	0.0032263	0.823265	1.02416	1051.39	1154.78	1694.44	1770	1014.03	1746.23	1387.74	916.538	1890.76	1883.74	1557.78	1269.14	1152.32	1326.75	1258.89	1791.01	2146.74	1546.56	1334.35	1476.7
M1056T339_4			1056.13	339.055	0.0824837	0.226136	0.907612	2683	2843.93	3117.45	2908.29	3005.48	4021.93	2151.52	2990.15	2443.33	2484.26	3227.99	1779.99	2575.12	2955.68	2395.72	2127.78	3016.79	2627.27	2837.25	2458.89
M1056T339_5			1056.14	339.305	0.0300324	0.752799	0.968663	2757.56	2640.91	2953.16	3039.64	3280.29	3299.23	2927.97	3162.04	3000.09	3073.5	3241.28	2689.53	2936.97	2830.94	2578.35	2614.13	4858.01	2895.28	3387.11	1158.47
M1056T339_6			1056.26	338.748	0.0287598	0.652912	1.04635	2229.39	2150.54	2201.01	2033.47	2859.31	2358.37	2530.59	1034.44	2571.37	2222.52	2770.43	2003.2	1399.76	3038.04	2072.05	2484.83	2920.23	2223.52	2527.63	1779.83
M1056T350			1055.59	349.856	0.0648295	0.25781	0.942626	3070.81	2832.83	3574.06	3290.99	3276.17	3403.95	2833.43	3030.56	2924.72	2913.33	3325.44	3153.05	2027.22	2952.59	2546.49	3012.38	3473.55	2806.3	3064.28	3002.32
M1057T148			1056.69	147.523	0.030173	0.531889	1.2156	158.903	231.684	307.547	129.638	141.264	536.152	515.276	199.932	1178.64	115.416	253.481	420.651	539.893	470.695	589.269	560.033	731.678	273.868	155.715	276.876
M1057T339_1			1056.65	338.766	0.14617	0.148504	1.31321	1675.86	1531.8	885.016	2832.99	2283.97	2220.84	2943.35	662.34	964.096	2444.49	2633.06	3032.54	740.07	2870.32	922.959	2648.5	2576.45	2485.48	2816.67	3495.84
M1057T339_2			1056.75	338.881	0.0586634	0.287374	1.09417	2283.58	2303.23	2537.51	2024.01	1298.84	1960.69	2536.53	1618.84	2944.1	2586.95	1993.96	2870.87	2011.76	2043.58	2258.48	2636.99	2239.87	2719.81	2772.88	2626.69
M1057T339_3			1056.91	338.799	0.156819	0.0197905	1.21142	1849.05	1519.8	2527.8	2850.45	2115.21	1979.68	2514.97	2594.44	2476.67	2157.4	2467.01	3363.51	3084.86	2313.76	2405.42	2727.61	2237.5	2434.17	2955.64	3371.09
M1057T339_4			1057.08	339.055	0.00526743	0.968826	0.996956	2546.59	2286.2	2856.87	2535.49	2527.94	2405.94	2911.14	2696.02	2775.55	2700.04	3006.37	3107.93	2716.52	3337.33	2983.17	1939.58	1554.25	2226.66	3147.06	2143.02
M1057T339_5			1057.11	338.791	0.121194	0.0301752	1.11549	2562.68	2287.97	2887.14	2575.74	2751.11	2527.19	2946.48	2732.41	2779.38	2745.56	3032.54	3547.18	2643.54	3365.58	3001.03	2376.81	2880.93	2603.59	3183.13	3255.89
M1057T339_6			1057.12	339.49	0.0125374	0.986131	1.0019	2795.46	2478.7	3408.87	2508.15	3014.35	2322.01	3046.79	3497.21	2968.19	2793.28	3252.03	3338.28	2850.17	3244.2	3214.85	3106.6	3075.63	352.769	3067.57	3385.72
M1057T339_7			1057.41	338.607	0.209804	0.00539766	1.28302	1898.06	1866.95	2349.9	2053.37	2455.49	2670.5	2269.43	2709.44	2684.29	2177.56	2509.48	2964.78	2069.26	3164.43	2637.24	3988.12	3031.44	2941.87	2618.62	3757.35
M1057T350			1056.58	349.632	0.0104808	0.835898	0.981352	2791.35	2654.29	3138.1	2751.43	2499.28	3675.49	2924.27	2003.68	2746.8	2680.65	3250.78	2766.38	2168.58	2930.03	1135.99	3265.3	3270.54	2788.2	3032.03	2737.87
M1057T373			1056.71	372.588	0.0768885	0.122323	0.745843	773.782	650.237	511.578	851.923	717.112	656.686	487.067	558.715	801.555	574.244	1256.34	395.385	465.216	418.912	313.562	275.838	186.426	571.845	377.476	648.805
M1057T49			1056.66	49.008	0.113477	0.450938	0.710619	1251.19	214.225	426.999	554.903	3005.7	4611.38	482.161	323.682	4401.11	3506.24	942.801	142.54	4895.98	792.879	809.729	910.654	1653.62	641.99	1192.47	1361.04
M1058T148			1058.01	147.944	0.0549327	0.283802	1.41055	177.766	275.763	227.952	84.0865	128.999	584.107	498.722	122.719	995.172	129.556	243.722	394.681	451.132	342.261	705.222	660.148	950.972	244.334	182.194	374.13
M1058T338			1057.91	338.3	0.0928905	0.157618	1.15235	1751.49	1425.91	1557.21	1620.99	1400.69	1342.3	1742.76	1988.1	1011.04	1420.93	1709.53	1340.2	2729	1734.69	1256.95	1485.12	1670.98	1976.54	1660.73	2022.72
M1058T339_1			1058.18	338.659	0.00282624	0.98431	0.998744	3273.04	3448.07	3045.95	3052.05	3119.45	3187	2983.62	2483.12	2688.84	3138.13	3553.78	3434.88	2828.7	3260.39	2740.76	2396.33	3894.76	2793.15	3295.27	2183.04
M1058T339_2			1058.41	338.607	0.0529159	0.395625	1.07584	1187.49	1196.59	1618.5	1758.21	1080.94	1396.71	1709.19	1241.53	1261.45	969.992	1422.92	1910	1440.53	1517.72	1177.1	1739.21	1446.32	1092.04	1505.92	1186.61
M1058T341			1058.06	341.275	0.0928513	0.04172	1.07321	2636.76	2722.23	2823.12	2705.23	2339.92	2798.11	3040.13	2658.55	2723.55	2753.41	3026.77	2894.95	2550.98	2727.86	2862.77	2866.78	3268.76	2720.77	3035.17	3237.62
M1058T343			1057.66	343.116	0.0294414	0.664022	1.05385	1298.26	1010.16	1172.58	1058.09	1029.33	1438.55	1063.75	920.731	1069.84	1315.95	2185.09	1390.57	1002.47	861.025	1281.12	1348.78	1190.94	728.732	996.855	1004.26
M1058T349			1057.57	348.568	0.142515	0.036311	1.22133	1893.33	1459.04	2012.2	1374.1	1919.43	2156.08	2151.89	1583.36	2092.76	662.225	2314.35	2255.29	2011.96	2017.81	1511.42	2283.68	2366.47	1953.66	2263.33	2156.43
M1058T49			1057.66	48.965	0.0847298	0.330241	0.645279	726.172	145.457	226.527	296.927	2105.07	2819.49	246.55	111.737	805.595	1140.48	559.285	66.7743	1101.57	531.339	250.362	399.323	686.103	504.993	829.881	635.261
M1059T338_1			1058.77	338.285	0.0680274	0.276659	1.09734	1233.59	1383.45	1726.45	1961.01	1257.62	1475.01	1316.47	1486.04	1849.67	1256.8	2031.5	1782.75	1479.77	1822.83	1399.38	1802.18	1841.04	1299.59	1046.47	1895.45
M1059T338_2			1059.02	338.287	0.154679	0.0119095	1.26956	1834.92	1437.83	2154.51	1232.5	1359.77	2216.82	1764.35	1313.5	1475.34	1794.5	1579.63	2228.27	1853.92	1633.38	1790.35	2453.68	2658.94	2283.71	2343.27	2229.3
M1059T338_3			1059.04	338.167	0.205048	0.00908478	1.28496	2530.76	2595.26	2220.98	2767.72	2862.86	2612.58	2730.28	2212.04	1178.14	1440.22	2806.11	3151.58	2998.5	2716.74	2841	2702.2	3196.2	2188.45	3492.99	3654.18
M1059T338_4			1059.36	338.293	0.209314	0.00142393	1.3496	1834.64	1299.43	2161.13	2566.85	1653.65	1828.65	2654.29	1485.45	1793.97	1887.3	2242.86	2800.94	1956.13	2763.21	2796.6	2401.25	2945.89	2185.91	2985.18	2787.61
M1059T339_1			1059.09	339.154	0.109239	0.162236	1.156	2496.39	2523.29	2210.25	2536.66	2755.34	2203.43	2417.85	1710.09	1834.14	2309.99	2536.2	2789.51	1681.33	2473.98	2472.87	2668.46	3210.02	1601.79	3992.53	3158.42
M1059T339_2			1059.19	338.646	0.00415314	0.920177	1.00752	2656.8	2937.92	2866.85	3259.63	2688.49	3215.13	3244.4	1878.28	2941.8	2808.71	3573.75	3576.27	1973.18	3367.88	2805.15	2455.49	2968.51	2636.06	2964.26	2391.88
M1059T350			1058.67	349.865	0.290108	0.113118	0.834717	15441.9	11659.5	17603.4	10890.4	10479.8	13008.6	12210.1	9761.29	14232.6	18229.5	13618.6	12357.2	9608.44	14188.8	11430.4	13104.6	14093.6	10363.2	5658.75	7025.4
M105T149			105.107	148.959	0.481785	0.00811428	1.4566	8185.32	8421.55	10118.8	5896.07	4648.37	11180.4	12126	6707.03	15688.7	4993.83	10630.3	13454.6	11990.5	14238.5	15731.2	13657.8	16889.2	10152.6	9414.17	11972.1
M105T27			105.076	27.456	0.0770453	0.328467	1.08084	3136.54	3619.56	4857.6	3872.75	4117.92	5146.79	2814.83	3707.85	4423.78	3759.77	4795.96	3347.43	5477.16	4200.75	3934.78	4177.27	4568.58	4248.3	4785.35	3111.65
M105T28			104.936	27.513	0.0303986	0.372977	1.07695	625.263	767.29	846.666	676.023	815.85	814.36	399.123	691.448	942.998	727.58	907.749	655.526	932.55	814.238	753.139	728.161	939.382	762.952	827.435	547.697
M105T281			105.107	280.771	1.61798	0.0125744	1.43372	137891	141977	121450	105988	145331	93411.8	128884	89116.4	98425.6	150944	145892	168197	104325	148192	112020	159988	156264	260038	252501	232291
M105T293			105.071	292.631	0.135025	0.538947	1.10191	9393.25	6169.49	30613	26896.7	11085	22543.6	30359.5	23539.9	19450.4	34839.5	33709.4	22430.9	25530.4	17151.1	28114.1	26878.5	23278	21765.3	17276.6	20655.3
M105T304			105.107	304.305	0.440388	0.373927	1.18936	42620.7	27400.1	32445.4	32084.4	52201.2	58668.7	45624.2	40046.7	38532	55220.2	9842.72	43942.5	69198.1	87481.8	32074.4	49608.2	80008.3	61062	56843	15232
M105T371			105.025	371.183	0.198779	0.865639	1.15557	4756.57	3403.38	5001.36	117052	4142.93	4412.46	30944.5	4958.67	5718.71	5556.91	3052.58	7185.14	7945.07	127410	2716.63	1958.22	48374.1	4439.36	6076.02	5718.39
M105T373			104.989	373.044	0.945308	0.204874	1.53167	49675.9	32692.6	46729.6	116360	42140.1	38903.1	30759.3	32874.2	42127.8	46208.4	212720	51866.5	45726.6	130721	65165.5	42950.3	49244.8	42926.7	38455.8	53081.6
M105T55			105.042	55.048	0.354137	0.419447	1.23228	19865.2	26539	19463.5	15316.9	22820.1	22783.7	18731.9	19732	16115.8	21552.1	14804.8	20710.7	15415.7	70429.1	41015.6	20299	18052.5	18170.4	15262.6	15893.3
M1060T338_1			1059.69	338.038	0.18471	0.00034367	1.18399	2313.48	2408.72	2484.65	2558.1	2504.76	2790.37	2647.44	2209.92	2567.85	2560.82	2745.87	3294.07	3025.67	3068.44	3451.71	3196.19	2711.72	2565.22	2803.22	2792.12
M1060T338_2			1059.83	338.415	0.176643	0.0198209	1.21275	2380.38	2368.9	2909.36	3158.46	2963.64	3203.31	3145.36	2730.32	2739.21	2602.43	3650.31	3750.29	3168.81	3464.89	3668.42	3684.93	3624.21	3634.4	3966.89	1588.07
M1060T338_3			1060.33	338.315	0.176523	0.010262	1.22903	2495.93	2548.68	2659.12	2695.2	3080.04	2371.73	3165.45	1528.73	2590.6	2286.39	3066.33	2816.6	2957.15	3615.54	3030.45	3396.01	2963.23	2802.48	4083.1	2513.22
M1060T339_1			1059.95	338.709	0.235179	0.000554163	1.29389	2647.16	3000.16	1938.82	2914.53	2799.23	1724.37	2631.54	2313.44	3225.99	2463.8	3502.4	3828.37	3182.65	3502.78	3255	3379.47	3072.84	3276.65	2641.01	3558.69
M1060T339_2			1060.03	338.928	0.0206189	0.68668	1.04856	1702.94	1942.82	1527.45	2422.03	2149.7	1115.44	1986.37	1548.4	2622.49	2276.48	1545.37	2229.98	1651.34	2203.29	2538.51	2004.28	2909.36	1629.2	2466.25	1053.44
M1060T339_3			1060.18	338.687	0.142848	0.0737125	0.809497	2692.19	2264.18	2739.66	2175.74	2504.58	2157.84	2619.49	2145.22	1862.19	3058.01	2233.39	1506.06	1592.83	2468.74	3461.99	1678.89	2321.79	1423.18	1132.87	1785.57
M1060T339_4			1060.2	339.439	0.0826785	0.337457	0.896473	2616.39	2346.56	2845.01	2336.13	2648.49	681.101	2491.73	2273.68	1992.99	2592.38	2525.87	1652.15	1665.65	2547.17	2225.33	1404.18	2501.13	1588.95	2442.49	1908.61
M1060T339_5			1060.45	338.687	0.189228	0.0126186	1.27904	1963.42	2705.83	2669.73	2695.91	1283.92	2338.5	1908.37	1769.69	2348.31	2293.91	3431.06	3244.61	2839.74	3251.45	2545.33	3186.84	2032.53	2096.64	3169.96	2312.06
M1060T340			1059.74	340.196	0.183416	0.00261088	1.13493	3389.41	3433.68	3838.25	4242.85	3643.11	4141.39	4078.77	3529.05	3651.1	3482.03	4318.44	4479.45	3885.19	4578.08	3920.79	4096.18	3834.44	4031.02	4678.43	4657.87
M1060T350			1059.68	350.315	0.0831577	0.408861	0.908882	4794.13	4506.18	5579.73	3175.91	2732.83	4175.5	3895.27	3140.97	3842.92	4993.69	4555	3975.33	2744.71	4853.12	4029.33	4197.43	5050.49	3307.3	1913.85	2489.57
M1060T408			1060.3	407.922	0.455796	0.000806227	1.89439	3162.86	3045.74	1254.16	3343.15	861.664	4457.18	2193.11	3286.28	3987.07	3514.32	6211.72	4842.6	5182.19	6046.01	5314.75	9370.14	5344.09	5322	2434.27	5069.35
M1061T338_1			1060.83	338.288	0.124937	0.0418426	1.13616	2448.16	2623.74	3214.14	2718.87	3155.15	2511.35	3166.18	2617.16	2748.65	2017.71	2918.68	3268.97	2986.49	3149.8	3087.96	2887.04	2314.15	3577.31	3052.34	3684.78
M1061T338_2			1061.32	338.346	0.129259	0.0647228	1.15332	2269.89	2256.04	1710.56	2520.45	2740.89	2718.3	2659.57	2321.28	2456.57	2241.94	3509.07	2618.09	2371.65	2613.44	1982.32	2731.7	2227.14	2901.11	3411.17	3193.4
M1061T338_3			1061.45	338.241	0.0629091	0.477585	1.0878	1847	1834	2130.84	1442.07	2224.02	2314.1	2301.48	1209.51	2537.12	1212.94	2679.35	2150.78	1416.84	2731.03	1588.51	2689.93	2241.41	1433.73	1464.7	2329.72
M1061T339_1			1060.7	338.633	0.00757232	0.877949	1.01887	1096.49	1501.69	805.141	837.882	1318.98	1200.23	1514.6	909.741	1548.01	1000.95	1396.13	977.188	1246.23	1114.08	852.403	1493.22	1839.8	1196.07	1242.47	597.538
M1061T339_2			1060.84	338.607	0.18571	0.000648737	1.16025	2973.48	2907.29	2970.65	3173.76	2888.98	3011.05	3176.93	3092.17	3120.54	3009.8	3987.19	3711.63	3470.04	2978.7	3131.61	3652.25	3152.06	3722.63	3368.52	4009.54
M1061T339_3			1060.96	338.717	0.249654	0.000159194	1.32014	2590.77	2101.38	1863.89	2700.32	1884.04	2801.74	3115.94	2481.05	2573.85	2600.18	2888.24	3925.77	3161.08	3385.38	2956.54	2917.19	3016.14	3547.97	3314.95	3511.51
M1061T339_4			1061.05	338.871	0.000589817	0.853529	1.0307	2288.71	3025.61	2464.24	3676.36	3288.01	3453.52	1631.67	994.961	3106.35	3691.15	1880.34	2585.59	3370.82	2722.08	3894.62	1542.42	2411.86	1407.72	3898.27	4754.92
M1061T339_5			1061.2	339.317	0.115238	0.0678589	0.850389	1758.49	1837.81	2134.15	1782.04	1800.97	2108.6	1769.59	1579.12	1765.49	2842.32	1908.9	1507.66	1229.59	2127.5	1512.25	1559.45	2039	1311.71	1466	1817.25
M1061T339_6			1061.38	338.616	0.0813835	0.175915	1.13812	1642.4	918.713	1993.25	2221.92	2081.02	2135.2	1750.6	1509.72	2756.87	1627.73	2131.31	2126.28	2212.78	2000.11	2873.52	1973.43	2018.81	2186.34	1959.62	1729.51
M1061T350			1060.66	349.671	0.413381	0.0675028	0.82139	25468.7	19880.7	28456.1	18650.6	18215.3	22922.1	22075.7	17759.1	24394.7	29566.8	24128	21286.8	13062.2	24046.2	19019.8	21797.5	23092.4	17182.6	10373.4	12786.9
M1062T338_1			1061.82	338.238	0.00294969	0.884773	1.01674	2206.43	1100.08	2042.71	1633.03	1482.57	958.234	1924.05	1301.24	1977.77	1748.36	1561.16	1560.04	1674.77	1308.91	1624.34	1276.92	1911.52	1366.24	2711.4	1653.35
M1062T338_2			1062.05	338.346	0.0409646	0.564066	1.06618	1393.67	2281.98	2781.7	1810.53	1356.3	2677.37	2841.75	2465	2493.84	1736.68	2819.62	2071	1757.63	2766.82	1804.09	1718.05	2890.53	2128.07	2153.26	3175.01
M1062T338_3			1062.31	338.346	0.0437677	0.558359	1.06189	1944.51	1412.74	1800.81	2144.14	1341.02	1796.92	2413.13	1784.7	1560.96	1570.28	2322.42	2931.51	1494.56	1294.87	1855.19	1764.68	1743.6	1442.33	2132.11	1887.62
M1062T339_1			1061.62	338.633	0.13064	0.0339725	1.15488	2407.07	1993.63	2256.14	2313.8	2399.85	2334.89	2341.21	1873.65	1689.74	1921.59	2799.97	2662.47	1860.22	2964.64	2403.98	1810.28	2731.78	2564.22	2453.05	2615.68
M1062T339_2			1061.71	338.808	0.146307	0.0247598	1.23055	2215.63	1666.88	2051.45	2648.06	1746.53	1970.32	1533.28	1180.7	2285.52	2186.54	3149.48	2469.63	2319.61	1923.6	1900.49	2427.17	2537.6	2307.62	2867.69	2074.27
M1062T339_3			1061.97	338.784	0.173237	0.0272295	1.23294	2315.67	1793.25	1047.93	2216.02	2939.7	2463.22	2145.44	2005.32	1896.02	2072.16	2720.78	2188.22	2081.62	2741.34	2457.53	3532.5	2807.85	2557.86	2347.06	2327.17
M1062T339_4			1062.11	339.421	0.00514844	0.961612	0.995805	1957.47	1638.81	2274.8	1934.56	1766.54	1976.01	2094.93	1782.03	1772.63	2229.43	1737.35	2801.19	1720.61	1656.67	1037.85	2002.78	1883.88	2020.67	2553.34	1931.34
M1062T339_5			1062.38	338.824	0.140488	0.0227222	1.30895	1385.14	1022.2	1593.95	1184.62	1076.45	1163.3	955.189	1091.72	1180.18	1234.72	1420.17	1606.6	554.915	1767.63	1527.53	1632.66	1712.16	1465.83	1582.91	2289.7
M1062T350			1061.67	349.686	0.0845275	0.417725	0.931879	5808.92	4757.64	6755.06	4621.56	4460.77	5770.45	5011.31	4073.9	5223.06	6406.21	5387.3	5553.3	3836.53	5603.04	4705.12	5790.52	6186.56	5518.72	3060.79	3644.14
M1062T485			1062.39	484.505	0.12311	0.00328255	1.38402	570.945	594.435	909.401	670.763	484.997	611.889	526.354	563.726	893.492	523.714	1024.99	665.383	1140.48	814.86	933.198	1078.05	845.766	605.996	793.662	885.764
M1063T339_1			1063.25	338.624	0.172824	0.00602024	1.1704	3032.42	3113.17	3824.41	2626.93	3614.53	3674.9	3675.08	3362.62	3162.41	3130.78	3648.31	3631.98	3722.78	3550.06	3511.29	3410.97	4428.8	4079.4	4700.06	4193.74
M1063T339_2			1063.35	338.62	0.185775	0.000335733	1.14458	3181.18	3268.81	3750.25	3586.17	3270.76	3783.82	3591.03	3345.6	3700.5	3271.51	3832.51	4170.7	3618.78	3892.48	4186.01	3840.8	4067.17	3862.37	4570.85	3732.04
M1063T339_3			1063.36	338.687	0.244473	0.000235134	1.28954	2906.74	2312.98	2926.82	2598	2547.55	2456.01	3152.49	3312.46	3139.9	2125.4	3788.39	3593.43	3552.77	2655.39	3955.6	3840.8	3315.36	3331.05	3856.52	3544.99
M1063T341			1063.13	340.577	0.105227	0.0909828	1.14113	2154.89	2114.74	1901.34	1507.07	2223.38	2136.94	2183.56	1489.11	1819.37	2430.53	2627.01	2291.79	1875.64	3015.15	2100.34	1833.39	2152.42	1851.15	2539.62	2491.57
M1063T350			1062.65	349.671	0.372173	0.038294	0.846153	20573.1	17017.8	22479.2	16175.2	17137	19840.4	18718.5	16242.6	19787.2	23622.9	20225.7	17898.2	11318.7	18886	15818.5	18645.5	19145.1	15581.1	11731.5	12867.3
M1063T459			1063.46	458.587	0.198618	0.00040256	2.83386	386.509	165.052	377.417	319.778	150.713	218.196	117.619	327.537	368.305	294.309	1081.71	657.59	521.099	1550.58	799.203	760.841	646.082	914.826	332.335	459.225
M1063T484_1			1062.53	484.06	0.163555	0.0085314	1.49095	963.762	687.254	1409.58	1078.3	649.363	825.534	688.527	843	1267.05	738.479	2245.95	1597.69	1533.4	1515.68	1328.63	1167.27	1423.37	991.013	984.871	855.57
M1063T484_2			1062.67	483.648	0.226453	3.85548e-05	1.74785	924.025	753.907	1176.48	939.039	716.906	695.383	640.876	780.938	946.872	565.618	1472.16	1859.2	1566.91	1426.58	1405.42	1681.33	1626.48	1342.81	836.023	1010.66
M1063T484_3			1062.81	483.728	0.232539	0.000127857	1.80875	1109.38	734.866	1268.66	1086.55	653.579	570.8	556.321	683.428	1073.76	583.365	1581.98	1586.25	1758.55	1261.12	1401.66	2124.54	1725.67	1397.77	822.037	1390.52
M1063T484_4			1062.96	483.597	0.161061	0.0128925	1.49477	1119.62	743.228	2243.56	1043.21	761.695	872.789	690.441	650.078	1036.02	922.882	1546.42	1974.63	1773.75	1417.28	1661.36	1399.56	1844.76	1318.36	799.262	1337.13
M1063T484_5			1063.1	484.366	0.177616	0.000602253	1.52069	1099.26	586.896	1113.6	937.791	697.061	667.988	679.298	782.702	907.249	639.599	1132.76	1787.47	1179.86	930.139	1217.96	1416.96	1485.71	1103.25	1053.07	1027.83
M1063T484_6			1063.24	484.306	0.164227	0.000127975	1.47691	875.395	622.781	910.995	716.17	580.824	578.797	571.668	716.939	711.299	650.178	925.538	954.159	1103.15	1278.4	1045.44	1201.97	1073.36	1159.46	769.094	731.843
M1063T486			1063.39	486.095	0.15194	7.16008e-06	1.66839	441.767	343.021	525.176	395.774	328.624	288.808	315.562	399.816	467.3	443.7	605.77	678.82	616.548	736.017	720.638	875.134	709.649	618.814	476.62	551.367
M1064T339_1			1063.6	338.625	0.103407	0.125323	1.17578	1754.33	688.012	1950.86	2079.26	2036.72	2168.73	2521.25	1298.09	1836.49	1780.4	2612.33	2376.62	1391.04	2118.66	1932.18	1840.26	2599.41	2032.77	2310.16	2084.88
M1064T339_2			1063.75	338.53	0.1076	0.168744	1.13775	2003.48	2815.81	2835.78	3170.89	1760.13	2202.8	2371.71	2455.19	2753.73	2179.65	2943.81	2546.79	1910.99	3675.05	1941.28	2550.16	3082.24	2643.79	2991.14	3645.63
M1064T339_3			1063.85	338.693	0.226655	0.000965592	1.26919	2812.09	2788.23	3147.24	3483.43	3341.12	1747.52	3530.54	2497.61	3363.68	2815.68	3724.49	4005.17	3349.8	3597.45	3309.5	3906.65	3815.59	3445.36	4343.84	3977.67
M1064T339_4			1063.87	338.63	0.154617	0.012769	1.15311	3518.42	2976.34	2831.06	3219.74	2921.97	2796.23	2689.47	2001.39	3357.78	3404.37	3483.47	3889.13	3635.78	3105.25	3421.37	3411.76	3311.74	2916.01	3548.73	3543.45
M1064T339_5			1063.99	338.721	0.0557686	0.422174	1.07326	2212.04	2684.88	2089.8	2417.92	2374.18	1994.35	2529.95	2334.06	2383.78	2342.09	3076.01	2763.78	1835.52	3155.96	3404.32	1618.11	2932.54	2112.03	2073.88	2102.48
M1064T339_6			1064.25	338.663	0.120368	0.104144	1.13975	2772.28	2860.12	3404.81	2611.72	2990.01	3274	3121.12	2769.73	2382.06	2839.18	3758.97	2509.88	2352.33	2874.79	2728.21	3426.24	4017.58	3146	4014.66	4252.56
M1064T339_7			1064.36	338.688	0.243874	0.00342562	1.32755	2825.52	2020.89	1267.25	3264.36	3057.99	2214.26	2961.66	3118.78	3545.48	2552.07	3211.23	3959.68	3119.02	3698.41	4598.1	3661.8	3003.43	3370.25	3506	3487.94
M1064T349			1063.65	348.762	0.0549299	0.457556	0.95351	4564.64	4206.49	4942.86	3764.61	4170.1	5061.75	4185.58	3801.05	4250.36	5032.6	4870.06	4570.66	3447.29	5015.8	4064.97	4395.31	5112.92	3840.59	3205.27	3412.54
M1064T350			1063.65	349.616	0.0409422	0.624752	0.964618	4463.29	4347.7	5167.04	3551.15	4088.4	5016.12	4340.05	3712.98	4273.61	5235.76	5184.08	4539.79	3245.41	5078.53	4246.92	4587.13	5274.73	3912.49	3053.6	3509.66
M1064T428			1064.13	428.195	0.066967	0.713933	0.84872	91.0068	681.322	625.767	146.035	675.125	1536.1	1099.63	45.2239	288.634	1197.3	1545.19	348.73	1005.9	1096.3	113.219	35.0152	169.323		22.3624
M1064T458			1063.96	457.736	0.195474	0.000168385	2.22036	578.629	224.838	440.118	415.951	262.36	284.518	258.324	473.006	509.895	399.346	1036.98	594.752	662.781	1461.2	1005.77	895.311	728.581	1028.57	490.375	637.358
M1065T339_1			1064.75	339.359	0.0196734	0.779553	1.03325	2771.54	2498.66	2576.42	2500.91	2953.35	2054.39	1982.04	1920.25	2452.62	2213.76	3345.72	522.942	3397.52	2482.16	2251.41	2567.77	2914.9	2415.15	2014.38	2807.47
M1065T339_2			1064.87	338.589	0.136765	0.0327745	1.20123	2536.49	1867.15	2710.22	1991.25	2149.7	2369.61	2289.09	1392.61	2553.23	1715.44	3096.08	2220.65	2638.57	2556.75	2230.58	2295.57	3167.66	3075.74	2692.33	1942.45
M1065T339_3			1065.25	338.625	0.0586472	0.517652	1.05525	2956.02	1420.23	2509.09	2650.98	2986.15	2623.6	2239.98	2332.13	1824.01	2392.28	2061.95	2091.38	1901.99	3212.8	2454.38	2891.85	2712.74	2644.24	2773.87	2511.69
M1065T339_4			1065.36	338.928	0.116148	0.0866612	1.19397	1546.42	1109.46	1982.16	2013.15	1120.76	1550.49	1367.37	1358.99	2186.92	1522.44	1576.15	1937.23	1738	2437.89	1720.68	2430.77	1281.34	1780.25	1660.13	2252.32
M1065T341			1065.02	340.771	0.0826172	0.22017	1.09167	2232.7	2224.69	2486.08	1718.2	2103.7	2541.91	2057.98	1784.27	2260.13	2200.51	2201.2	3026.48	1641.84	2698.04	2138.92	2841.73	2529.23	2163.11	2333.17	2017.51
M1065T348			1064.63	348.228	0.232859	0.0337771	0.906952	11251.9	11169.7	12442.8	11275.5	12293.8	12422.3	12648.1	11574.5	12642.2	13046.8	12847.6	12741.5	8650.11	11856.9	9741.35	11623	10680.8	11450.9	10248.3	9690.07
M1065T350			1064.64	349.585	0.224502	0.0614591	0.908407	12329.1	10998.6	13940.7	10657.9	12467.8	12845.4	12697.5	11327.9	12369.4	14399.7	12844.4	12463.6	8971.56	11709.7	10785.6	12964.3	11721.7	11384.2	9935.9	9892.36
M1065T395			1065.4	395.202	0.111032	0.236985	1.66638	395.505	1286.88	541.829	1157.78	804.239	1548.15	1369.74	1209.4	839.515	2142.46	5386.82	1645.8	4500.87	2420.03	566.059		371.673	644.48	1004.84	399.715
M1065T484_1			1065.1	483.673	0.162847	0.00189267	1.60432	705.471	688.63	946.306	567.623	536.077	646.715	594.973	664.265	840.893	568.868	1777.61	910.573	1187.05	752.726	845.588	1137.67	1432.77	1154.25	698.496	948.214
M1065T484_2			1065.25	484.366	0.168157	0.00110957	1.5323	757.341	608.49	629.982	1041.56	714.694	557.019	519.808	759.502	681.145	563.049	1268.03	840.617	943.492	1427.79	802.025	1162.56	1234.7	694.431	1278.79	817.134
M1065T484_3			1065.39	484.236	0.182293	6.51216e-06	1.69461	619.949	585.405	941.279	521.248	462.934	454.492	445.003	501.272	610.059	385.693	977.84	878.15	813.815	1086.3	923.31	1131.94	920.891	950.199	748.524	935.715
M1065T485			1064.81	484.724	0.0892727	0.0186382	1.36697	541.703	414.969	667.334	387.126	289.736	311.334	362.702	297.181	396.043	338.036	693.395	581.467	671.622	433.686	434.649	640.692	747.757	366.268	443.245	463.514
M1065T486			1064.96	485.674	0.0951234	0.0915355	1.30612	1021.37	650.08	1015.54	730.212	490.498	621.467	591.762	704.765	1136.68	641.83	1027.46	1023.66	826.754	862.957	543.478	1243.64	775.265	1819.72	744.709	1064.34
M1066T148			1066.31	147.649	0.0386447	0.421984	1.20681	319.033	373.948	482.894	174.503	128.999	726.345	648.527	212.909	906.168	140.406	344.024	457.388	587.993	600.452	690.894	517.193	787.465	331.537	170.44	477.097
M1066T339_1			1065.87	338.577	0.0953977	0.108894	1.1964	1108.04	728.566	2082.9	1307.06	1075.4	1971.38	1523.18	1342.04	1657	2115.32	2183.24	1474.09	1553.34	2255.69	1809.77	1438.86	1574.84	1947.14	1669.56	1932.84
M1066T339_2			1066.26	338.623	0.0265758	0.674483	1.01999	3250.7	2482.57	3010.97	2752.5	2781.44	2702.33	2500.32	2088.78	2564.68	2300.35	3017.36	2653.82	2303.21	2739.33	2646.17	2698.51	2656.73	2565.63	2979	2703.29
M1066T339_3			1066.27	339.183	0.0212062	0.788433	0.980341	2112.84	2614.67	2759.8	2417.64	2510.73	2517.19	2218.77	1912.24	2346.49	2401.43	2815.71	2317.63	2071.15	2632.3	1242.9	2066.55	2404.88	2263.8	2575.76	2953.01
M1066T340			1066.03	340.255	0.0535489	0.393684	0.938408	1875.46	2266.68	2339.82	2212.66	2109.29	2252.17	2017.92	1681.39	1609.37	2608.55	2047.57	2434.01	1682.41	2329.75	2228.25	1897.88	2288.36	1807.89	1428.98	1536.42
M1066T349			1065.64	349.289	0.0141608	0.878903	1.01453	3583.03	4031.64	3746.39	2680.02	3884.96	3955.67	4558.98	3052.42	2139.04	4357.81	3597.34	3407.37	3129.44	4669.18	2876.37	3330.29	5314.04	3594.17	3390.25	3204.32
M1066T484_1			1065.53	484.173	0.163741	0.00141588	1.53578	789.363	609.546	840.51	606.788	484.725	638.595	492.745	736.756	733.057	677.925	1147.25	1009.81	727.176	996.664	994.925	1637.43	1209.61	891.167	706.732	830.775
M1066T484_2			1065.67	484.322	0.109937	0.00260618	1.34221	610.327	510.262	789.15	716.086	420.931	501.609	413.738	555.099	765.927	390.801	923.769	627.954	893.005	713.988	687.557	657.219	794.498	758.514	776.194	782.932
M1066T484_3			1065.81	484.299	0.153247	0.00172104	1.58982	666.676	562.11	751.146	699.877	385.895	537.091	404.912	570.43	627.862	514.249	1428.03	655.11	1005.5	1084.18	1017.83	900.222	1020.92	828.97	621.82	531.591
M1066T486			1065.96	485.601	0.0998408	0.0300002	1.31209	600.579	575.568	987.441	772.984	596.672	560.124	538.82	738.192	1020.34	543.444	821.193	929.489	1247.6	965.795	666.171	954.377	839.41	1298.69	787.545	587.972
M1067T338			1067.45	338.489	0.0275599	0.753062	1.0315	1775.72	1323.16	2019.4	1679.67	1624.43	1466.85	1683.96	1623.26	1906.55	1579.76	1865.47	2457.25	1556.01	1811.81	1316.68	2295.06	1088.06	1317.65	2205.59	1294.62
M1067T339_1			1066.67	338.607	0.124927	0.0519831	1.26184	1029.44	1607.74	1724.95	1437.18	1385.79	1587.75	1552.73	1548.14	1047.2	1423.8	1698.02	2166.01	1596.65	1871.29	1338.33	1325.4	1799.05	1553.15	3117.01	1635.85
M1067T339_2			1066.79	338.623	0.197123	0.00267983	1.18367	2797.05	3017.94	3852.8	3311.17	3661.37	3663.09	3688.8	3708.3	3632.11	3123.43	4112.35	4422.63	3623.11	3783.18	3353.87	3948.45	4562.48	4030.56	4877.02	4070.89
M1067T339_3			1066.94	339.266	0.0125893	0.862046	1.01485	1729.4	1965.48	1924.91	1412.25	1210.5	1957.45	1901.68	1803.48	1694.04	2293.01	2202.7	2005.25	1437.15	2217.13	1852.46	1637.17	2381.06	1451.8	1391.32	1581.83
M1067T339_4			1067.12	339.06	0.119507	0.0587023	1.20208	1356.48	1833.3	2077.74	1958	1418.5	906.556	1475.74	1568.5	2208.65	1676.27	1948.6	2510.75	1941.01	2165.84	1819.23	2309.34	1604.5	1711.74	1442.66	2356.22
M1067T339_5			1067.29	338.595	0.106798	0.177139	1.11368	2655.59	2550.68	3324.57	3861.84	3026.42	3426	3046.38	2757.08	3014.21	3390.94	3017.97	3775.08	2148.35	3600.11	3568.51	3942.15	4658.3	3055.04	3825.09	2993.18
M1067T340			1066.87	340.227	0.0101026	0.927493	0.991553	1227.74	1364.9	2096.24	1763.16	1573.62	1841.55	1639.54	1391.91	1630.94	1232.64	1575.55	1726.71	1095.18	1985.9	1539.57	1221.87	1803.9	1393.37	2158.83	1128.21
M1067T349			1066.62	349.395	0.108381	0.231618	0.953391	6774.75	6919.9	8332.74	6985.52	7804.42	7557.74	7726.38	6355.69	7511.75	7753.02	7335.92	7037.94	5775.86	8270.57	6355.66	7104.35	7180.66	7140.89	7206.21	6877.71
M1067T378			1067.38	378.191	0.320711	0.00357712	5.02879	554.371	146.984	282.071	678.215	186.456	325.055	265.968	327.773	337.468	366.362	1343.52	1204.18	1172.75	4907.33	1074.85	2603.95	2550.25	524.779	1455.82	616.115
M1067T428			1067.14	428.317	0.0184046	0.894293	0.979291	5964.05	6160.54	7847.43	5353.87	8140.86	7018.57	8278.58	4090.44	4612.27	6717.84	10965.2	7120.29	9672.14	8866.99	5001.19	4453.68	4761.47	2233.82	5188.98	4591.53
M1068T338			1068.29	338.396	0.233408	0.00238256	1.2967	2103.13	2526.93	2468.37	2578.25	2642.94	2365.67	2862.38	3120.74	2163.31	2241.31	4447.7	3160.33	2643.78	3264.59	3152.64	4012.12	2898.07	2716.11	2759.62	3457.26
M1068T339_1			1067.67	338.623	0.0388612	0.530025	1.07372	1338.53	1595.74	1030.52	1240.02	1320.96	1864.77	1013.2	774.468	1363.77	2037.33	1293.17	1530.83	1160.65	1549.01	924.339	1805.51	1579.72	1860.5	1183.36	1693.23
M1068T339_2			1067.78	338.683	0.245916	5.13213e-05	1.22758	3155.38	2838.07	3442.19	3672.26	3249.53	3422.01	3443.41	3082.63	3099.18	2944.51	4155.42	3999.29	3501.15	4205.42	3781.4	3934.7	4306.87	3444.57	4588.11	3794.13
M1068T339_3			1067.79	338.536	0.23435	0.00361295	1.24944	3093.2	2909.19	3055.09	3466.83	3203.61	3531.08	3485.29	2895.73	2946.17	3070.64	4027.67	3703.02	3461.19	4293.17	3400.97	4896.73	4559.58	2926.32	4967.77	3316.83
M1068T339_4			1068.28	338.577	0.14779	0.00973352	1.13323	2447.44	2204.78	2671.09	3287.17	2605.17	2642.62	2705.5	3005.33	2861.56	2583.63	3337.12	3179.01	3082.35	2996.06	3146.36	3095.6	3090.35	3217.26	2378.57	3090.81
M1068T340			1068.45	340.483	0.0414677	0.590508	1.07972	1411.19	1338.11	1388.93	1448.7	1816.38	1193.68	1399.74	1115.07	1161.88	921.96	1786.07	1559.23	473.849	1321.82	1307.59	2093.14	551.164	1678.49	2089.12	1387.18
M1068T349			1067.62	348.897	0.0588977	0.484418	1.06149	2539.86	2463.9	3243.7	3141.45	2771.61	2606.78	1549.06	2551.87	2627.65	3376.51	3302.67	3157.24	2545.04	3058.09	2433.85	3442.94	3488.16	2027.38	2838.72	2230.75
M1068T428			1068.14	428.344	0.0361841	0.823477	1.0401	2998.23	3880.4	4212.03	2816	3182.9	4369.53	3174.3	2548.25	2731.94	3251.59	6525.65	4032.3	5712.47	4450.62	2998.35	3415.79	2348.2	1502.64	2321.01	1188.23
M1069T338			1069.39	338.445	0.147591	0.0201289	1.27514	1687.87	920.179	1767.7	1228.07	1315.89	1469.23	1917.15	1345.07	1830.85	1529.61	1732.79	2603.78	1755.45	2009.96	1504.47	1839.23	1608.94	2187.9	1395.06	2504.27
M1069T339_1			1068.55	338.546	0.0748872	0.320084	1.11027	2039.36	2425.24	2498.02	2400.54	2464.44	2470.51	1711.15	2227.5	2484.34	2804.23	4276.45	2133.03	2309.71	1787.34	1934.25	3100.64	2423.82	2240.99	3192.05	2721.12
M1069T339_2			1068.79	338.733	0.0398002	0.49156	0.948801	2763.34	2494.88	2491.53	3245.76	3077.05	2330.2	2958.1	2379.29	2672.18	2752.63	2496.09	2584.92	1656.83	3439.65	2639.13	2932.05	2940.56	2721.54	1680.99	2682.41
M1069T339_3			1069.06	338.651	0.203342	0.000693783	1.23059	2507.13	2415.64	2393.6	2862.53	2421.09	2323.73	2148.31	2390.69	1991.79	2418.05	3129.32	3055.46	2860.54	2942.58	2687.2	2836.64	2507.97	2415.32	3562.67	3379.52
M1069T339_4			1069.29	338.733	0.114531	0.112274	1.16167	1987.91	1307.61	1759.72	1946.75	2073.32	2120.65	2140.6	1465.29	867.514	1937.21	2394.12	2414.48	1613.3	2124.32	2316.92	2407.61	1840.99	1506.05	1830.52	2004.73
M1069T339_5			1069.3	339.233	0.00754816	0.885385	0.986436	2314.6	1922.14	2246.54	1549.05	2013.75	1819.86	2099.82	1482.44	1655.92	2147.53	2552.77	2008.52	1686.56	2307.33	2059.99	1618.64	2146.94	1591.45	841.537	2176.8
M1069T344			1069.14	343.557	0.243143	8.79225e-06	1.18005	3906.56	3634.55	3876.2	4085.48	3687.31	3509.2	4197.98	3667.2	3837.55	4184.07	4273.38	4926.25	4054.88	4856.09	4469.53	4754.59	4666.5	4403.8	4515.16	4613.46
M1069T348			1068.6	348.328	0.00593223	0.888017	0.993036	4416.08	3871.96	4581.64	4923.87	5205.85	4923.98	4713.46	4334.84	4419.98	4463.38	3174.76	4725.54	4303.66	5030.45	4044.77	4902.1	4971.6	4435.25	5178.04	4769.53
M1069T350			1068.61	349.519	0.0227953	0.760347	0.989794	4154.63	4553.59	4917.33	4503.4	4659.73	4773.67	4873.63	4495.93	4120.85	4563.96	5246.07	4241.69	4335.39	4446.02	4100.23	4420.64	5018.34	4173.3	4885.29	4284.19
M1069T429			1069.14	428.823	0.0227361	0.771365	1.06691	705.935	1413.99	1929.14	1226.12	1755.04	2178.94	1754.25	599.993	1237.79	1851.11	2741.17	1783.8	2952.98	2564.77	988.325	835.134	1603.16	462.443	878.836	822.096
M106T149			106.109	149.278	0.166954	0.470438	0.694279	9110.89	633.905	1026.41	9515.81	9324.22	1007.79	1362.56	870.367	1761.97	8750.83	1290.92	579.811	1552.62	1258.63	9399.94	1544.01	1256.03	1103.99	11130.8	990.433
M106T27			106.084	27.4195	0.0973773	0.183251	1.1134	2303.06	2998.52	2126.72	2806.32	2992.87	3650.8	2017.5	2475.93	3064.03	2650.9	3574.59	2295.03	3828.43	2846.58	2862.67	3001.82	3349.87	3095.65	3024.82	2278.76
M106T284			106.046	284.309	0.0939626	0.121079	1.24476	1389.96	1044.83	1131.35	896.431	973.491	1027.28	1248.03	626.544	915.858	1174.55	981.436	1363.65	1245.64	2125	1595.56	588.265	744.817	1359.11	1338.67	1638.64
M106T368			106.047	368.113	0.806679	6.77357e-06	2.10006	10095.5	6410.14	7821.83	3970.69	5338.61	6249.72	6933.09	6221.87	7106.55	9186.79	11541.1	12932.2	13911.6	15038.8	19693	17003.3	20413.2	11172.9	12806.8	11094.6
M106T373			105.992	372.717	0.126854	0.442297	1.44065	1305.38	1498.03	1805.32	2416.41	1121.35	1807.66	6898.92	1200.06	1876.13	1515.61	5049.46	2126.8	12044.4	3517.72	752.445	1759.92	1290.19	1690.06	1434.39	1229.12
M106T390			106.047	389.802	0.125078	0.458213	1.11941	14187.6	9116.75	11953.6	10643.1	17013.7	8403.74	11155.4	10107.4	17547.9	14434.8	16447.5	14776.3	14997.1	1055.04	10244.8	15600.3	18944.4	12049.5	19625.4	15698.4
M106T53			106.026	52.8155	0.00972375	0.845252	0.975605	21574.9	28018.1	22248.3	17710.6	26035.7	20438.3	14745.2	19677.1	19282	21928.8	15392.8	23948.1	17625.3	39565.6	22280.2	20982.5	18217.8	18041	15138.1	15304.1
M106T64	M+	Glyceric acid	106.025	63.807	0.139044	0.629746	1.06866	14613.4	17363.4	19676.7	13284.4	18147.9	16539	11353	14478.8	13208.5	17240.5	14100.7	16882.6	11952.3	33676.3	19112.9	15890.4	14527.4	15600.5	11625.4	13242
M106T702			106.062	701.633	0.13346	0.00566595	1.56305	679.442	644.027	291.273	686.547	232.535	724.597	232.815	253.337	367.209	627.68	894.924	798.884	344.614	829.387	682.357	731.471	783.999	629.618	880.2	832.556
M1070T338_1			1069.73	338.368	0.108196	0.109788	1.14519	1853.46	2230.5	2518.63	2242.19	2027.35	2011.16	2601.51	1837.87	2123.27	1677.38	2208.49	3124	1811.13	2905.89	2522.67	2288.83	1787.83	2238.54	2155.22	3147.54
M1070T338_2			1070.39	338.244	0.152859	0.00707188	1.30071	1299.61	1026.01	1677.78	840.03	1411.32	1301.53	1170.03	1368.15	1403.01	845.534	1964.69	1428.97	1431.25	2216.89	1627.62	1368.26	1390.63	1510.41	1445.99	1669.97
M1070T339_1			1069.56	338.7	0.0828957	0.23578	1.09655	2678.57	2842.97	2148.92	2803.65	2402.7	1948.84	2498.01	1749.11	1418.49	2354.08	2870.07	2688.31	2502.06	2217.88	1872.9	2560.12	2661.7	2188.86	2903.34	2585.86
M1070T339_2			1069.65	338.577	0.11507	0.0337739	1.15056	2022.19	2219.91	2188.62	2382.93	2090.72	1971.96	2466.22	1340.9	2194.36	1914.25	2475.06	2830.41	2267.41	2210.34	2216.84	2134.66	2196.89	2209.46	2373.12	3008.22
M1070T339_3			1069.79	339.111	0.107234	0.0568956	1.20264	1411.8	1276.66	1445.97	1434.54	1689.05	1114.23	1562.99	1068.33	1637.08	1561.77	1374.24	1851.4	1483.93	2372.84	2037.09	1126	1800.63	1396.71	1501.87	2135.73
M1070T339_4			1070.07	338.625	0.16219	0.0273053	1.1736	2381.6	2563.44	2704.22	3012.83	2854.05	3152.78	2879.17	2921.97	1988.02	2389.7	3077.25	2997.79	2100.54	3313.02	2909.92	3314.61	3287.62	3052.32	3326.52	4129.02
M1070T339_5			1070.09	338.941	0.185754	0.00523742	1.18322	2735.42	2502.46	2353.2	3245.22	3267.69	3056.4	2937.01	3231.04	2883.6	2808.73	3558.02	3624	3386.05	2797.69	3053.68	3548.22	3133.49	3265.85	3599.55	4371.31
M1070T339_6			1070.21	338.687	0.0753089	0.352301	1.06878	2893.94	2554.74	2641.05	3696.28	2909.65	3295.32	2877.97	2396.43	1986.66	2382.37	3086.79	3904.45	2540.34	2975.76	3241.75	2642.94	2933.39	2787.53	2681.36	2740.89
M1070T339_7			1070.32	338.68	0.256306	0.000136311	1.28812	2208.51	2827.26	3195.38	3624.75	3045.32	2989.55	3013.37	2832.31	3192.45	2969.23	3992.42	4205.14	3408.21	4846.44	3562.31	3619.21	3612.56	4086.65	3595.99	3583.31
M1070T350			1069.6	350.336	0.077755	0.283954	0.919328	2494.24	3100.72	2914.21	2619.15	2252.07	3197.26	2602.14	2282.06	2598.62	2223.01	2928.8	2599.92	2643.61	2490.3	2166.49	1889.42	2997.31	2570.94	2542.78	1333.58
M1071T339_1			1070.7	338.738	0.111421	0.0438995	1.10562	2574.2	2710.05	2775.18	2791.8	2674.68	2622.38	2390.64	2309.12	1877.49	2423.46	2781.14	2568.3	2478.57	2959.78	3014.57	2700.27	2795.62	2621.59	3360.49	2524.89
M1071T339_2			1070.71	338.687	0.122196	0.0403739	1.15406	1928.72	2188.88	2882.44	2728.06	2564.73	2940.32	2325.47	1657.63	2413.78	2027.8	2662.56	2489.12	2407.62	2821.35	2945.47	2581.26	3031	2264.48	3255.91	2843.8
M1071T339_3			1071.2	338.77	0.0576858	0.496592	0.928733	2769.43	2653.58	3027.17	2839.08	2850.66	2910.96	2962.81	2449.64	2716.52	3033.04	2902.73	3177.96	1979.09	2716.21	2062.17	2729.04	3133.51	1550.91	4469.66	1480.96
M1071T339_4			1071.21	338.599	0.00205525	0.951708	1.00359	2522.95	2654.05	3094.52	2973.85	2893.71	3002.95	3055.2	2387.08	2598.64	2856.82	2886.69	3169.5	2000.61	2895.16	2325.16	2910.65	3228.91	2372.46	3487.44	2863.79
M1071T339_5			1071.33	338.661	0.181931	0.0072787	1.22526	2156.82	2230.73	2613.73	2611.33	2203.54	2467.93	3458.68	2371.61	2359.84	2408.59	3815.86	3198.62	2190.51	3202.4	2649.49	3011.17	2893.19	2793.73	3377.26	3355.62
M1071T340			1071.09	339.893	0.037831	0.707706	1.02673	3243.93	2634.08	3269.34	2589.72	2706.64	3533.7	3071.2	2944.61	2592.72	1732.07	3364.86	3160.2	2189.96	2897.61	3103.9	2581.93	3353.16	2571.36	2873.99	2978.05
M1071T350			1070.59	349.865	0.0712994	0.359897	0.944067	3973.72	2971.8	4505.19	3799.93	4198.74	4457.14	3782.78	3540.08	3475.86	3972.02	3799.41	2732.5	2933.31	4191.1	3861.32	3403.59	4519	3331.54	4071.74	3670.42
M1071T391			1071.41	390.651	0.111037	0.664971	1.24103	3431.53	4320.7	4085.38	8481.11	5423.98	6344.12	4499.99	4955.3	1930.39	8552.52	30552.5	3529.01	8421.44	2955.1	3283.81	1219.41	334.909	3906.81	4817.11	5544.63
M1071T48			1070.67	47.934	0.053376	0.431971	0.733192	432.473	103.472	190.702	269.135	1227.61	1529.77	156.251	74.9798	758.392	723.064	421.804	73.9583	1051.34	416.006	189.508	360.531	336.691	338.797	205.922	612.948
M1072T338_1			1072.01	338.438	0.161983	0.00403258	1.17316	2285.69	2428.13	2764.59	2926.51	2668.91	2701.19	2829.86	2109.5	2597.67	2610.31	2579.86	3661.19	2655.99	2993.95	2821.9	3264.25	2884.37	3280.5	3413.87	2855.14
M1072T338_2			1072.46	338.241	0.199049	0.00458409	1.28578	2214.8	2405.76	2947.57	1783.02	2399.09	1823.73	2150.47	2131.69	2458.48	2262.99	3601.05	3185.1	1949.51	2884.92	2545.16	3082.16	3063.3	2181.26	3017.32	3520.13
M1072T339_1			1071.69	338.733	0.0919034	0.167859	1.09458	2955.49	1989.01	3430.98	2879.05	3046.8	2996.62	3255.93	2671.04	2711.55	3304.54	3304.89	2900.07	3253.8	3572.36	2883.27	2786.24	3529.52	2391.62	3528.73	3856.1
M1072T339_2			1071.7	338.742	0.189316	0.0051341	1.22053	2592.66	2719.63	2019.84	1920.8	2921.13	3003.05	3254.67	2781.35	2533.78	3163.65	3304.46	3574.97	2858.46	3397.41	3224.37	2739.77	3390.97	2841.3	3995.43	3517.95
M1072T339_3			1071.98	338.993	0.232758	0.000261606	1.26321	2905.19	2543.27	2882.43	2977.78	2556.95	2697.14	2210.14	2732.35	2676.54	2487.03	2785.16	3523.28	3582.45	3150.42	3927.99	3461.79	3072.91	2683.18	3573.01	3928.17
M1072T339_4			1072.09	338.687	0.0113717	0.882549	1.01254	1954.76	2007.56	2159.82	2860.27	1971.71	3349.92	2208.32	2231.23	2590.98	1894.12	2371.24	2749.37	1653.75	2042.21	2323.55	2111.25	2745.79	2233.77	2999.36	2289.57
M1072T339_5			1072.21	338.937	0.00660155	0.963606	0.9959	1286.91	2271.48	2287.58	1511.12	2313.64	1684.65	1596.43	1611.57	1640.41	1849.67	1915.34	1569.3	1697.87	2660.56	1893.02	1632.06	1694.05	1379.23	1582.17	1955.84
M1072T339_6			1072.34	338.623	0.0568432	0.344305	1.06693	2401.57	1979.63	2688.7	2087.22	2653.05	2477.34	3486.34	2166.33	2814.75	2448.84	3283.97	2636.52	2628.02	2580.21	2747.29	2821.33	3022.81	2336.3	2066.35	2767.88
M1072T339_7			1072.48	338.784	0.120962	0.0665767	1.20143	1866.99	1603.47	2466.24	2261.43	1391.73	1810.52	2229.44	1745.99	1941.08	2027.8	2621.4	2734.36	2408.45	2452.24	1598.6	1490.82	1645.75	2536.63	2771.72	2981.35
M1072T350			1071.58	349.957	0.223075	0.00792782	0.811034	3315.06	3679.69	3962.45	3397.85	4160.57	3937.15	3929.28	2919.71	3993.22	5341.78	3679.65	3207.49	3214.01	2603.25	3288.76	3818.25	3095.37	3124.22	2451.54	2853.19
M1072T384_1			1072.07	384.485	0.0729284	0.115942	1.28913	496.848	699.552	511.255	489.79	811.695	560.377	733.263	651.092	375.489	565.16	491.341	726.578	582.948	732.953	971.677	493.037	641.122	770.686	1507.36	681.129
M1072T384_2			1072.24	384.308	0.0128441	0.710025	1.05258	450.633	475.926	456.738	643.786	614.525	476.268	600.921	661.248	374.811	461.478	441.065	461.212	433.705	421.268	454.39	296.146	972.942	521.174	807.092	681.621
M1072T390			1072.41	390.445	0.0412084	0.838327	1.10394	1265.8	3500.29	1932.32	5395.75	4050.23	4671.11	3247.74	3503.89	1171.66	5340.6	17511	2086.95	6891.34	1579.67	650.315	1068.55	186.318	1568.28	2857.42	3221.94
M1072T48			1071.68	47.933	0.0670454	0.210011	0.566535	444.185	41.6905	122.303	127.377	810.38	1103.05	70.0714	52.9601	471.242	406.951	240.912	57.0066	556.211	204.018	101.751	170.541	146.662	221.36	141.327	228.182
M1073T286			1073.15	285.697	0.142573	0.116655	3.13919	276.873	95.8702	247.211	156.676	290.039	146.114	208.52	249.617	207.887	187.787	328.343	418.935	304.999	3048.48	461.832	415.636	379.429	376.247	266.542	486.984
M1073T338			1073.47	338.072	0.124912	0.0285651	1.17474	1678.24	1155.75	1500.4	1790.04	1718.16	1773.42	1506.91	1548.3	1768.34	1243.54	2143.06	2121.36	1782.41	1737.32	1868.34	1914.84	2294.62	1678.74	1466.39	1416.48
M1073T339_1			1072.68	338.733	0.104902	0.100042	1.12605	2214.39	2345.29	2309.22	2458.41	2468.93	2298.57	2207.85	1732.57	2046.87	2307.1	2569.41	2260.71	2370.37	2365	1915.82	2841.46	3451.62	1906.26	2851.01	2679.7
M1073T339_2			1072.69	339.264	0.117017	0.0335733	1.12795	2318.14	2477.99	2561.2	2688.65	2890.46	1957.58	2294.99	2085.8	2148.4	2420.24	2827.48	2476.48	2513.73	2569.77	2217.13	2681.87	3139.53	2410.66	3098.31	2959.37
M1073T339_3			1072.96	338.736	0.188634	0.00416724	1.27667	1144.35	1938.82	2235.87	2594.73	1724.06	2512.39	2705.25	2379.18	2382.9	2016.84	2493.06	2428.92	2807.3	2888.31	2509.16	2660.45	2978.31	2421.91	2949.01	3483.52
M1073T339_4			1072.98	338.623	0.228322	0.00114074	1.34225	2026.4	2006.89	2107.02	2294.83	2059.03	2562.43	2431.48	2331.32	1091.11	2026.9	2922.56	3242.07	3687.92	2627.16	2430.07	2327.58	2627.32	2423.84	2731.64	3083.12
M1073T339_5			1072.99	338.7	0.12824	0.0774236	1.18081	2014.2	1893.77	2104.51	2462.5	2059.03	2395.98	2703.18	2207.63	2248.18	1796.27	2905.83	1042.87	2741.97	2712.8	2373.4	2723.32	2870.09	2317.25	2840.64	3314.26
M1073T350_1			1072.57	349.865	0.15196	0.0124621	0.890638	3885.67	3570.33	3904.59	3846.71	3665.36	3957.11	4028.94	3716.46	4258.49	3971.52	4083.41	3671.98	3292.75	3801.4	3032.59	3004.5	3623.16	2689.04	3499.37	3863.17
M1073T350_2			1073.08	349.632	0.00357628	0.938452	1.00768	2081.43	1573.75	2385.82	1979.64	2001.97	1509.03	2106.03	1802.54	2075.59	2226.27	2848.28	1393.32	1186.14	2213.87	2191.4	2223.23	2635.61	1390.8	2014.84	1796.25
M1073T373			1072.77	372.541	0.0703139	0.163775	1.19332	758.606	639.591	716.739	1045.15	690.956	658.593	344.665	552.544	637.22	656.003	1307.85	764.348	673.7	894.27	742.883	712.858	560.523	658.765	655.892	1024.21
M1073T390			1073.41	390.203	0.00920429	0.94891	1.04322	250.858	1104.12	208.944	3176.78	984.211	1751.97	910.865	1124.6	163.024	2002.21	7385.14	33.1056	2216.21	259.955	48.0199	136.872	67.5998	602.316	1069.86	363.175
M1074T338			1074.29	338.44	0.0418736	0.609659	1.06049	1991.55	1940.4	3191.93	2249.39	2643.96	2577.31	749.843	1807.33	1891.6	2061.93	3084.08	2017.25	1743.35	2819.14	1924.47	2035.11	2140.06	1837.28	2419.24	2361.92
M1074T339_1			1073.63	338.776	0.0580757	0.509352	0.942634	2257.45	2137.37	2298.85	1728.6	2705.28	2321.96	2729.17	1773.6	1874.59	2675.6	2454.11	2252.31	1567	2403.51	1966.41	1264.73	2012.13	2217.96	2979.38	2094.05
M1074T339_2			1073.7	339.243	0.0604393	0.593329	0.925182	3379.24	1160.04	3265.82	1928.49	2734.01	2959.95	3081.15	2790.83	3304.43	3703.54	3622.53	2349.11	1375.7	3732.59	2988.78	887.554	3363.52	2261.73	3410.03	2198.04
M1074T339_3			1073.74	339.144	0.126972	0.0968578	1.2047	2276.52	2910.22	2448.61	1975.72	1097.91	2995.67	1477.69	2098.98	3176.51	3381.83	3535.62	2405.17	2800.32	3149.59	3167.13	2189.56	2181.39	2966.26	3271.63	3052.99
M1074T339_4			1073.96	338.572	0.0787287	0.209995	0.893777	1927.16	2294.66	2086.45	2390.8	2336.21	2201.29	2440.08	1907.73	1913.69	2236.63	2570.79	1874.32	2267.46	2521.74	814.289	1963.47	1645.28	1823.77	2325.86	1619
M1074T339_5			1074.03	338.707	0.164351	0.031079	1.33731	1744.03	1028.62	2019.08	1932.7	1326.35	2082.19	2075.66	523.199	1497.31	1326.44	2242.03	2345.72	1105.41	2441.32	1522.93	2476.76	2522.11	2278.47	1606.19	2261.65
M1074T339_6			1074.3	338.7	0.0196363	0.909331	1.00929	2319.37	1706.07	2455.07	2288.88	2365.8	2040.72	1742.76	2106.84	2068.18	2148.46	2680.82	2017.25	1797.96	2714.12	1924.47	2325.01	2142.14	1085.67	2419.24	2332.73
M1074T339_7			1074.37	338.728	0.0885173	0.20296	1.1456	1197.87	1081.35	1563.61	1462.55	1518.04	1358.61	1718.57	1467.77	1635.01	1495.66	1304.78	2088.2	1569.23	1921	1666.33	2394.03	2091.3	837.078	1424.48	1313.72
M1074T340			1074.24	339.618	0.106335	0.067279	1.16427	1131.51	1620.89	2099.71	1890.52	1744.42	1525.85	1676.91	1855.23	1905.54	1219.84	2070.55	2696.64	1736.04	1853.47	1568.83	1927.83	2033.54	1977.72	1987.05	1557.14
M1074T345			1073.67	344.657	0.132195	0.181849	1.21197	3395.42	3387.73	3887.38	3883.66	2113.46	1603.99	1304.84	3070.57	3518.33	3769.1	4709.93	4227.99	3308.77	4660.92	3495.76	1005.81	4414.87	3565.07	3724.69	3165.74
M1074T350			1073.57	349.856	0.138788	0.0348557	0.874193	3022.87	2831.42	3483.13	2887.1	2870.82	3787.41	3203.62	2855.57	2612.59	3458.81	3455.04	2528.21	2196.67	3043.24	2376.35	2523.75	2518.18	2864.09	3128.48	2477.61
M1074T407			1074.32	407.265	0.452892	0.000244234	1.72444	4909.13	4095.31	3588.32	5321.44	2200.69	3632.32	3324.67	2436.5	2362.85	2569.25	3987.2	5762.4	5443.78	8685.22	7264.28	6884.51	5505.31	5883.05	4852.41	5122.47
M1075T338			1074.7	338.12	0.0142674	0.79314	0.981094	2286.26	2261.79	2169.73	2458.4	2154.14	2373.58	1975.15	1557.87	1829.62	2692.95	2840.22	1790.56	1790.76	2523.41	2070.91	2126.27	2052.06	1787.69	1883.09	2483.11
M1075T339_1			1074.63	338.616	0.0305034	0.647405	0.975632	2454.78	2131.96	2539.34	2646.39	2371.67	2658.76	2430.11	1762.9	2531.07	2551.5	2841.66	1869.73	2232.53	2796.91	2265.23	2172.21	2234.9	2454.4	2236.82	2387.35
M1075T339_2			1074.74	338.927	0.156869	0.0586476	1.22513	2526.27	1521.38	2863.9	1811.2	2285.91	3117.27	1423.85	2234.43	2084.78	3269.75	3415.23	2140.74	2558.87	3719.16	2675.52	2749.49	3337.14	2333.29	2477	2941.61
M1075T339_3			1074.96	338.844	0.115133	0.0656832	1.15302	1868.27	2424.35	2244.59	2289.76	1787.73	2182.69	1961.75	1279.38	1895.72	2082.48	2138.67	2382.89	1570.33	2720.31	2477.4	2643.96	2562.62	2046.84	1941.19	2595.47
M1075T339_4			1075.27	338.658	0.0796181	0.24805	1.12384	1647.83	1241.13	1889.18	2056.38	1855.23	2084.5	2314.62	1629.61	1399.8	2254.22	2260.82	2058.03	1082.3	2058.26	2272.82	2342.32	1878.93	1467.16	2688.79	2538.27
M1075T339_5			1075.39	338.536	0.262517	0.000162771	1.34267	2489.49	1898.73	2448.27	3206.89	2797.01	2745.94	3172.55	2188.51	3394.38	2272.07	3538.28	3892.89	3104.9	3305.71	3320.73	3738.5	3663.6	3096.19	3924.2	4148.57
M1075T350			1074.56	349.542	0.0270319	0.88389	1.01428	2711.48	3733.97	2883.87	2703.57	3498.48	3809.52	2201.64	3144.32	3214.9	2930.87	4540.12	2429.17	2369.17	3882.92	2315.67	4083.97	2529.07	3268.37	2806.14	3048.46
M1075T372			1074.75	372.376	0.00985796	0.776251	0.963735	855.987	1207.58	881.481	1552.12	872.412	902.262	592.519	791.807	901.444	788.769	1403.22	805.59	833.287	1204	671.077	695.835	789.64	818.13	628.259	1158.39
M1076T332			1076.5	332.243	0.121911	0.0476512	0.836241	1635.34	1831.8	1944.36	1720.1	1853.51	1715.81	1729.47	1295.64	1385.73	2453.21	1225.24	1531.29	1037.39	1913.18	1471.61	1352.8	1949.83	1388.24	1549.42	1269.56
M1076T339_1			1075.89	338.615	0.0705081	0.332564	1.08351	2023.51	2423.17	3268.15	3058.09	3958.64	3226.89	3377.11	2680.01	2932.47	2558.71	4200.89	3652.67	2065.21	3142.19	2711.27	3181.61	3206.58	3342.47	3252.1	3215.98
M1076T339_2			1076.31	338.625	0.00524076	0.980592	0.997761	2135.07	1631.85	1987.89	1963.44	2477.26	1607.3	1824.63	1361.24	1900.23	1636.92	2010.24	2375.54	1315.56	2215.6	1753.37	2167.21	2203.11	1905.58	1199.14	1339.01
M1076T339_3			1076.38	338.623	0.127438	0.0432155	1.16009	2031.53	2651.2	2731.8	2877.3	2691.45	2355.85	3837.69	2305.7	2645.45	1952.82	3224.35	3018.4	3334.78	2790.38	3178.38	2668.47	2717.12	2709.97	3525.58	3088.55
M1076T339_4			1076.39	338.541	0.104525	0.0932512	1.1213	1947.67	2697.12	2397.81	3084.74	2872.9	2602.31	2971.26	1887.28	2769.53	2050.82	2884.21	2837.67	2899.1	3153.67	3217.48	2612.66	2904.68	2586.08	2113.15	3139.31
M1076T343			1075.65	342.651	0.00608001	0.909592	0.989856	3401.5	2688.27	3444.05	3697.82	3842.86	3463.75	3538.76	3702.29	3367.01	3751.01	4219.56	3779.41	1906.82	4365.45	3330.44	3790.54	4033.71	1712.12	3787.27	3617.97
M1076T350			1075.55	349.632	0.135742	0.0237616	0.859842	2325.01	2212.11	2501.04	2645.6	2535.68	2777.26	2673.47	2370.94	2312.44	2360.44	2205.98	1807.28	1974.72	2257.07	2038.42	1601.88	3072.03	1863.76	2049.1	2379.89
M1076T419			1076.26	418.682	0.239916	0.00372568	0.285184	1611.04	1605.09	502.149	275.694	1646.48	493.577	1451.12	346.323	859.463	1592.5		477.095	96.8205	599.158	161.309	264.197	182.311	428.026		160.037
M1076T494			1076.45	494.375	0.0315276	0.729785	0.930482	1154.64	1364.17	3303.65	1192.92	900.973	1704.18	1268.18	904.18	1443.11	840.696	1031.3	2375.72	1615.63	1343.03	938.753	1635.42	1633.36	987.183	701.751	835.972
M1076T495_1			1076.33	494.674	0.00371955	0.839492	1.046	519.705	590.847	1880.44	686.094	356.03	761.156	478.606	476.316	1045.86	392.456	1179.43	811.643	617.418	509.36	555.288	947.935	830.476	946.182	589.649	530.734
M1076T495_2			1076.39	495.031	0.085058	0.226532	0.773698	626.542	1713.4	1884.58	693.041	618.116	1234.78	745.622	606.91	1372.84	494.656	381.599	1192.04	616.698	953.693	735.154	1047.27	934.4	476.278	750.727	641.779
M1077T338			1076.89	338.288	0.148268	0.00736379	1.16546	2223.84	2377.34	2235.21	2214.38	2740.38	2815.7	2476.78	2060.19	2594.34	2748.41	2862.83	2501.05	2718.55	2635.68	2940.63	3229.41	2290.5	2845.72	3266.97	3246.7
M1077T339_1			1076.64	338.776	0.0659417	0.317875	1.06983	2456.79	2071.63	3036.39	2615	2188.29	2643.98	2035.37	2622.44	2030.52	2443.79	2908.27	3215.86	2018.35	2737.58	2610.5	1882.64	2581.26	2411.86	2621.53	2842.21
M1077T339_2			1077.16	338.687	0.148136	0.00257823	1.09291	3420.18	3167.88	3796.34	3926.56	3572.84	3568.08	3690.14	3492.38	3632.48	3753.12	4064.18	3928.58	4158.93	3943	3764.22	4131.96	4164.25	3470.69	3830.7	3910.2
M1077T339_3			1077.38	338.675	0.170392	0.00525911	1.36919	1371.2	1076.32	887.472	1256.26	1026.6	902.322	1605.89	1463.5	1339.79	763.553	2011.74	1933.41	1023.87	1639.56	1796.05	1368.95	1409.14	1278.76	1600.84	1947.47
M1077T349			1076.54	349.058	0.0488264	0.389732	0.950022	2172.45	2192.21	2073.24	2305.54	2747.58	2209.42	2328.1	2262.58	2086.41	2158.57	1602.08	1793.56	2037.28	2049.93	2082.74	2441.68	2396.12	1990.3	2864.64	2151.44
M1077T494_1			1076.51	494.315	0.0632105	0.615342	0.878314	1003.51	1710.47	4053.27	916.864	878.156	1065.3	1112.39	773.038	2557.7	755.195	1518.19	1698.36	1621.93	1011.18	1310.25	1636.44	1484.41	810.811	714.945	1215.27
M1077T494_2			1076.57	493.842	0.0142986	0.810225	1.0557	1022.64	1796.86	3224.45	1061.25	887.928	1506.73	1012.27	400.984	2176.36	846.904	1411.69	2429.14	1435.3	1177.19	1536.04	2500.91	1506.89	914.416	793.183	1007.9
M1077T494_3			1076.63	493.816	0.0426438	0.530436	1.11919	996.894	1650.71	2965.05	1084.81	832.123	1357.46	1364.85	790.727	2128.61	820.455	1600.49	2543.23	1772.69	1453.96	1458.73	1875.26	1530.49	886.797	1165.22	1372.48
M1077T494_4			1076.69	494.111	0.0113023	0.885385	1.02595	811.521	1853.53	1815.8	1434.6	836.587	1873.86	1310.87	833.102	2394.22	892.284	1570.38	2174.2	1735.91	879.821	960.71	2406.36	1444.06	812.229	948.285	1489.2
M1077T494_5			1076.75	493.937	0.0414036	0.753567	0.933555	835.7	2035.06	3815.49	1335.92	683.413	2043.69	1376.82	897.867	2093.65	814.463	1786.34	2485.57	1533.22	1275.43	1253.6	1300.55	1839.6	1146.47	1054.54	1198.15
M1077T494_6			1076.76	493.582	0.0628866	0.611816	0.863949	644.739	1756.87	4313.22	1298.16	851.63	1879.18	845.068	530.248	1643.31	512.027	1245.4	1479.85	1587.87	786.731	1102.85	1858.55	1377.72	1092.6	759.942	1040.9
M1077T494_7			1076.81	493.882	0.00214331	0.947016	1.01287	661.311	1196.96	2261.18	1111.22	815.437	1518.67	1061.23	427.76	1447.98	576.87	1454.67	2027.7	1124.28	924.314	1134.58	1224.95	1000.25	652.534	858.507	819.429
M1077T494_8			1076.86	494.302	0.0307172	0.624133	1.08817	787.818	1085.52	1900.05	1194.49	956.612	1062.75	876.403	745.622	1466.76	671.755	1089.14	2172.82	1242.35	632.254	1134.59	1792.8	794.038	878.372	1000.17	958.843
M1077T494_9			1077.46	494.299	0.0111854	0.788638	1.05401	679.872	1177.31	2190.49	923.409	626.623	717.597	509.038	632.456	1118.68	562.747	575.915	1250.26	1197.2	872.887	750.697	1451.12	846.755	857.478	1101.63	727.856
M1077T495			1076.92	494.609	0.0381559	0.801839	0.935072	775.227	1277.17	3527.81	965.529	813.931	1125.06	871.321	601.85	1689.55	601.924	2219.64	1123.75	1570.97	914.166	743.443	824.664	1357.79	777.528	930.775	991.299
M1078T339_1			1077.66	338.982	0.0816381	0.274756	0.902859	2322.26	2288.04	3076.25	2437.45	2994.34	2625.38	2762.2	2233.67	1881.08	2889.16	2873.77	3037.65	1740.3	2742.13	2625.02	2304.26	1960.96	1906.1	2624.06	1217.54
M1078T339_2			1078.16	338.62	0.158299	0.0107991	1.15017	2938.99	3106.1	3955.65	3217.74	3010.99	2966.66	3040.99	2908.37	3152.55	3234.41	3948.41	3859.03	3003.47	3289.9	3443.65	3759.64	4249.82	2966.52	3801.76	3945.53
M1078T341			1078.45	340.93	0.0816879	0.0777987	1.21087	532.297	831.233	539.888	1006	707.378	862.28	793.408	900.628	979.968	901.774	594.976	914.877	1086.76	974.657	770.265	1101.2	716.501	1122.4	1396.26	1075.45
M1078T389			1078.31	389.463	0.15135	0.0544989	0.449774	104.805	464.597	375.355	641.356	1340.52	1299.47	1163.95	1270.71	167.823	1991.47	1389.32	287.456	897.926	112.285	218.701	205.129	78.5685	273.259	305.914	198.481
M1078T493			1077.86	493.456	0.00834339	0.921815	0.98082	762.18	1451.93	2257.04	1077.72	604.663	1522.83	709.215	532.58	1577.39	656.254	1367.92	1223.84	1376.81	1129.5	783.068	1840.96	1054.96	687.948	798.353	674.537
M1078T494_1			1077.57	493.926	0.0269904	0.764577	0.937802	539.6	1434.47	2416.24	1291.52	657.381	962.649	798.72	531.391	1115.82	377.357	1161.8	1225.08	778.479	856.576	713.82	1383.41	1086.98	554.916	854.994	879.342
M1078T494_2			1077.63	494.396	0.0066502	0.978792	1.00633	604.999	1302.24	2754.25	705.722	673.945	1004.8	798.72	555.027	1323.65	387.215	1064.54	1487.94	1370.13	843.731	708.579	1324.33	1098.96	542.082	854.994	879.342
M1078T494_3			1077.69	494.327	0.00297733	0.97794	1.00638	554.536	1080.87	2668.38	824.407	683.461	1097.77	827.325	635.358	1283.68	433.446	1146.82	1315.49	911.239	944.989	1025.4	1670.32	1237.4	557.907	610.104	733.964
M1078T494_4			1077.8	494.18	0.0324799	0.688833	0.915953	699.372	1109.19	2309.01	846.407	650.666	1358.64	916.855	391.52	1492.2	520.594	1123.54	1331.55	939.332	834.029	766.385	1682.35	923.391	540.042	537.374	751.249
M1078T494_5			1077.92	493.802	0.0241714	0.793365	0.952077	648.953	1333.8	2476.35	1379.3	746.78	1411.94	716.424	796.513	1570.54	604.377	1734.34	1444.6	1115.21	1151.89	842.569	1253.45	1111.37	864.997	939.386	667.188
M1078T494_6			1077.98	494.375	0.0291464	0.786866	0.927496	559.506	877.53	2590.16	643.928	481.291	673.599	683.464	444.834	992.406	357.631	1023.29	1144.91	841.74	776.118	380.812	873.098	917.284	512.569	775.77	456.664
M1078T495_1			1077.51	494.582	0.0282548	0.742351	0.937992	646.916	818.767	2235.44	1338.02	550.821	1048.31	723.714	803.356	1027.59	497.043	852.074	1117.66	1372.24	552.25	687.021	1117.58	1039.52	801.513	711.742	837.517
M1078T495_2			1077.75	494.573	0.0865064	0.321991	0.802719	879.157	1457.08	2873.22	1184.69	829.991	1121.85	990.239	680.656	1708.38	611.647	1473.87	1698.68	828.77	789.615	949.965	1121.56	548.52	723.944	961.668	806.483
M1079T148			1079.46	147.599	0.0637473	0.124633	1.24621	395.665	451.454	424.491	277.299	305.835	870.594	425.435	358.709	565.632	292.306	687.581	645.765	671.824	512.224	381.878	406.047	405.007	509.48	585.674	637.255
M1079T338			1078.7	338.361	0.084458	0.199381	0.889183	2770.4	2173.86	2056.1	2721.25	2198.74	2672.87	2598.78	1582.02	2083.64	2761.75	2686.47	2583.87	1721.12	2223.57	1619.51	1876.53	2681.89	1378.08	2385.51	1845.42
M1079T339_1			1078.66	339.363	0.0396654	0.54295	0.940952	2688.36	1945.82	2593.78	2417.65	3101.69	2858.94	2493.43	2085.85	1387.5	2671.91	2189.33	2862.34	1114.73	2419.07	2540.49	2256.44	2998.02	2200.13	1802.1	2430.67
M1079T339_2			1078.81	338.572	0.193288	0.0112104	1.22225	2731.53	3334.12	3144.06	3414.46	3372.5	3166.05	3261.97	2687.84	2605.01	2359.74	4545.58	2883.12	2802.89	3244.36	3597	3877.86	3693.22	3230.24	4391.89	4495.85
M1079T339_3			1078.82	338.716	0.244959	0.00240246	1.30365	2482.18	3195.15	1911.69	3457.03	3416.2	3269.48	3254.68	2789.75	2877.65	2290.82	4018.35	3331.79	3032.84	3659.25	3587.3	3825.37	3519.73	3423.89	4175.17	5160.12
M1079T339_4			1078.93	338.661	0.219498	0.00128558	1.27262	2237.25	2149.86	3115.76	2359.64	2682.79	3036.44	2800.99	2534.52	3314.23	2450.94	3611.05	3690.59	3815.98	3238.94	3026.4	3189.04	3560.16	2672.18	2956.68	4195.61
M1079T339_5			1079.17	338.616	0.0078909	0.733789	0.977427	2811.88	2787.18	3122.65	3283.62	3185.97	2611.58	2646.94	3380.55	2805.19	2910.34	3325.7	3054.12	2383.32	3688.84	2893.68	2987.91	3314.21	1734.27	2643.62	2853.32
M1079T339_6			1079.31	338.624	0.220827	0.000323292	1.2448	2670.6	2649.96	2523.61	3008.86	2862.76	2300.55	2852.66	2670.42	2852.4	2661.19	4016.02	3404.27	3208.83	3391.22	3195.8	3085.19	3188.3	2664.17	4116.97	3404.72
M1079T339_7			1079.43	338.629	0.12121	0.0863577	1.16367	1622.37	1377.92	2133.47	2598.2	2310.89	2471.45	2924.54	2147.49	2135.33	1814.54	1555.2	2807.78	2574.01	3130.18	2588.09	2424.99	2716.77	2337.04	2485.02	2441.94
M1079T344			1078.63	344.236	0.024772	0.755871	0.984097	3779.04	3502.54	4138.5	3874.76	3628.42	4047.85	3825.7	3075.77	3778	4137.87	4466.24	4242.9	2847.61	4003.63	3615.08	3396.3	4237.13	3319.6	3667.76	3391.25
M1079T390			1079.4	389.818	0.0448945	0.779798	1.26407	95.4347	691.824	51.1002	2381.72	857.381	2261.17	1067.58	952.753	531.308	2150.3	9995.14	106.801	2706.43	141.132	46.0676	25.7657	136.881	152.151	612.302	33.3796
M1079T437			1079.47	437.353	0.143411	0.014527	1.97863	234.299	172.727	356.738	184.771	343.745	927.976	95.8034	276.674	345.605	647.959	1108.03	441.393	960.668	1252.36	517.091	648.939	825.284	709.328	304.855	327.993
M1079T439_1			1078.59	438.822	0.107643	0.157101	1.35748	832.739	703.537	1477.03	608.914	695.21	1757.76	622.791	508.836	831.365	1271.44	1986.23	1002.12	2057.39	2067.95	1089.71	1065.76	1142.76	1094.45	474.462	656.813
M1079T439_2			1078.71	438.664	0.134473	0.114048	1.34375	1286.81	1414.53	1931.42	1037.1	1238.58	2480.49	1312.63	708.801	1186	2382.14	3134.21	1936.54	3327.33	2695.58	1377.04	1265.72	2141.27	1674.14	1173.2	1402.4
M1079T439_3			1078.84	438.62	0.110815	0.24604	1.2459	1260.56	1313.55	2497.64	1276.92	1885.67	3100.19	1305.47	1110.53	1820.16	3121.58	3647.3	2063.66	3745.29	3245.47	1586.52	2245.08	2323.25	1951.37	1023.45	1457.26
M1079T439_4			1078.96	438.7	0.165778	0.0895024	1.37121	1399.71	1713.88	2147.52	1184.37	1762.97	2949.62	1389.01	1242.45	1780.25	2680.89	4032.3	2199.47	3840.87	3677.65	1542.56	1993.22	2765.47	2199.82	1114.13	1659.92
M1079T439_5			1079.09	438.652	0.198006	0.0350548	1.51039	1267.22	1276.75	1926.76	1867.28	1507.41	2512.8	1121.18	541.646	1115.6	2080.1	3716.68	2207.04	3227.44	3390.16	1591.65	2139.59	2033.06	2314.02	797.2	1566.4
M1079T439_6			1079.21	438.92	0.148143	0.0893201	1.43674	1121.55	978.139	1526.24	842.247	1074.46	2461.46	739.632	678.464	961.51	2331.55	2811.31	1404.09	2830.6	2760.36	1608.6	1289.35	1967.2	1682.58	851.387	1063.03
M1079T439_7			1079.34	438.625	0.162006	0.0179012	1.66924	593.171	753.093	775.255	430.447	855.688	1248.68	249.477	454.208	683.954	880.923	1972.38	1265.25	1631.79	1691.57	894.548	908.661	943.122	1093.82	357.314	800.87
M1079T439_8			1079.46	439.326	0.134956	0.0489023	1.75716	305.362	173.604	612.362	185.751	412.598	1289.03	443.206	335.522	435.856	590.11	1485.51	569.858	1162.98	1556.7	560.772	763.878	831.582	775.771	199.7	498.432
M107T251			107.046	251.062	0.453921	0.000483614	1.45311	6382.33	6082.52	7061.23	5245.54	5439.44	4908.63	6169.68	7110.51	6389.39	5901.26	10007.5	8982.38	7650.46	9775.04	10481	8419.57	11059.3	7741.86	4408.86	9664.18
M107T27			107.092	27.3245	0.0345403	0.690528	1.0346	7488.11	9496.12	11345.4	9279.66	9319.9	12126.9	7268.2	8374.68	10294.4	7980.46	11648.8	7903.95	12060.1	9938.05	9126.24	6781.17	11057.8	9743.01	11124.5	6807.19
M107T372			106.993	372.291	0.168042	0.00126225	1.60278	752.194	794.114	705.516	895.877	287.469	728.062	632.122	621.722	819.114	854.506	1665.29	459.03	1429.54	1041.6	1141.43	1133.59	1256.91	1080.81	1106.65	1049.97
M107T373			106.968	373.348	0.129488	0.0498678	1.44591	908.535	974.827	396.534	987.949	822.659	470.154	815.442	832.051	1018.72	652.229	2087.09	393.969	1595.98	1252.14	1252.01	1125.09	748.465	1078.17	645.057	1214.49
M1080T338_1			1079.69	338.346	0.0139488	0.802089	1.02532	1241.8	1959.56	2581.53	2407.28	1994.79	2239.4	2197.92	2138.82	1049.86	2028.97	1054.15	1972.74	1802.04	2266.44	2363.92	2343.06	2184.63	2334.29	2118.26	1902.78
M1080T338_2			1080.1	338.497	0.0962484	0.197808	1.11161	2153.51	2238.16	1891.23	2687.98	2108.9	1848.44	1857.77	2040.92	2402.05	1838.94	2594.57	2492.35	2470.98	2741.44	2432.68	2467.27	1920.67	1993.47	1307.33	2998.47
M1080T338_3			1080.44	338.396	0.215922	0.00094325	1.33102	2236.13	2017.47	2430.21	2584.92	2264.31	2124.21	2562.91	924.822	1865.5	2147.56	3036.39	3013.37	2686.14	2543.76	2638.63	3236.27	2504.19	2391.21	3110.37	3001.38
M1080T339_1			1079.59	338.937	0.0301202	0.716721	1.03365	2330.52	1707.47	1936.17	1365.38	2349.69	1649.69	1372.53	2003.5	1683.14	2398.29	1565.98	2533.84	1847.44	2613.64	1966.68	1710.29	1797.94	1729.63	2147.02	1516.37
M1080T339_2			1079.81	338.687	0.249233	0.000161156	1.24571	3308.37	3739.12	3344.71	3285.99	3320.36	2948.76	3360.24	3117.96	3343.67	2614.19	4725.29	4506.56	3688.41	3788.15	3234.62	3890.95	4201.8	3778.1	4265.12	4261.23
M1080T339_3			1079.93	338.979	0.0868925	0.264601	1.11223	1915.82	2330.65	2267.58	2330.6	1981.98	3153.92	2491.96	2233.94	2625.17	1753.49	1323.84	2753.52	2447.05	3017.83	2638.21	2344.67	3359.17	2188.77	2355.58	3247.28
M1080T339_4			1080.31	338.616	0.140957	0.101901	1.19115	2442.01	2081.31	2285.45	2476.96	2508.34	2546.45	2290.22	1572.91	2393.04	2427.57	2794.71	3775.24	2643.78	2471.11	2366.7	3986.93	2704.26	2490.67	1269.21	2922.84
M1080T339_5			1080.43	338.607	0.196673	0.0010924	1.34724	1416.58	1244.23	1540.92	1461.48	2112.03	1372.23	1776.68	1913.5	2203.16	840.222	1902.93	2382.16	2140.96	1969.91	2128.35	2236.61	2179.37	2225.16	1906.75	2323.41
M1080T340			1080.04	339.748	0.178094	0.011104	1.19257	2146.3	2583.5	2356.71	3372.73	2831.56	3111.83	2718.73	2792.43	3180.08	2635.31	3892.18	2382.23	3181.31	3684.94	3151.04	3643.29	3031.83	3148.6	3099.49	3854.21
M1080T350			1079.64	349.854	0.0286965	0.667005	0.958346	3698.07	3091.06	3282.44	3231.88	2746.8	3548.78	3096.79	2428.15	3120.25	4186.34	3709.63	3616.11	2419.93	4195.75	2887.42	3503.13	3924.89	3163.81	1843.68	1815.35
M1080T382			1079.56	381.803	0.0330337	0.386254	1.14066	491.229	409.794	659.255	770.447	444.583	602.722	466.956	572.024	492.288	567.884	547.873	429.379	616.129	692.854	962.709	324.761	458.14	680.16	1117.23	418.383
M1080T390_1			1079.9	389.813	0.0448471	0.674124	1.41809	117.944	936.16	53.7374	2358.07	1398.82	2274.81	1041.51	468.404	79.244	1897.78	9663.51		2438.59	63.5453	69.6906	31.6313	101.335	222.721	793.145	178.246
M1080T390_2			1080.4	389.794	0.0674831	0.458564	2.14297	42.2728	346.721		874.869	334.414	1438.63	437.946	526.227	59.8486	1314.35	7227.96	51.9481	1137.02	187.289		105.185		76.4638	173.4
M1081T338			1080.69	338.17	0.0177111	0.695391	0.968182	1170.15	1541.87	1447.51	1679.1	1641.87	1628.36	1109.26	1397.74	1292.2	1085.3	1497.14	1426.55	939.736	1650.32	1275.41	1134.6	1610.05	1344.79	1696.82	972.696
M1081T339			1080.81	338.925	0.100521	0.156017	1.10839	2499.57	1990.44	2332.2	2311.61	2021.71	1849.38	2149.87	2150.52	1947.78	2220.39	2348.71	2593.86	2316.66	3160.53	2152.49	2365.28	2571.91	2467.27	1333.12	2491.19
M1081T350_1			1080.64	349.911	0.106006	0.186343	0.902223	4198.63	3154.5	4492.39	3159.98	3181.43	4192.95	3651.96	2985.94	3425.54	4491.38	3957.67	3774.26	2631.24	3621.19	3656.7	3581.67	3916.56	3145.39	2504.22	2534.43
M1081T350_2			1081.14	349.844	0.0680179	0.419195	1.08617	2689.84	2172.8	2980.61	1743.57	2193.27	2848.76	2400.25	1513.02	2471.47	2913.5	3265.05	2366.82	2226.53	3386.04	2026.96	3294.99	3220.56	2307.91	1997.38	1896.54
M1081T438_1			1081.22	438.037	0.144433	0.0726994	1.36888	1160.93	1171.29	1771.23	909.26	1096.17	1910.3	863.569	664.129	1579.65	2065.98	2817	1517	2114.37	2740.23	1167.75	1898.03	1997.93	1516.35	757.486	1532.77
M1081T438_2			1081.47	438.451	0.118328	0.131412	1.45235	610.572	579.787	1226.57	591.753	961.031	1614.54	323.514	340.839	1309.71	1248.46	2401.05	997.206	1910.48	2058.23	816.177	1011.73	1420.32	1180.16	450.066	545.136
M1081T439_1			1080.71	439.081	0.129031	0.0285276	1.63167	363.093	497.416	819.31	334.251	343.839	1050.82	407.776	301.567	491.608	799.913	1185.67	706.743	1526.67	1183.81	935.258	792.458	1026.31	785.908	303.084	380.776
M1081T439_2			1080.84	438.651	0.147684	0.048449	1.52892	642.989	748.106	943.01	578.46	919.125	1595.04	700.835	353.163	1056.89	1501.86	2262.22	1121.58	2006.36	2125.22	1006.85	1111.36	1616.11	1101.31	405.121	1064.52
M1081T439_3			1080.97	438.639	0.110188	0.177832	1.35544	846.047	727.741	1371.48	513.165	1240.68	2224.11	676.602	541.966	1151.37	2365.33	2678.58	1236.98	2406.44	2134.41	1417.61	1416.41	1433.07	1654.79	742.188	681.954
M1081T439_4			1081.09	438.94	0.159895	0.0791011	1.32343	1545.51	1529.49	2395.21	1542.44	2428.24	2654.99	1320.3	1097.66	1972.34	2764.25	3809.43	2503.65	3664.78	3442.67	2322.59	2418.08	2681.87	1636.39	1275.94	1721.28
M1081T439_5			1081.33	438.678	0.201432	0.0349903	1.31696	3060.33	2613.87	3990.57	3076	2393.91	3069.74	1842.7	1545.95	2844.82	3151.44	4262.97	3357.36	3425.99	4533.16	5373.22	3135.54	4477.3	2319.47	2486.19	2962.98
M1081T439_6			1081.46	439.305	0.0995612	0.19625	1.34258	801.009	767.24	1572.31	569.818	1295.67	1654.18	451.464	421.465	1313.52	1374.19	2574.93	1045.64	2161.1	1801.4	1268.12	1178.92	1591.34	1164.87	443.744	492.289
M1082T338_1			1081.71	338.343	0.173896	0.00587611	1.33839	1537.86	1928.26	1774.56	1498.89	1721.39	827.271	1901.52	1835.61	2159.76	1126.08	2382.63	1860.19	1843.45	1632.2	2266.91	2394.42	2745.75	2501.01	2506.44	1697.69
M1082T338_2			1082.35	338.44	0.164121	0.0121213	1.15934	2722.42	2728.69	2857.07	3357.45	3108.49	3426.06	3207.02	2737.1	2853.1	2667.97	2608.69	3942.18	2996.99	3399.41	3797.76	3377.27	3497.69	3023.38	3745.73	4003.2
M1082T339_1			1081.96	339.273	0.211253	0.0308093	1.45002	2406.76	2548.08	3196.94	1159.55	1679.21	1493.25	1081.64	1777.54	3078.44	1814.37	3637.5	3313.79	816.025	3052.28	3097.41	3174.55	3736.92	2965.69	1628.53	3919.49
M1082T339_2			1082.03	338.661	0.0912324	0.266755	1.0925	2274.8	2415.46	3618.22	3832.58	2477.16	3896.59	3024.12	3301.56	3194.25	3406.3	3634.38	4348.25	2691.64	3746.54	2826.49	3174.55	3901.53	3177.1	2954.38	3894.36
M1082T339_3			1082.23	338.701	0.0443057	0.435784	0.935332	2881.4	2277	2393.58	3086.61	2929.6	2913.41	2982.09	2032.89	2354.28	2255.78	3304.99	2215.23	2220.21	2495.93	1985.18	3146.3	1535.64	2060.23	2587.34	2867.32
M1082T339_4			1082.31	338.683	0.0694106	0.446194	1.07415	2242.41	1290.28	2030.88	2127.07	2331.57	3406.24	2962.51	2488.43	2312.74	2528.27	2811.88	2257.89	2190.92	2741.36	1636.59	3277.65	2599.47	2496.12	2801.09	2666.26
M1082T340			1081.81	340.12	0.016202	0.733768	1.04051	1524.6	902.207	2123.22	1677.55	1760.56	1954.89	1312	1300.62	1859.68	1980.76	1448.77	1727.38	1149.13	2127.3	2718.71	1554.32	1107.69	1566.98	1721.83	1938.21
M1082T400_1			1081.56	399.858	0.570788	0.00474339	0.824562	30544	36420.8	35818.5	27311.7	27666.1	24825.6	29613.4	31958.5	32355.6	28397.7	18513.7	32049.3	23038.4	26485.7	22733.5	28448	23537.5	23521.1	26403.7	26687.7
M1082T400_2			1082.07	399.854	0.814167	3.20012e-05	0.765666	32262.6	35872.6	37526.7	32669.6	38183.4	37775.6	36918.5	35751.8	36186	35596.9	20779.4	34745.3	25064.9	28511.3	22361	32611.8	28341.9	24193	29596.6	28472.7
M1082T439_1			1081.58	438.587	0.17189	0.119209	1.23069	3212.58	2718.94	3722.37	3494.42	3975.59	4529.61	2115.06	2230.96	2960.71	4774.68	5179.59	3791.65	2704.07	5003.08	5328.39	5040	5502.79	3800.04	2638.23	2529.23
M1082T439_2			1081.71	438.639	0.140272	0.0538841	1.52798	672.836	573.349	1399.19	470.114	676.26	1267.6	387.742	417.448	1119.56	1195.58	1979.33	1322.16	1757.96	1940.51	789.566	1188.54	1340.5	1012.39	297.127	870.265
M1082T439_3			1081.82	438.66	0.233732	0.0202194	1.38937	3076.05	1877.48	3551.57	2215.6	3226.11	3216.65	1263.86	1539.37	2861.34	2768.54	3984.14	3948.8	3197.86	4233.69	4791.39	4242.86	4161.56	2782.91	2379.14	1840.81
M1082T439_4			1081.83	438.952	0.202685	0.0528384	1.33796	2745.46	1969.55	3087.47	2111.92	2503.26	3247.27	1735.22	1505.39	2757.84	2609.98	3891.88	3246.98	3045.58	5275.11	3549.86	3540.05	4043.28	2349.3	2285.73	1249.07
M1082T439_5			1081.96	439.238	0.142181	0.0153696	1.83102	299.567	327.918	516.276	328.899	360.244	902.272	336.731	187.575	411.394	581.195	1144.28	568.947	1025.38	1495.02	905.209	619.224	722.234	609.94	284.851	410.566
M1083T338			1083.04	338.467	0.137893	0.00855601	1.12779	2611.03	2567.98	2814.49	2944.17	2965.04	2604.2	2693.99	2420.32	2414.78	2514.31	2954.68	2503.3	2822.49	3480.62	3034.48	2682.14	2858.43	2968.46	3336.53	3302.09
M1083T339_1			1082.72	338.656	0.171237	0.0101645	1.1669	2825.05	2330.02	2987.34	2458.7	2801.83	3374.99	3445.52	2580.2	3003.53	2400.52	2990.88	3442.66	3258.15	3757.02	2977.96	3729.8	2720.46	3130.07	3573.13	3335.41
M1083T339_2			1082.84	338.736	0.160399	0.0290824	1.18022	2616.21	2654.59	2306.85	3030.72	2852.33	2635.18	2800.1	1732.73	2604.65	2511.61	3126.57	3370.8	3004.54	3247.2	2303.84	3625.1	3220.75	1986.48	3384.47	3115.04
M1083T339_3			1082.97	339.227	0.181114	0.00548513	1.24336	2355.65	2010.24	2544.58	2822.84	1777.76	2177.02	1332.82	1731.68	1890.31	1618.03	2700.76	2811.1	2293.34	2686.14	2303.6	2451.41	2543.11	2324.4	2715.45	2362.3
M1083T339_4			1083.03	338.661	0.0763261	0.280121	1.07959	2641.75	1982.78	2548.06	3239.9	2758.28	1958.7	2330.98	2307.19	1826.22	1989.02	3173.68	2750.43	2210.48	2571.6	2238.27	2382.72	2471.1	2712	2656.29	2293.16
M1083T339_5			1083.23	338.742	0.0550533	0.385346	1.06901	2188.08	2809.38	2283.58	2257.75	3079.21	2501.13	2493.23	2225.89	1977.03	2812.61	3221.61	2315.64	1721.7	2228.94	2233.32	2943.9	3142.22	2647.54	3132.27	2740.39
M1083T339_6			1083.34	338.674	0.125616	0.0505173	1.1525	2728.82	2523.42	2711.61	2329.13	2111.04	2365.08	2890.77	2135.26	2473.06	2963.93	2837.97	3151.93	2868.37	3511.56	2441.89	1897.54	3502.08	2579.97	3124.23	3164.58
M1083T350			1082.62	349.856	0.0326955	0.653007	0.966068	3537.22	2848.09	3832.23	2811.07	2535.13	3431.19	3200.27	2691.86	3491.15	3899.66	3420.31	3098.74	2453.36	3839.38	2972.47	3423.16	4117.6	2882.9	2349.01	2625.66
M1083T400_1			1082.57	399.857	0.592564	0.000769736	0.802754	22284.4	26843.3	27533.2	24457.1	20393	27088.5	25096.8	24330.9	25493.8	27044.5	15061.6	24047.9	18616.4	20044.9	16396.5	24478.6	18308	20577.5	22675.1	20936
M1083T400_2			1083.07	399.846	0.506994	0.000401606	0.766977	15358.9	14498.8	15187	17246.2	15400.8	17282.4	19365.8	15756.9	14168.5	16963.1	9254.15	16125.3	9587.58	12794	10629.6	15359.4	12387.9	11497.3	13084.6	12938.7
M1083T429			1083.11	428.678	0.0215271	0.835742	0.969657	4817.5	3327.18	6808.6	2755.3	4018.56	4491.71	4145.43	2578.28	2632.57	4221.89	4412.37	5351.52	5912.45	4233.68	2533.01	4344.7	3069.34	1901.96	4178.02	2652.41
M1083T439_1			1082.97	438.678	0.0890565	0.176717	1.46722	286.705	269.207	586.37	199.702	589.431	1127.91	310.024	149.959	485.254	895.613	1133.23	676.701	1323.84	1321.24	383.118	689.223	653.316	381.038	240.955	386.954
M1083T439_2			1083.22	438.614	0.149127	0.0153062	1.60789	460.721	636.474	879.1	539.759	700.873	1202.9	556.705	253.72	721.219	980.523	1957.41	953.371	1424.72	1545.8	931.325	899.926	1048.38	1107.52	627.03	650.416
M1083T439_3			1083.34	438.651	0.159165	0.0277092	1.7069	382.936	573.767	1153.55	429.94	683.176	1427.36	439.728	140.79	772.458	1311.76	1566.97	1223.96	2329.98	1810.43	827.052	1248.44	1237.54	740.827	791.175	710.427
M1083T439_4			1083.47	438.69	0.161896	0.017355	1.71362	826.148	480.514	1035.68	365.296	447.512	1349.4	278.28	341.251	517.084	953.852	1935.89	1358.36	1513.94	1410.63	993.983	836.785	1100.79	1063.02	450.9	637.015
M1083T439_5			1083.47	438.667	0.0678518	0.260146	1.27824	763.757	435.584	1010.19	364.362	448.366	1097.16	277.311	273.734	472.816	853.12	748.948	756.68	866.489	1224.06	587.547	783.104	852.025	1289.51	327.724	228.729
M1084T339_1			1083.73	338.733	0.0455639	0.350237	1.0767	1319.12	1679.31	2195.05	1922.04	2454.51	1786.55	2118.55	1892.4	2212.52	2079.64	1981.4	2071.14	1424.63	2586.27	1913.76	1882.39	2072.47	2792.51	2220.44	2222.56
M1084T339_2			1083.84	338.608	0.0887412	0.233293	1.11643	1929.89	2057.77	2826.03	1874.89	2095.49	2524.41	2399.95	1917.42	2418.34	1862.37	2487.27	2964.58	3051.42	2741.38	2737.92	2908.36	2319.99	2092.43	1271.73	1882.08
M1084T339_3			1083.91	339.311	0.0140001	0.819185	0.97793	1666.47	1643.11	1337.13	1529.4	1661.04	2060.4	2497.57	1154.63	1575.53	1892.4	1339.92	2195.72	1272.05	1791.6	1632.99	2050.33	1333.42	2083.32	1401.68	1541.07
M1084T339_4			1084.01	338.693	0.0635494	0.430371	1.06008	2887.96	3406.47	3596.81	3609.9	3361.37	3283.55	3403.44	3472.9	2675.92	2928.1	4555.68	3315.15	2957.38	3470.79	3016.6	3139.61	3887.69	2497	4636.69	3110.13
M1084T339_5			1084.24	339.313	0.143759	0.0680491	1.19628	2232.85	2615	2717.91	2701.95	2481.96	2052.28	1129.82	2669.92	2654.26	2148.46	3515.57	3628.01	3079.83	2244.68	2939.69	2658.91	2488.64	1755.04	2684.58	3003.33
M1084T339_6			1084.33	338.733	0.122436	0.0695254	1.15141	1870.02	1961.81	2579.93	2320.02	1945.05	2829.31	2262.87	2214.64	2471.16	1781.76	3094.43	3286.17	2515.15	2587.19	2694.14	2535.91	1669.99	2476.66	2405.76	2337.9
M1084T341			1083.79	340.877	0.164584	0.0400916	1.33123	1152.46	1061.84	2872.39	2007.04	1401.42	2555.86	1975.23	1781.08	1084.34	1863.93	3159.92	2155.43	2546.27	2325.94	2383.67	2622.23	1083.01	1989.81	2971.89	2398.66
M1084T350			1083.61	349.901	0.059061	0.487015	0.934672	3148.14	2989.7	2465.67	2348.34	3041.15	3516.76	3921.91	2945.11	2874.62	3407.5	3973.12	3220.05	2504.07	3320.81	2459.67	1632.91	3710.13	3299.9	1963.11	2572.29
M1084T399			1083.57	399.23	0.484297	0.000741636	0.50366	3541.85	5437.57	5309.95	4012.87	7972.85	3601.49	6740.75	7610.88	6875.69	7917.1	1413.33	4755.41	1726.01	4500.86	2297.59	3714.54	3618.29		1508.28	3219.57
M1084T429			1084.11	428.752	0.0677351	0.555091	0.892569	1888.72	2552.14	3118.79	1408.81	2385.93	3542.99	2988.23	1034.93	2073.03	2955.94	3300.06	1994.87	4272.19	3105.38	1954.81	1488.97	1961.07	780.144	1369.86	1149.23
M1084T439_1			1083.58	438.834	0.143331	0.0327341	1.60238	551.54	627.301	1260.61	354.072	803.691	1234.53	432.156	179.248	796.814	1257.7	2039	1229.01	1426.56	1792.62	897.321	786.378	1403.13	1154.26	632.921	652.872
M1084T439_2			1083.59	438.697	0.120211	0.0965051	1.5017	545.498	619.548	1266.34	352.521	805.04	1533.88	428.529	175.858	753.111	1256.63	2051.46	1183.82	1340.66	1598.95	866.771	885.7	1822.25	916.563	406.049	546.361
M1084T439_4			1083.84	438.729	0.127878	0.0741993	1.61612	266.636	444.821	1405.61	365.841	396.969	1376.04	401.079	205.153	661.739	695.638	1566.97	1228.11	1306.85	1778.1	737.419	815.113	1036.87	670.571	217.161	694.342
M1084T439_5			1083.96	438.899	0.0989233	0.0771503	1.44778	380.958	440.789	641.58	411.632	453.04	1000.59	407.526	298.071	498.024	961.962	1027.29	795.85	1257.06	1150.03	785.506	519.349	1019.21	724.449	150.245	525.378
M1084T489			1083.54	489.219	0.0917427	0.0207737	1.3269	454.203	465.289	789.782	497.725	411.83	465.8	356.391	664.007	511.49	406.806	985.273	547.082	667.67	641.698	477.908	577.626	821.412	810.915	591.967	543.918
M1085T338_1			1084.66	338.361	0.0530829	0.42535	1.08418	1501.36	1655.94	2566.65	2179.7	2524.69	3129.78	2857.79	1428.01	1368.88	2299.57	2323.61	2484.12	2052.06	2346.18	2710.22	2391.23	2852.18	2036.21	1849.87	2277.61
M1085T338_2			1084.73	338.308	0.072818	0.291108	1.09987	2075.24	2051.94	2018.48	2218.97	2067.13	1689.52	1299.1	1801.78	2302.74	892.23	1629.06	2421.54	1889.93	1953.13	1561.3	1826.38	2329.3	2257.91	2089.22	2298.77
M1085T338_3			1084.74	338.38	0.108242	0.175651	1.17441	1999.18	1322.61	2441.57	887.952	2336.22	2597.21	2429.26	2088.63	1291.9	2495.51	3022.72	1813.14	2283.57	2843.17	2782.28	2378.91	1669.49	1662.31	2349.73	2553.82
M1085T339_1			1085	338.733	0.00758403	0.837573	0.982915	2581.31	2513.1	3166.3	2591.2	3237.15	3034.1	2794.63	2805.85	2383	2633.55	1629.96	3048.42	1692.21	3391.03	2615.18	3133.78	3127.25	2193.62	3251.74	3183.05
M1085T339_2			1085.01	338.7	0.128221	0.0101347	1.10733	2399.69	2406.03	2670.98	2645.41	2682.72	2836.07	2659.47	2510.12	2374.85	2768.09	2899.65	3158.19	2450.05	3004.21	2615.18	2896.11	2665	2692.74	3196.99	3160.9
M1085T339_3			1085.32	338.629	0.0778453	0.194852	1.13192	1820.51	1590.04	1820.15	2048.83	1832.07	543.757	1971.59	1233.98	1893.74	1783.74	1936.72	2125.76	1646.18	2201.27	1442.63	1878.92	1847.77	1917.43	1620.69	2102.72
M1085T339_4			1085.34	338.728	0.144929	0.015285	1.21389	1228.02	1788.39	1921.17	2262.49	1504	2212.81	1864.75	1438.12	1885.92	1617.03	2592.02	2243	1711.42	2439.69	1927.77	2249.22	2243.26	2174.58	1648.49	2283.93
M1085T348			1085.1	347.939	0.0879262	0.0787525	1.11206	1533.84	1781.24	2134.61	1800.51	1790.06	1865.52	1906.13	1313.97	1807.72	1763.39	2044.37	2074.06	1560.35	2368.02	1826.01	2124.58	2277.15	1910.99	1685.75	1808.89
M1085T350			1084.6	349.859	0.031424	0.5954	0.973298	3111.12	2894.36	3353.29	2362.14	3170.84	3424.25	2807.29	2495.86	2886	3318.5	3119.36	3146.21	2565.86	2838	2871.36	3283.95	3230.61	2366.63	2822.22	2783.09
M1085T429			1085.11	428.823	0.0981579	0.215809	0.762528	900.883	1403.71	1786.53	748.29	1747.36	1709.99	1858.28	590.444	803.968	1491.84	1670.39	998.74	1539.17	1944.23	899.316	806.919	986.601	327.365	687.365	84.2624
M1086T339_1			1085.65	338.616	0.0839147	0.242572	1.09043	2299.29	1989.95	2355.11	2511.83	2279.06	2478.3	2852.08	2787.37	1605.46	2522.82	2383.77	1579.71	2731.89	3001.5	2371.37	2810.45	2745.44	2471.1	3071.62	2655.98
M1086T339_2			1085.77	338.629	0.180928	0.00586776	1.16816	2973.19	3393.68	2985.33	2775.76	2984.77	3537.2	3285.35	3290.59	2845.81	3479.14	3862.59	3949.08	4448.65	3943.42	3318.31	3344.12	3776.15	3430.75	3972.91	2810.37
M1086T339_3			1086.01	339.296	0.031386	0.551618	0.963718	2028.57	1794.1	2252.72	1920.92	2064.6	2177.91	1323.07	2022.5	1971.58	2355.67	1885.52	1948.86	1318.52	2211.36	2100.89	1810.46	1994.88	1833.33	1992.44	2092.94
M1086T339_4			1086.27	338.625	0.145379	0.0412865	1.14199	2613.25	2484.39	3253.66	3063.62	3579.69	3617.61	3265.4	2387.97	2731.21	2465.08	3454.87	3917.97	2956.72	3936.01	2775.56	3294.63	3402.79	3028.27	3447.84	3430.63
M1086T340			1086	339.885	0.0457338	0.476248	0.950409	2102.74	1874.34	2268.7	2063.31	2510.01	2785.12	1940.12	2110.53	2291.82	2448.14	2023.48	2022.54	1396.51	2275.39	2421.15	1883.24	2357.59	1908.46	2116.85	2879.04
M1086T349			1085.59	348.856	0.0690024	0.365094	1.06822	2790.47	2727.1	3052.53	2436.86	2447.74	2929.95	1340.74	2541.95	2365.95	2699.86	2668.5	2100.76	2449.08	3107.51	3039.66	3113.85	3003.4	2631.76	2391.04	2555.84
M1086T419			1086.2	419.065	0.303634	0.170583	1.57244	6620.66	133.127	5045.88	6886.81	2861.73	238.07	3019.56	12355.7	8716.68	4023.88	1688.57	10571.7	3390.14	975.484	13861.6	10171.4	10094.7	14485.4	3123.79	10105.4
M1086T439_2			1085.83	438.784	0.17559	0.0660149	1.33881	2571.83	1566.4	2402.3	1409.64	1895.44	2074.31	1064.76	1190.94	1841.15	2252.81	3012.73	2722.91	2232.86	3172.93	2709.94	3580.04	2921.64	1964.27	1264.95	877.302
M1087T338			1086.77	338.396	0.0753374	0.225775	1.07739	2426.73	2754.13	3183.8	2988.98	3199.83	3770.83	3245.13	2318.12	2880.13	3050.7	3522.73	3074.61	3597.13	3534.15	3357.12	2755.19	3506.29	2367.34	3042.26	3369.33
M1087T339_1			1086.94	338.881	0.122618	0.128713	1.17527	2297.78	2870.68	2191.28	1459.34	2729.26	2412.71	2553.97	2125.14	1086.33	2031.24	1237.8	2423.87	2699.13	2895.38	2598.9	2825.15	3115.47	2430.55	2434.16	2910.71
M1087T339_2			1087.02	338.892	0.188498	0.00206675	1.29373	2000.67	1396.95	1787.98	1788.42	2357.64	1681.36	2117.69	1289.47	1760.25	1629.62	2450.81	2290.89	2503.79	2585.12	2155.44	2179.04	2638.53	1905.79	1665.26	2666.67
M1087T339_3			1087.27	338.643	0.0871468	0.177821	1.06438	2631.33	2918.07	2680.21	3133.37	3615.89	3195.17	2760.85	2866.48	2842.21	2959.72	3463.23	2801.69	2810.17	3666.55	2855.98	3462.6	3334.25	2905.71	3025.15	3183.75
M1087T340			1086.65	339.757	0.0767718	0.407756	1.07955	3381.92	3194.94	3794.69	3767.5	3714.78	3743.59	1714.71	3576.7	3506.34	3631.59	4299.5	4560.44	1773.55	3366.07	3700.13	3635.99	3261.91	3711.93	4376.49	4047.47
M1087T349			1087.08	348.762	0.0270601	0.540737	1.0295	1704.66	1769.82	1911.25	1592.19	1691.11	1660.98	2061	1665.06	1723.3	1891.15	1941.9	1900.02	1558.55	2131.58	1954.01	1753.24	1946.77	1366.11	1895.2	1744.43
M1087T392			1087.39	391.631	0.0606894	0.814446	0.933369	6000.19	11555.5	6576.4	12889.5	10199.6	14475.3	9275.34	9135.86	4814.44	13034.7	28184.5	7826.17	17530.7	6126.03	1914.2	3599.93	2766.64	5622.64	9460.11	8398.97
M1087T419			1087.2	419.061	0.219417	0.343959	1.30558	3085.48		2649.38	3577.76	1581.98		1569.13	4208.72	3233.13	1956.04	744.043	4232.42	1891.81	154.076	5835.5	4782.63	4511.61	6276.89	1643.06	5605.71
M1088T338			1087.53	338.415	0.348859	3.37281e-06	1.49902	2126.49	2696.35	3695.88	3695.84	2757.51	2587.02	2999.68	3178.46	3152.68	2597.57	4310.63	4612.99	5115.21	3742.6	3825.19	4424.96	4154.19	4052.13	4831.14	5133.2
M1088T339_1			1087.61	338.597	0.0278875	0.618333	1.02465	1858.85	1546.39	2124.94	1561.07	1679.25	1824.3	1656.09	1634.55	1569.94	1857.95	1715.24	1621.68	1553.99	2123.08	1745.35	2043.75	1939.24	1630.71	1681.56	1685.43
M1088T339_2			1087.77	338.704	0.0358101	0.642801	1.05113	1962.96	2398.5	2579.67	2010.24	1817.82	2380.08	2475.77	1697.13	1840.99	2438.69	1855.36	1516.87	1417.04	3053.04	2015.07	2891.28	3441.08	2118.55	2349.6	2048.43
M1088T339_3			1088.02	338.731	0.213418	0.00107674	1.256	2158.24	2079.14	2456.07	2919.22	3218.02	2450.09	2946.68	2306.61	2577.02	2260.37	3745.33	3145.05	2872.03	3175.95	3227.07	3398.15	3721.85	2613.85	2785.44	3181.72
M1088T339_4			1088.04	338.625	0.246438	0.000195706	1.26739	2790.35	2027.87	2019	3265.72	3205.96	2904.17	3338.72	2811.33	2905.89	2601.78	3734.61	3644.4	3360.14	3600.09	3254.57	3603.57	3735.89	3329.71	3291.98	3768.19
M1088T339_5			1088.27	338.8	0.0761964	0.299634	0.900439	1976.91	1625.47	2675.54	1150.87	2235.71	2599.49	2008.98	1916.45	1986.67	1812.63	1463.87	1777.14	1414.19	1926.38	1845.5	1397.04	2734.21	1681.76	1940.37	1818.12
M1088T346			1088.13	346.223	0.0276588	0.731779	1.03147	2997.45	2613.94	2376.43	2254.67	2669.99	1762.77	2674.36	1877.01	2271.07	2767.64	3707.49	1696.37	1989.14	2935.95	2473.78	2844.43	2684.21	2268.12	2144.41	2285.17
M1088T390			1087.88	389.938	0.00387148	0.983609	0.985229	26.7631	1252.28		2496.98	1354.49	2235.08	1659.01	1591.35		2957.83	9317.11	22.1224	3116.8	18.6765			44.3379	47.5101	779.639	27.0767
M1088T391			1088.39	391.096	0.0135009	0.977725	0.988537	1585.2	6285.04	3509.82	8331.13	6023.66	8459.93	6059.74	6649	2025.54	9531.25	23094.4	3983.18	12283.9	1369.59	2558.13	1649.72	160.298	2101.55	4708.28	5881.14
M1088T406			1088.34	406.043	0.189469	0.24977	1.43856	2920.46	2001.54	6846.44	3249.2	4559.09	1013.73	1508.22	3134.03	1860.48	2396.79	593.771	4214.51	3184.01	10955	5364.48	1363.2	2350.11	2793.05	6402.72	5202.15
M1088T449			1088.46	448.939	0.24415	0.000751732	2.14188	871.638	506.78	895.172	783.356	645.726	954.506	441.672	449.702	1008.73	626.305	1148.75	1202.55	1439.97	2779.95	1922.93	965.861	2286.15	1181.03	987.676	1471.49
M1089T339_1			1088.53	338.56	0.124959	0.16534	1.20564	1305.83	2326.19	2636.99	2994.6	2878.16	2860.27	5172.34	2021.88	2621.16	1608	3418.84	3862.42	2891.72	2373.62	3165.09	3772.39	2349.17	2853.78	3533.8	3638.7
M1089T339_2			1088.54	338.629	0.149142	0.0850512	1.18343	2590.78	2445.08	3014.55	3446.5	2943.34	3274.5	5420.44	2647.4	2922.24	2101.47	3754.69	3970.21	3899.61	3497.33	3430.84	3648.42	3035.95	3152.19	4063.28	4004.6
M1089T339_3			1089.04	338.776	0.236447	0.00117723	1.46568	1810.09	2382.91	2523.36	766.143	2483.2	2679.34	1467.09	879.215	2091.66	1635.7	2969.83	2771.66	2907.05	2985.43	2671.48	2450.17	2365.52	2584.88	2878.38	2851.2
M1089T339_4			1089.18	338.733	0.0554398	0.486757	1.05416	2619.58	2303.14	2510.65	2530.34	2985.03	3169.63	2247.91	2359.03	2569.13	2675.57	3119.57	2213.5	2352.92	3935.4	2179.52	2397.22	2964.22	2830.78	3061.82	2321.61
M1089T339_5			1089.19	338.7	0.0364493	0.539078	1.04858	2385.71	2801.23	2585.14	2514.09	2556.92	3373.84	2314.06	1818.62	2549.64	2434.13	3111.27	2191.13	2171.8	3005.5	2157.76	2211.2	3214.49	3135.47	3091.67	2273.71
M1089T339_6			1089.3	338.784	0.0290975	0.67534	1.04076	1936.81	1386.49	1928.94	1728.99	1364.72	1912.91	1539.42	1197.78	1523.83	1460.36	2570.06	1570.83	1098.96	1923.25	1472.2	1369.48	1961.07	1581.09	1626.58	1458.05
M1089T341			1088.67	341.397	0.0140668	0.751093	1.03704	1472.92	1460.58	1294.67	1601.87	791.49	1173.41	1409.31	356.938	1231.02	1740.55	1290.65	1247.52	1396.26	1345.25	1304.49	1584.62	1628.69	1028.25	1100.82	1070.39
M1089T349			1088.69	349.424	0.075237	0.180334	1.15954	1205.91	1466.98	1591.17	1288.52	754.184	1288.48	1240.46	1013.64	1240.19	1724.82	1713.55	1527.83	1195.16	1660.62	1825.13	1314.81	2219.36	1253.37	1016.91	1131.97
M1089T391			1089.39	390.987	0.0609002	0.732237	0.848439	897.077	2326.93	1465.62	4541.61	3710.26	5281.45	3266.38	4351.29	426.647	5244.76	12573.4	891.234	6545.59	1180.84	589.861	403.325	44.0969	494.96	2675.84	1336.94
M1089T448			1088.59	447.538	0.296661	0.000144705	1.75246	1867.79	1133.05	2027.5	1706.25	1475.19	1707.88	1038.1	934.491	1757.28	1286.68	2822.24	2469.66	2203.14	3666.93	2793.5	2012.67	3654.94	2302.92	1759.43	2486.15
M1089T449_1			1088.58	449.091	0.303151	0.000180695	1.73897	1903.1	1123.12	1838.14	1784.21	1697.35	2129.01	1230.69	962.22	1848.7	1682.02	2916.69	2524.3	2732.08	4044.54	3376.44	2016.12	3721.12	2473.52	1836.34	2527.57
M1089T449_2			1088.71	448.969	0.384971	3.6767e-05	1.74521	3183.98	1947.71	2729.28	2542.44	2587.6	3203.83	1610.5	1356.57	2944.35	1838.5	4148.34	3592.65	4207.33	5618.07	4635.58	3499.31	5356.05	3671.31	3226.09	3833.79
M1089T449_3			1088.83	449.107	0.390518	0.000389611	1.72073	3612.53	2427.72	3277.33	3145.85	2999.34	3236.95	1421.99	1749.95	3710.06	2767.8	4612.45	4248.64	4331.35	7475.87	5314.49	3480.48	6693.03	4489.77	3690.28	4445.54
M1089T449_4			1088.96	449.032	0.411144	0.000150681	1.75071	4023.25	2385.63	3540.28	3405.66	2982.81	3464.47	1751.2	1772.73	3300.44	2407.78	4919.72	4311.77	4650.18	6751.02	6629.21	3773.95	6927.75	4335.66	3925.8	4605.56
M1089T449_5			1089.08	449.101	0.360949	0.000145177	1.64651	3264.33	1963.64	3333.93	2951.73	2541.36	3205.02	1831.33	1435.07	3147.69	3590.49	4250.36	3884.7	5570.41	5427.03	4788.2	3414.19	5957.47	3847.54	3573.87	4177.72
M1089T449_6			1089.21	449.02	0.369217	7.07392e-05	1.83335	2147.13	1732.58	2241.13	2231.61	2166.8	2307.23	1382.11	1471.88	2527.7	1987.13	3448.75	3428.89	3043.14	5700.68	3983.07	2888.07	5051.15	3099.05	2730.62	3651.65
M1089T449_7			1089.34	449.039	0.291523	0.000187208	1.71689	2105.95	1100.38	1782.5	1701.58	1671.49	1663.7	1212.99	820.719	1966.39	1419.33	2522.87	2780.55	2293.73	3684.45	3268.21	1966.42	3502.4	2276.06	1932.74	2289.97
M1089T449_8			1089.46	449.171	0.225012	0.000533523	1.68608	1217.91	757.513	1115.89	1295.16	1019.36	1322.64	526.257	568.094	1313.56	834.857	1926.17	1542.35	1397.18	2211.42	1938.09	1322.09	2192.7	1617.28	890.611	1774.4
M108T139			108.041	139.369	0.314979	0.00217559	0.499386	2389.98	2241.29	3401.74	2770.02	4216.2	1293.93	3318.89	1073.69	1547.34	3794.59	1124.44	1074.01	693.887	949.838	1037.98	1269.71	1758.25	1436.51	1904.58	1758.63
M108T28			108.088	27.567	0.103592	0.183255	1.13764	2268.76	2722.66	3197.43	2876.61	2633.01	2864.45	1914.49	2775.46	3220.52	2994.97	4204.83	2862.28	4294.38	3240.31	2861.43	2966.71	2756.46	2914.2	3513.22	1635.36
M108T286			108.009	285.75	1.26386	0.00681408	2.04793	26719.9	14364.3	26880	22790.3	26922.3	18557.7	20555.8	21835.4	25959.1	21003.8	35623.6	44048.2	38092.7	113871	43092.6	40761.3	39475.2	31722.2	33801	41500.8
M108T450			108.041	449.827	0.0199676	0.911504	0.987859	4149.91	2654.94	3899.99	4680.65	4820.81	2332.84	3859.12	2396.98	3347.11	4770.39	2419.59	4153.71	2894.71	3244.09	2660.75	4437.91	3693.8	3855.87	4412.49	4691.67
M1090T338_1			1089.54	338.293	0.0151327	0.739803	0.977629	2161.02	2545.34	2269.82	2624.39	2413.36	2406.17	2579.82	2518.75	2195.87	2406.11	3025.67	2935.22	2749.61	2443.61	1597.8	2183.65	2436.67	2489.87	1824.44	1894.53
M1090T338_2			1090.47	338.146	0.229768	2.28306e-06	1.47905	1417.8	1095.65	1265.27	1307.91	1516.4	1107.29	1295.45	1132.44	1167.01	997.679	1789.26	1985.96	1653.01	1655.47	1447.3	1929.23	2228.27	1829.96	1689.42	1988.66
M1090T339_1			1089.55	338.962	0.08147	0.106397	1.07511	2226.21	2429.79	2540.9	2595.53	2316.9	2184.12	2545.68	2312.18	2285.03	2316.87	2329.42	3149.54	2616.3	2443.61	2447.47	2658.02	1996.81	2489.87	2661.41	2744.84
M1090T339_2			1090.06	338.7	0.166981	0.0351698	1.23652	1877.29	1478.21	2314.09	2515.68	2256.02	2727.08	1709.53	2212.54	1846.26	1853.67	2483.52	2941.65	1379.24	2844.11	2430.72	2932.66	2482.24	2047.19	2737.61	3428.72
M1090T339_3			1090.18	338.616	0.0112113	0.801896	1.02388	2144.02	2367.14	2729.38	2979.52	3132.43	3016.63	2649.42	2342.02	2384.71	2501.55	3054.33	1143.3	2581.75	3167.92	2242.84	2377.92	3522.76	3312.36	3127.27	2343.16
M1090T340			1089.69	339.961	0.0819907	0.193674	1.07338	2770.35	2362.12	2232.56	2936.16	2449.82	3052.84	2643.67	2342.2	3517.27	2844.75	3092.03	3261	2458.38	3095.39	2667.46	2950.32	2947.54	2701.99	3143.66	2826.27
M1090T390			1090.39	390.279	0.0199187	0.860489	0.895757	17.4112	1443.11	273.669	1024.66	1416.3	2393.14	794.798	1352.95	61.505	1869	5589.84	33.1848	2608.11	206.164	28.6277	271.365	23.1137	103.538	359.004	313.764
M1090T449			1089.58	448.652	0.202734	0.000271862	1.71577	1238.24	493.442	855.826	740.839	721.367	824.578	532.318	516.554	695.916	530.918	1186.47	1176.33	1633.38	1660.88	1036.26	960.764	1549.59	1013.83	1051.63	998.643
M1091T338_1			1090.94	338.308	0.151488	0.0391212	1.17783	2259.45	2799.27	2686.88	1912.21	2845.8	2737.61	3927.28	2974.37	3110.65	2342.74	2390.7	3742.88	3398.13	3391.1	2876.2	3709.91	3453.99	3367.98	3407.01	2765.7
M1091T338_2			1091.32	338.267	0.0280214	0.626673	0.951945	1711.96	1455.57	1793.43	1816.53	2022.14	1587.66	1700.84	939.952	1371.4	1316.95	1216.62	1099.44	1415.88	1345.33	1745.33	2402.24	1464.94	1241.41	1426.63	1603.35
M1091T338_3			1091.44	338.277	0.20198	0.00463173	1.31038	1123.55	2333.22	2383.96	2693.5	2546.5	2260.77	2419.64	2396.65	1732.88	1450.96	2714.85	3168.73	2823.84	2523.82	2352.58	2851.2	2285.45	2553.99	3207.45	3483.66
M1091T339_1			1090.69	338.871	0.116847	0.0754853	1.14941	2151.7	2102.52	2152.72	2572.36	1964.28	2171.22	2421.2	1794.78	2073.76	2588.36	2609.62	3369.55	1846.71	2497.43	2303.31	2447	3362.95	2202.69	2406.6	2232.91
M1091T339_2			1090.82	338.784	0.198919	0.00102518	1.29349	1816.9	1629.87	2144.3	2068.18	2208	1896.37	1696.05	2104.97	2239.62	1840.24	2666.78	2349.83	2209.18	2044.86	2267.4	2875.31	2373.69	2441.91	2706.05	3475.02
M1091T339_3			1090.95	338.573	0.221166	0.002575	1.24111	2445.07	2790.99	2700.23	2866.37	2856.77	2782.01	3169.53	2928.06	2364.06	2364.9	3259.99	3638.55	3719.77	3495.19	3271.69	4279.55	3389.24	2808.95	2319.92	3659.77
M1091T339_4			1091.07	338.661	0.212638	0.000685172	1.30761	1990.72	2065.88	2154.37	2306.4	2288.67	2005.35	1334.55	2098.87	1907.52	1972.25	1987.33	2264.13	2406.19	2522.87	2441.86	3311.69	2792.27	3110.73	2690.08	2787.96
M1091T339_5			1091.18	339.329	0.0239286	0.773561	0.981073	2119.21	2094.24	2184.98	2544.78	2282.04	2002.89	2068	1674.88	2369.09	2459.04	2256.43	2005.87	2057.05	2365.28	2010.38	1852.23	3023.44	2096.41	1635.84	2083.6
M1091T449_1			1090.59	448.937	0.221366	0.000364609	1.91112	798.601	608.589	829.773	851.808	463.224	1254.57	467.18	458.095	910.926	477.769	1405.31	1126	1260.56	1877.22	1705.63	1037.48	2056.1	1146.17	991.068	1002.64
M1091T449_2			1090.71	448.937	0.264852	3.73717e-05	1.7682	1396.59	875.876	1512.09	1061.41	1277.62	1328.75	854.759	697.896	1443.13	1012.11	2037.1	1875.08	1714.81	2614.5	2465.34	1554.75	2692.84	1883.72	1479.8	1945.99
M1091T449_3			1090.84	448.939	0.323691	0.00035708	1.73969	2172.46	1989.96	2748.83	2028.43	1903.14	2072.48	1088.19	1228.67	2144.6	1675.35	3623.16	2859.61	3126.89	5115.71	3762.96	2352.07	4301.06	2907.43	2228.93	2866.99
M1091T449_4			1090.96	449.02	0.376313	3.93484e-05	1.76794	2813.18	1580.01	2555.87	2427.84	2073.89	2792.95	1461.58	1615.45	2841.12	1810.36	4003.51	3451.59	3405.85	5517.55	4003.16	3266.16	5158.62	3426.3	3175.7	3437.27
M1091T449_5			1091.09	448.939	0.360307	0.000333868	1.65254	3335.13	1950.7	2685.64	2680.32	2337.65	4005.55	1708.73	1765.84	2916.83	2184.09	5444.31	3458.34	3685.68	5314.47	4629.78	3625.35	5622.31	3795.7	2947.28	3732.98
M1091T449_6			1091.21	448.998	0.322898	9.25449e-05	1.60442	2473.49	1679.62	2285.19	2586.16	2504.96	2984.59	1310.13	1558.49	2561.84	1980.22	3455.7	3299.9	3082.74	4313.86	3835.41	2595.41	4717.65	3445.8	2846.69	3583.22
M1091T449_7			1091.34	449.019	0.322461	6.91869e-05	1.70743	2136.68	1289.24	2021.39	1974.55	1955.51	2113.84	1237.68	1374.69	2345.69	1739.2	3004.21	2851.23	2577.56	4465.5	3471.19	2410.85	3905.26	2851.89	2252.47	3265.35
M1091T449_8			1091.46	449.107	0.311324	9.18821e-06	1.78548	1862.53	1173.65	1662.05	1612.11	1578.81	1579.09	913.032	1028.3	1808.66	1247.28	2253.34	2482.65	2399.17	3338.78	2831.03	2087.37	3479.58	2388.17	2078.82	2488.98
M1092T213			1092.31	213.113	0.165777	0.180634	2.43488	124.442	632.179	95.9459	324.474	732.682	1113	2132.02	95.7966	97.2533	676.271	5062.29	590.91	4581.37	1929.39	633.586	96.2432	1038.22	135.917	71.7406	528.209
M1092T338_1			1091.83	338.274	0.164189	0.0368403	1.31202	1146.03	1770.64	1894.67	1834.79	2584.99	1442.66	3129.89	1703.66	2561.77	2495.62	2631.7	3230.46	3001.17	2883.07	1177.44	2780.12	3034.81	2657.64	3518.95	2065.85
M1092T338_2			1092	338.346	0.157604	0.0520037	1.28232	1777.6	1995.38	762.688	1500.21	2226.22	2233.16	1688.32	1356.47	2001.87	1546.25	2600.34	2463.6	2407.34	1820.72	2348.4	2533.77	2113.08	1200.13	1353.54	3071.55
M1092T338_3			1092.42	338.464	0.191888	0.00272912	1.32156	1860.79	1830.59	2478.29	1695.55	2083.38	1152.95	1907.35	1744.64	2436.53	1639.52	2713.13	2904.97	2470.36	2464.75	1487.74	2371.84	2438.55	2531.15	2805.73	2696.31
M1092T338_4			1092.44	338.287	0.172033	0.00948203	1.29526	1909.3	1424.64	2237.8	1561.32	1771.77	2076.25	1838.94	1744.64	2914.71	1390.96	2419.59	3118.09	1992.51	1612.14	2400.72	2436.7	2687.33	2591.41	2490.7	2692.81
M1092T339_1			1091.59	338.928	0.0865318	0.109491	0.852826	1936.02	1740.55	1777.33	1728.47	1718.35	1768.61	1822.26	1227.16	1739.75	1086.86	1871.69	1395.85	971.477	1626.6	1060.93	1733.34	1949.1	1095.22	1381.19	1024.91
M1092T339_2			1091.93	338.679	0.0968213	0.174146	1.15512	2245.58	1836.51	3026.68	2442.02	1782.6	1649.89	2534.78	1706.63	2208.92	2020.06	1589.85	3696.94	2519.12	2548.16	2288.96	2020.98	2332.87	1934	3035.11	2815.55
M1092T339_3			1091.95	338.616	0.213787	0.0005858	1.22941	2457.06	2254.76	2488.79	2691.68	2716.2	2784.06	3147.36	2535.61	3072.67	2625.74	3375.8	3612.32	3108.91	3053.95	2974.61	3878.67	3171.37	2634.41	3384.84	3721.19
M1092T339_4			1092.08	338.776	0.0617044	0.429806	1.10048	1861.94	1917.22	2537.82	2847.45	2972.65	1733.5	1489.51	1756.83	2350.21	1748.7	2544.9	2964.28	1338.53	2194.82	2505.79	2544.84	2771.3	1616.7	3330.12	1536.21
M1092T339_5			1092.34	338.56	0.128821	0.0866053	1.20691	1616.02	2129.2	2746.03	1805.06	1926.93	2508.24	2338.17	2309.83	1692.89	1799.72	3114.11	2305.83	2895.03	1880.55	1877.01	2277.2	2842.57	1453.83	3161.92	3382.64
M1092T346			1091.67	346.199	0.178076	0.0194351	1.25461	2544.5	2860.95	2144.34	2297.92	2483.96	1620.3	865.96	2437.59	2366.28	2860.69	3050	3134.92	2312.37	2655.33	3192.3	3097.32	3290.39	2527.41	2380.55	2566.21
M1092T379			1092.14	379.275	0.0996322	0.156731	1.47517	940.694	345.882	1491.57	987.037	629.841	229.244	739.94	443.7	500.991	1146.81	328.817	690.831	369.152	1098.91	2455.61	1312.02	1763.11	1020.18	741.645	1218.18
M1092T447			1092.08	447.106	0.210797	1.05132e-06	2.15351	653.662	289.796	498.841	524.286	440.651	458.046	317.143	374.847	549.079	304.819	888.538	927.406	823.551	1061.31	1200.77	675.821	1168.5	1008.07	1080.64	664.876
M1092T448			1091.96	448.417	0.204994	0.00021043	1.92997	777.373	413.654	709.972	686.126	657.128	625.778	400.944	373.852	735.128	406.622	968.843	1200.13	1017.19	1870.29	1145.28	666.922	1361.41	1122.73	785.324	1029.83
M1092T449_1			1091.59	448.987	0.297849	0.00012665	1.85605	1932.64	954.788	1411.32	1339.25	1303.45	1770.88	783.685	951.02	1429.31	1230.98	2006.23	1830.72	2326.28	3520.26	2747.19	1830.83	3363.1	2761.9	1830.94	2110.42
M1092T449_2			1091.71	448.892	0.231173	0.000255003	1.74605	1246.83	636.661	1031.84	1321.23	1061.69	984.202	476.572	602.101	1229.29	892.802	1587.41	1322.15	1492.59	2486.36	1602.46	1047.68	2112.63	1614.59	1619.16	1673.16
M1092T449_3			1091.83	449.02	0.248146	9.6674e-06	1.95954	935.498	678.018	724.345	843.586	849.117	1205.67	385.804	459.694	994.643	447.849	1773.49	1410.91	1224.24	1425.2	1354.48	1215.56	2065.45	1436.07	1278.05	1560.54
M1092T485			1092.42	484.729	0.0953826	0.103822	1.28105	637.991	699.79	1111.26	654.853	526.665	551.273	572.052	870.979	771.736	513.666	1001.09	754.745	837.885	1003	792.808	1678.6	636.911	732.928	630.536	783.858
M1093T213_1			1092.81	213.231	0.163592	0.178317	2.36185	114.464	695.581	53.5194	361.483	699.546	1181.46	2102.32	73.8672	76.8979	828.238	4650.58	522.972	4697.17	1960.66	621.031	113.042	1220.59	153.059	41.1314	633.433
M1093T213_2			1093.31	213.006	0.163917	0.132867	2.76414	73.7527	533.235	87.6424	200.731	435.052	771.009	1380.38	82.5347	52.5947	618.968	3857.13	443.491	3552.08	1814.74	444.88	53.0554	974.843	74.771	20.1925	473.43
M1093T338			1092.69	338.287	0.142538	0.0117547	1.17169	2074.93	1928.09	2041.35	2516.74	2122.36	2249.38	2290.66	1876.74	1787.2	2259.33	2882.35	2302.92	1970.73	2799.29	2155.41	2115.63	2724.13	2489.14	2941.58	2396.31
M1093T339_1			1092.67	338.721	0.0560849	0.27725	1.10461	2020.45	1920.76	1987.79	1983.24	2063.69	1545.16	2554.41	1803.2	1746.13	2268.39	2069.83	2925.88	2631.24	1237.21	2638.04	1601.9	2128.32	2439.44	2407.48	1894.84
M1093T339_2			1092.74	338.886	0.180483	0.00975781	1.27111	2065.98	2247.74	2638.05	1649.36	2966.59	2142.79	3031.12	2065.42	2019.6	2464.72	3432.1	3077.21	3216.74	2100.07	2956.27	2956.76	3386.24	1914.6	3385.53	3180.39
M1093T339_3			1092.75	338.529	0.0784313	0.409634	1.09877	2246.4	1620.23	2536.27	2592.45	2879.18	2354.04	2175.83	1995.88	2509.4	1423.73	2253.97	3324.35	2454.26	3014.33	1436.9	2736.06	3258.94	2721.17	1395.75	1943.61
M1093T339_4			1092.94	338.752	0.128809	0.125349	1.25962	840.484	1535.65	2233.21	2187.05	2171.33	2024.28	804.172	1989.76	1686.97	1863.05	3057.31	1288.11	1836.16	2415.51	818.847	2459.19	2314.59	2083.77	2538.54	3024.62
M1093T339_5			1093.01	338.551	0.061292	0.345637	1.11256	1421.79	1372.27	2135.88	2175.12	1782.11	1148	2212.2	1500.42	1840.14	1874.99	2199.46	1793.08	1922.94	2207.82	743.714	2071.14	1496.28	1979.19	2586.68	2428.22
M1093T339_6			1093.09	338.583	0.0493995	0.567836	1.05644	2517.31	2399.54	2640.67	2873.13	2348.14	2339.32	3025.26	2692.08	2316.05	2347.92	3004.65	3061.82	1367.62	3325.92	2835.73	2735.46	1292.03	3296.27	3039.09	2979.95
M1093T399_1			1092.55	399.236	0.170256	0.156547	0.858603	4454.86	6703.75	6516.62	5193.87	5301.86	3776.49	3858.27	2910.69	5281.91	4324.13	5480.4	3002.79	4165.85	4962.32	5080.95	3985.28	3101.74	3648.56	4306.42	3755.49
M1093T399_2			1093.05	399.258	0.0713573	0.624761	1.05473	7169.09	7485.1	5892.91	5489.6	6507.88	4754.06	6889.19	5596.91	2778.44	8052.27	8958.8	6497.38	6861.4	7857.21	5542.91	6216.21	5170.15	7508.99	4221.62	5098.53
M1093T449_1			1092.84	448.733	0.214573	0.000298635	1.80771	812.813	509.945	987.752	821.337	704.107	934.382	530.569	522.507	859.664	649.895	1369.4	1024.93	1054.45	2221.22	1424.28	1232.63	1630.91	1292.58	914.878	1090.61
M1093T449_2			1092.97	449.039	0.258569	2.84084e-05	1.8231	1188.96	754.107	980.027	1121.76	1065.39	1103.54	633.468	836.817	1328.83	1027.57	1910.33	1606.78	1840.44	2416.4	2054.78	1110.13	2477.06	1786.06	1391.31	1711.44
M1093T449_3			1093.09	449.107	0.299051	2.83222e-05	1.82885	1446.99	1096.2	1384.51	1711.81	1423.93	1644.04	758.755	990.8	1565.42	1103.06	2467.64	2236.23	2494.95	3360.94	2804.76	1476.35	2896.62	2221.12	1887.01	2158.95
M1093T449_4			1093.22	449.073	0.282493	0.000129296	1.72678	1639.44	1228.76	1943.89	1505.14	1442.92	1577.38	884.065	1108.11	1858.84	1173.01	2129.58	1945.95	2075.21	3534.51	2794.97	1862.26	3361.36	2553.42	2035.07	2506.9
M1093T449_5			1093.34	449.029	0.270202	0.000117634	1.7491	1635.55	796.227	1590.79	1446.82	1365.41	1608.17	923.718	622.572	1580.43	1364.7	2279.58	1965.69	2023.67	2964.17	2747.32	1515.41	3019.35	2180.08	1753.33	2174.94
M1093T449_6			1093.46	449.235	0.25978	0.000125801	1.76936	1405.47	913.844	1392.23	1210.36	963.772	1363.04	634.096	773.86	1516.77	1007.81	1882.87	1671.02	1811.93	3131.52	2289.76	1439.56	2167.42	1891.34	1809.34	1688.86
M1094T339_1			1093.73	338.807	0.0154877	0.868554	1.01816	2100.32	1856.86	1265.2	789.91	1856.51	2313	2274.04	1507.77	2701.13	2359.1	2148.52	2193.35	1574.15	2362.2	1977.92	2245.66	1977.74	1543.93	1649.51	1696.37
M1094T339_2			1094.25	338.68	0.000477765	0.912484	0.990752	2010.31	2038.13	2279.22	2263.84	2764.17	2534.05	2319.87	2174.92	1746.43	2236.73	2867.23	2445.46	2837.05	2253.69	1859.79	2490.16	2003.1	2223.97	1093.1	2087.27
M1094T339_3			1094.37	338.624	0.220829	0.0119529	1.20288	3536.19	3665.12	3850.48	3586.86	3643.02	4122.83	4713.64	3820.26	3771.74	3419.06	5403.56	5356.12	3183.77	4885.16	4553.39	5339.31	4589.12	4341.75	3318.28	4894.24
M1094T340_1			1093.6	339.939	0.0715411	0.457329	1.09203	2444.78	2451.19	2501.72	2204.36	1908.46	1237.58	2325.44	2218.62	2295.03	1586.03	2346.3	2417.73	1652.34	3190.14	2390.75	2579.69	2203	717.184	2885.86	2738.74
M1094T340_2			1094.11	339.82	0.0177133	0.820875	0.985586	1582.36	1690.55	2034.53	2259.68	1756.44	2115.76	1733.34	1192.86	1598.44	2041.67	2108.14	1792.38	1644.13	2020.92	1766.55	1658.28	1648.91	1704.92	1786.74	1615.12
M1094T345			1093.65	345.425	0.114143	0.078764	1.12173	2743.88	2782.38	3074.57	2574.74	2573.37	3547.17	2599.59	1720.56	2858.4	2532.56	3031.54	3008.85	2624.86	3446.2	3120.17	3034.12	3532.04	2701.9	3161	2634.06
M1094T348			1093.54	347.875	0.00294855	0.847823	0.992062	1788.75	1816.16	1949.19	1768.13	1979.8	2101.29	1941.55	1735.57	1672.21	1721.94	1746.85	1747.03	1794.8	2121.5	1924.61	1960.74	1754.69	1886.42	1405.03	1986.27
M1094T419			1093.73	419.101	0.11658	0.103093	1.66256	1775.07		530.927	965.162	131.061		378.62	803.535	1134	472.637		1223.66	293.726		1783.16	1798.15	1441.59	1696.17	276.787	1779.69
M1094T439			1094.02	438.66	0.0447001	0.589595	1.20729		197.848	27.9383	103.718	202.849	949.955	80.1569	211.997	547.72	923.814	472.858	699.541	456.153	592.901	147.956	217.341	589.456	117.802	744.032	316.259
M1094T447			1094.33	446.96	0.093296	0.0325847	1.67257	409.368	250.818	411.334	367.118	249.21	181.735	114.08	194.824	383.74	157.719	126.121	215.071	335.557	622.203	473.348	425.779	907.171	572.205	537.867	333.988
M1094T448			1094.08	448.07	0.176417	0.000147721	1.77195	648.871	360.123	677.629	797.861	567.914	488.515	395.979	306.915	949.76	438.98	990.875	758.757	776.208	1113.61	1086.81	792.537	1340.37	1208.24	1072.88	840.283
M1094T449_1			1093.59	449.112	0.264056	6.91542e-06	1.80292	1410.11	759.378	1029.93	1145.37	1077.15	1337.73	794.452	634.44	1305	746.876	1781.69	1484.17	1481.17	2219.21	2265.81	1554.5	2195.37	2050.11	1733.19	1697.51
M1094T449_2			1093.71	449.02	0.247164	5.60791e-05	1.79825	1500.47	837.546	1065.71	1042.74	1067.38	1098.1	558.538	606.963	1304.87	567.128	1669.54	1352.51	1426.55	2096.32	2080.89	1240.7	2202.9	1963.26	1582.72	1736.74
M1094T449_3			1093.84	449.023	0.230102	3.79899e-05	1.87468	953.969	769.374	716.492	1063.26	748.686	897.811	455.754	329.998	938.04	943.383	1376.47	1164.95	1308.62	1602.39	1550.88	985.401	2116.1	1396.68	1338.51	1813.93
M1094T449_4			1093.96	448.855	0.225577	8.45984e-06	1.95025	843.697	493.855	643.666	828.782	553.722	740.345	346.075	598.118	802.662	549.99	1064.94	923.083	994.524	1290.72	1526.72	1039.6	1807.75	1274.43	1311.2	1250.4
M1095T214			1095.31	213.628	0.190897	0.148444	1.7758	693.569	1314.12	657.133	941.821	1303.3	2025.27	2655.01	1228.96	1140.5	1626.03	6428.02	1723.07	5939.02	3031.93	1575.81	528.498	2028.4	605.475	881.393	1383.88
M1095T338			1094.87	338.344	0.144442	0.0251733	1.14183	2604.92	2433.85	3254.32	3303.12	2997.37	3622.63	3767.98	2565.56	2775.32	2364.9	3434.92	3368.53	2852.67	3345.21	3578.74	3506.95	3392.94	3345.02	3687.97	3387.99
M1095T339_1			1094.61	338.629	0.00222263	0.997867	0.999673	3132.8	1983.53	956.667	2147.21	2530.99	2688.91	2649.18	1409.69	1602.81	2941.39	2271.74	1756.3	1737.72	2203.56	1885.68	1670.93	2904.27	2187.73	2687.19	2730.85
M1095T339_2			1094.62	339.062	0.116245	0.122258	0.852415	2444	1760.61	2419.29	1702.77	2409.81	2039.68	2538.47	1842.31	1398.05	2457.08	1232.05	1525.16	1531.48	1565.48	1536.12	1436.87	2495.65	2009.35	2497.5	2081.34
M1095T339_3			1094.7	338.616	0.0434939	0.525473	0.945554	2115.77	1598.11	2901.7	2561.65	2220.77	2373.79	1684.25	2378.51	1874.74	2069.39	2749.45	1337.01	2145.91	1907.78	1778.88	2063.63	2506.1	2452.47	1759.66	1892.04
M1095T339_4			1094.76	338.947	0.0615671	0.360711	1.09208	2556.8	2178.06	2751.26	2972.62	1770.25	2626.12	2802.02	2640.52	1843.8	2419.89	2076.7	3133.76	2599.29	2298.36	3082.86	1264.05	3014.56	2784.27	3184.93	3384.24
M1095T339_5			1094.95	338.672	0.0763197	0.489323	1.09301	2921.78	2620.17	2188.52	3342.79	3323.45	1076.62	3402.67	2785.48	3084.57	2606.61	3870.54	3663.44	3028.17	3473.02	1546.87	3703.28	2633.24	1974.68	4021.53	1982.06
M1095T339_6			1095.02	338.739	0.151954	0.0157015	1.1675	2357.59	2081.85	2216.83	2857.79	2296.42	2469.61	2831.27	2368.36	2616.53	1953.45	2746.63	2830.22	1913.15	2910.32	3143.65	2785.15	3253.61	2645.86	2728.33	3121.02
M1095T339_7			1095.04	338.546	0.14521	0.0379014	1.15594	2381.93	1864.89	2750.21	3132.21	2788.94	2610.45	2752.63	2133.9	2343.82	2570.55	3074.65	2927.92	2355.96	3479.93	2253.06	3393.91	3012.16	2522.69	3014.22	3244.89
M1095T339_8			1095.26	338.742	0.069629	0.229152	1.0982	1876.84	2306.13	2382.15	2244.61	2013.17	2562.02	2168.21	1944.19	1962.79	2147.81	2335.22	2210.23	1608.03	2102.71	2193.94	2185.85	2403.87	2351.27	3456.7	2882.09
M1095T339_9			1095.37	338.629	0.233729	0.000287007	1.23465	2773.49	2748.78	3514.78	3876.74	3499.52	3202.85	3515.41	2974.72	3429.84	2927.49	3816.1	3801.14	3300.04	4082	4021.65	4248.99	4017.81	3731.17	4673.9	4388.31
M1095T372			1094.74	372.238	0.0772345	0.206937	1.25226	700.757	633.179	611.626	1235.79	701.336	727.469	409.626	558.008	867.19	657.577	1857.48	736.08	964.04	1055.66	729.28	654.321	683.296	757.984	546.834	909.239
M1095T390			1095.37	389.853	0.0181381	0.892204	1.07388	129.512	975.399	174.924	1680.66	1541.25	2845.16	1806.01	1582.36	206.008	2558.46	6706.44	558.154	3456.02	537.644	332.091	397.271	738.301	328.423	1222.49	220.284
M1095T437			1094.52	437.365	0.030361	0.555924	1.25317	31.4411	34.8553	162.874	20.3986	355.263	776.118	79.507	16.1369	496.712	529.854	515.979	534.871	306.637	578.842	146.537	164.353	245.637	94.7062	84.3243	465.002
M1095T449_1			1095.09	448.937	0.211919	0.000571385	2.25213	332.577	388.197	628.364	591.636	529.802	608.785	330.422	400.329	685.486	452.137	1560.08	814.476	983.342	2054.99	1248.38	751.022	1214.77	1124.13	950.17	441.584
M1095T449_2			1095.22	449.039	0.195387	0.00016746	1.79449	845.942	368.866	765.601	717.277	740.48	648.128	410.67	453.315	772.444	557.738	1168.58	784.868	1122.24	1686.01	1353.28	724.27	1280.23	1105.22	859.294	1186.24
M1095T449_3			1095.34	448.809	0.18087	0.000436799	1.76195	663.925	500.494	632.896	640.477	561.683	758.239	362.482	464.067	825.492	509.918	955.451	954.915	1077.16	1255.29	943.772	726.144	1796.1	1025.65	824.832	870.865
M1095T449_4			1095.47	449.009	0.170138	0.00308175	1.70459	804.302	400.977	638.982	738.604	643.735	625.328	283.175	540.267	836.349	434.74	1046.42	917.891	829.262	1501.64	1213.42	816.067	1521.54	928.691	353.276	1008.06
M1096T214			1096.31	213.747	0.162677	0.190009	1.74569	537.105	1044.82	555.126	774.791	1003.42	1669.92	2178.91	1154.54	806.764	1244.78	5534.21	1227.42	4771.24	2464.93	1219.28	434.639	1641.86	464.875	321.856	1070.19
M1096T338_1			1095.7	338.337	0.0878352	0.234813	1.12935	1870.63	1553.36	2212.76	2186.85	1634.65	1818.56	1089.16	1677	1539.43	1729.81	2084.89	2399.19	1335.35	2067.38	1266.68	2427.43	1948.25	2158.51	2513.87	1350.04
M1096T338_2			1095.87	338.406	0.169951	0.0114324	1.1904	2359.26	2291.67	1894.39	2512.23	1954.39	2438.59	3012.03	2681.84	2512.89	1953.27	2702.01	3181.55	2511.88	3447.54	2727.39	2473.47	3043.95	2530.52	3100.1	2387.64
M1096T339_1			1095.62	339.096	0.0693166	0.272199	1.10539	1701.86	1436.17	1201.45	1164.16	1343.44	1776.31	1215.62	1499.85	937.27	1734.57	1542.73	1332.51	1222.58	1464.81	1048.23	1607.7	1798.23	1574	2072.31	1824.17
M1096T339_2			1095.72	338.909	0.0924254	0.197103	1.12188	1976.77	1849.78	2557.23	2571.08	1902.31	2125.53	2138.52	1750.32	1640.8	1961.16	2094.72	1799.73	1607.87	3016.73	1669.3	2699.43	2175.06	2447.21	2746.88	2711.92
M1096T339_3			1096.03	339.273	0.0869019	0.151983	1.12403	1183.4	1932.47	2220.98	2549.14	2265.47	2177.02	2327.44	1905.87	2510.95	1549.91	2722.98	2116.9	1663.8	2708.88	2286.78	2167.53	2562.13	2184.57	2572.67	2194.2
M1096T339_4			1096.14	339.036	0.107328	0.202593	0.863839	2310.03	1763.89	3785.59	2343.95	2190.02	2388.82	2952.76	2302.32	3001.99	2486.26	2522.21	2856.02	1810.53	2822.45	2240.92	1757.94	2881.09	945.309	2278.75	1934.81
M1096T339_5			1096.37	338.633	0.116973	0.0588636	1.13095	2314.26	1882.34	2254.67	2073.9	2403.03	2969.52	2560.66	1838.78	2467.09	1851.22	2400.71	2927.76	2173.38	2547.54	2435.07	2845.6	2627.44	2696.97	2853.68	2068.75
M1096T349			1095.53	348.531	0.0405874	0.320887	0.941522	1812.73	1401.49	1673.46	1313.1	1410.78	1639.93	1603.65	1473.96	1413.36	1572.4	1151.22	1368.18	1184.94	1637.2	1190.33	1571.46	1422.86	1468.39	1543.63	1881.07
M1096T390_2			1096.37	390.017	0.026234	0.689712	0.793043	99.2236	1725.28	60.7917	936.186	1479.05	2408.44	1260.15	1101.9		2421.25	5668.89	241.329	2392.47	426.757	385.549	398.8	156.425	108.334	180.156	167.802
M1096T447_1			1096.07	446.506	0.105248	0.0136	1.47747	574.58	285.523	536.396	521.364	406.809	405.883	188.631	332.024	438.548	368.04	336.026	459.135	385.005	822.914	577.008	615.927	866.211	729.327	758.963	444.765
M1096T447_2			1096.46	447.428	0.120345	0.00161959	2.16363	293.434	78.7019	310.537	244.396	130.824	215.053	125.059	187.848	220.721	129.719	298.196	184.492	248.847	504.695	768.11	321.687	543.345	545.866	452.655	321.521
M1096T448_1			1095.71	448.399	0.177761	0.000148831	1.8735	525.135	444.478	518.283	723.306	594.313	438.313	241.862	378.013	540.458	558.107	742.381	629.381	910.611	1131.91	1161.2	643.929	1348.16	1155.57	693.512	880.168
M1096T448_2			1095.84	448.375	0.1955	2.82466e-06	2.07332	399.261	470.553	474.841	504.26	448.333	431.948	240.232	389.271	643.173	259.132	700.742	834.417	838.399	1099.15	1062.6	597.975	1048.39	1024.53	961.092	667.137
M1096T448_3			1095.97	447.793	0.130806	0.00276821	1.69839	535.277	249.917	432.332	606.575	427.904	280.409	259.64	305.028	427.663	196.137	392.685	466.261	625.203	850.077	777.368	517.027	938.606	801.66	425.424	525.214
M1096T449			1095.59	449.209	0.193248	9.24157e-05	1.82016	773.902	485.89	719.257	734.532	651.022	544.445	269.758	347.531	877.9	538.979	1221.36	1102.66	1056.48	1254.15	1159.89	807.686	1440.18	1238.24	628.554	908.377
M1097T214			1097.31	213.677	0.135267	0.203972	1.73567	371.339	795.604	434.61	573.808	872.764	1400.07	1965.54	377.422	566.318	959.545	4011.83	860.945	3753.18	1843.37	716.577	269.437	1343.15	367.122	291.077	978.884
M1097T339_1			1096.64	338.845	0.0419871	0.614234	1.04028	2630.83	3317.24	3194.56	2868.64	2474.82	2650.16	3030.97	2378.2	2018.86	2597.43	3512.32	2444	2275.46	2995.53	2160.08	3719.16	2280.95	2798.2	3282.12	2787.92
M1097T339_2			1096.97	338.616	0.0767771	0.345201	1.09504	1658.07	1782.5	1227.56	1656.46	2016.82	2128.12	1742.32	1733.55	1768.11	2045.52	2425.31	1836.42	1190.99	2653.99	1674.7	2272.06	2322.02	1377.02	1560.75	2133.58
M1097T339_3			1097.14	339.055	0.0250703	0.76619	1.02324	2616.15	2431.12	2673.92	2096.91	2154.17	2728.99	2496.07	2096.29	1665.98	2431.33	2846.22	1867.29	2090.36	3008.72	2450.24	2180.81	3151.89	1973.44	2393.62	1971.88
M1097T339_4			1097.25	339.283	0.0527838	0.383629	1.04988	2520.48	2550.61	2955.76	2981.91	3337.37	3346.19	2587.75	2370.95	2177.27	2614.87	3026.39	2968.69	2375.21	2609.06	2904.91	2875.49	3090.68	2564.54	3246.7	3150.33
M1097T339_5			1097.31	338.707	0.0260189	0.706114	1.03191	1661.05	1567.14	2342.59	2839.63	2349.45	2389.9	1889.52	1414.45	1605.42	1967.55	2281.83	2277.06	1812.72	2535.04	1956.2	2148.33	1788.96	1908.8	2182.25	1774.62
M1097T339_6			1097.38	338.735	0.105562	0.109652	1.21764	1158.97	1262.73	1251.42	1181.67	1438.76	1164.54	1369.55	823.391	1504.28	1445.2	1351.12	1500.95	1082.05	1634.67	1523.13	2726.43	1804.12	1257.92	1358.58	1103.99
M1097T373			1096.72	372.75	0.00123931	0.943788	1.01261	750.456	818.257	823.877	1337.6	816.264	754.152	484.828	695.961	924.7	1023.02	1926.34	731.929	805.854	895.501	791.023	401.59	516.317	814.287	682.985	969.537
M1097T39			1096.8	39.074	0.192685	0.452914	0.672091	5926.5	516.353	1273.89	2012.97	13025.1	23795.6	678.391	708.78	8563.95	7424.16	4096.12	888.847	15980.8	2732.38	1840.94	1978.24	2563.22	2658.93	3512.52	6711.84
M1097T484			1097.13	483.998	0.245254	0.00306276	1.82933	1816.4	858.571	1369.22	1224.57	651.366	675.555	690.826	1049.02	970.961	914.225	1847.09	2246.37	1638.65	3202.4	2615.48	1200.2	2079.61	1094.51	1037.64	1735.13
M1098T339_1			1097.64	338.661	0.106837	0.163649	1.12033	2172.71	1962.12	2094.64	2751.66	1782.57	2371.34	2255.65	2419.76	1068.98	1851.92	2822.95	2555.71	1820.05	2217.38	2222.93	2492.26	2045.19	2202.56	2236.44	2610.58
M1098T339_2			1097.65	338.658	0.00925524	0.810439	0.982639	1986.43	2512.57	2481.49	2622.08	2522.55	3287.15	2913.65	3750.18	2607.26	2761.99	3254.58	2679.05	1907.39	3121.84	2614.08	2431.5	2918.48	2926.3	2544.19	2571.47
M1098T339_3			1097.79	338.707	0.199492	0.00380122	1.21574	2951.79	3019.76	3213.45	3440.87	2924.03	3174.84	3024.83	2301.6	2794.83	2712.81	3500.28	3584.54	3870.66	3730.01	3330.58	3507.09	3588.9	2656.29	4756.91	3410.63
M1098T339_4			1097.9	338.577	0.16327	0.00517333	1.22094	2050.16	1700.04	2533.52	2190.79	1875.84	2290.84	1943.86	1551.63	1877.02	1845.01	2518.51	2741.83	1827.11	2502.58	2667.33	2394.42	2421.59	2593.27	1865.47	2714.23
M1098T339_5			1097.98	338.886	0.0305881	0.570365	0.960695	2134.25	2028.73	1840.85	2225.73	1823.46	1369.55	2227.58	1690.17	1541.6	2017.38	1974.37	2375.58	1583.04	1955.17	1988.83	1497.76	1717.57	1405.14	1870.6	1788.42
M1098T339_6			1098.28	338.658	0.0739808	0.258424	1.08146	2726.69	2540.99	3505.87	2851.36	3082.31	3048.18	3174.18	2120.07	2366.76	2589.19	3248.83	3159.14	2478.5	3161.94	2326.19	2867.33	3432.93	2679.71	3863.88	3068.41
M1098T339_7			1098.29	338.583	0.125404	0.0734222	1.14459	2583.44	3153.78	3110.7	2893.85	2747.46	3306.03	3195.61	2120.07	2404.98	2545.97	3181.81	3525.3	2478.5	3433.63	2877.39	2812.72	3365.18	2789.8	4462.84	3192.16
M1098T339_8			1098.4	338.993	0.00597401	0.884974	1.01137	1418.73	1154.93	1709.16	1721.04	1385.26	1648.25	1492.77	1129.02	1933.82	1677.96	1109.29	1657.19	1448.18	1926.73	1722.84	1838.48	1409.55	1608.16	1147.9	1576.23
M1098T340			1098.15	339.622	0.0647607	0.312597	1.07503	2043.15	1758.79	1963.75	2187.46	2388.02	2055.44	1724.12	1636.65	1173.47	2335.96	2227.05	2478.03	1903.14	2355.3	1866.66	1939.05	2300.39	1971.58	1908.42	1762.84
M1098T39			1097.8	39.021	0.160832	0.391323	0.642207	3269.43	311.258	748.587	1087.88	7469.5	13172.4	487.189	517.833	5090.07	3936.78	2326.75	640.936	7949.44	1645.74	1060.99	1148.74	1466.78	1380.59	2046.89	3510.98
M1099T148			1099.35	147.556	0.0989308	0.0485207	1.4859	374.38	454.315	504.32	170.488	195.128	673.097	705.571	298.489	1064.95	232.498	564.64	799.979	820.03	539.266	842.761	860.799	953.268	484.268	385.807	693.17
M1099T339_1			1098.79	338.546	0.13469	0.0880607	1.13295	3314.79	2759.01	3043.13	3196.97	2490.67	3205.99	2990.45	3224.78	2408.27	2832.21	3603.4	3681.74	2182.43	3329.86	3239.52	2848.45	3578.08	2803.74	3748.51	4368.13
M1099T339_2			1098.91	338.898	0.193101	0.00318439	1.32152	1892.27	1707.17	2200.48	1780.32	1857.47	1509.76	1710.57	1445.49	1720.95	1748.59	2396.79	2634.37	1879.85	2570.12	2288.91	3138.97	1834.87	2728.2	2239.27	1511.88
M1099T339_3			1099.28	338.583	0.0681017	0.187036	1.06232	2660.94	2325.2	2919.38	3091.36	2689.09	2637.28	2980.96	2299.27	2321.69	2818.44	2574.42	2619.76	2721.08	3192.04	2738.74	2927.87	2828.38	3354.84	2839.71	2613.52
M1099T339_4			1099.3	338.687	0.0968827	0.0435245	1.09122	2344.29	2325.2	2922.88	2568.11	3073.77	2637.28	2675.71	2127.01	2321.69	2670.53	2574.42	2815.1	2721.08	3069.03	2597.53	2658.91	2969.7	2712.17	2896.74	2993.16
M1099T341			1099.33	340.524	0.14911	0.0304708	1.22947	827.314	2326.18	2923.58	2570.33	2764.79	2637.31	2695.67	2127.01	1334.16	2670.53	2574.42	2840.89	2723.07	3071.92	2620.87	2661.39	2969.7	2732.28	2896.01	3035.87
M1099T350			1098.61	349.619	0.183687	0.167369	0.885294	10461.6	8260.8	11413.9	7778.59	7662.22	9561.66	9338.68	7423.62	9544.29	10936.9	10937.4	9244.06	6067.26	8961.79	8131.89	9627.39	9708.08	7657.63	5548.55	5901.34
M1099T39			1098.81	39.0055	0.0673743	0.504802	0.735135	948.378	171.82	322.11	425.881	2130.22	4012.77	197.397	225.088	1417.77	1277.8	809.989	273.948	2485.69	673.444	370.582	460.111	615.144	501.185	834.408	1156.99
M109T115			109.073	115.135	0.563254	0.26506	0.780447	61995.4	93482.6	106131	59325.1	50486.6	30019.4	88487.9	33938.1	28355	29821.7	33572.3	74234.2	30050.2	86076.8	35787.7	52423.4	37034	39200.9	26990	38883.9
M109T181			109.073	180.555	0.814327	0.000330563	4.31181	3334.69	2649.11	2989.13	2330.8	2305.27	2560.84	2107.74	4178.03	2336.49	2235.13	9705.07	6964.49	3519.3	15259.9	23128.7	14891.7	12346.6	18868.9	5657.65	6194.18
M109T28			109.108	27.505	0.095105	0.0112824	1.27726	480.98	726.489	916.896	637.685	717.162	824.73	383.359	596.638	694.78	534.524	818.253	565.203	988.968	741.138	868.236	835.594	770.647	829.322	969.792	931.921
M109T286_1			108.992	285.705	0.181731	0.00811001	1.82656	644.236	440.095	803.007	755.518	762.599	430.963	455.604	652.8	694.434	535.475	679.328	1069.71	876.573	2547.81	1063.91	887.912	1014.6	929.432	920.398	1288.86
M109T286_2			109.011	285.637	0.161625	0.0077741	1.58893	534.319	684.933	743.003	685.069	950.56	619.429	798.786	620.635	492.332	778.171	951.884	1360.5	823.823	2121.67	679.217	988.007	1125.93	1011.94	1110.74	801.388
M109T370			109.023	369.903	0.663718	0.000278012	2.00606	6108.51	5524.31	4851.98	7655.68	3800.31	6936.02	4805.05	4560.8	7100.95	4162.92	16871.5	10254.8	9959.7	17192.9	13734.9	7947.4	11929.1	7519.74	7651.75	8287.89
M109T400			109.073	400.471	0.179236	0.581113	0.968427	87798	134697	93285.6	98867.1	98581	103452	88814.9	89177.5	85752.1	80443.5	90078.7	93091.7	96951.4	101525	81684.7	88011.1	92007.8	82501.4	101811	102868
M109T43			109.073	42.927	0.77726	0.00615301	1.63099	15751.7	20507.8	15086.8	14461	10349.6	12067.2	10195.1	20940.3	9833.61	14865	16355.2	18780.2	13881.1	26136.3	28221.3	40381.6	22979.4	32008.1	21187.8	15026.8
M109T434			109.025	434.031	0.536217	0.187833	1.4509	36188.1	7878.79	28749	31531.5	56276.9	4511.18	20029.9	10237	35436.2	22552.3	12337.3	50395.5	15849.6	12013	25875.8	43786.7	28457.6	75948.7	51017.2	51963.6
M109T438			109.073	437.966	0.515405	0.0844115	0.718413	39207.6	20027.4	49463.7	18999.2	18913.3	21874.6	18491.5	18640.6	15427.7	19282.5	15799.3	14604.9	18068	20066.8	17931.1	17228.2	17460.5	8622.51	22477.9	20395.5
M109T451			109.025	450.978	0.0241969	0.947197	1.01735	70502.6	33040.3	80712	53770.1	81908.3	11711.9	26985.1	14982.7	38249.7	31992.9	8740.14	60647.3	20165.4	38207.9	21169.1	77501.2	26494	58476	78728.4	61425.9
M109T510			109.073	509.985	0.291392	0.371111	1.66375	7342.95	7860.94	9257.46	5926.91	8120.9	9699.16	2942.95	7501.81	7978.05	9190.27	6502.36	5119	7024.01	7690.94	10240.1	7231.53	6703.36	6592.75	61536.4	7507.6
M109T551			109.073	550.809	0.150652	0.244982	1.12816	7374.05	6189.57	7004.21	4086.6	6430.67	7829.43	7140.74	5632.22	4533.1	9882.77	10436.5	6585.49	6252.46	7474.78	6533.86	8236.02	6043.48	6932.87	9481.22	6598.73
M109T87			109.029	86.712	0.0719144	0.291466	1.18466	847.678	1162.73	1280.29	567.188	844.691	970.051	861.479	979.796	1204.81	1061.35	2151.28	1552.16	753.439	1543.96	1175.8	1168.45	1138.22	664.377	722.612	715.758
M1100T338_1			1099.58	338.241	0.0273003	0.599623	0.954816	2136.52	2530.71	1794.24	1254.33	2247.05	2194.63	2025.14	1571.51	1681.27	2042.02	2055.15	1740.38	1457.54	2485.07	1424.75	2015.56	2124.91	1651.95	2173.18	1468.85
M1100T338_2			1099.93	338.415	0.0395102	0.448878	0.956854	1849.28	1273.49	1685.28	1697.03	1972.27	1602.22	1827.98	1266.08	1869.13	1698.37	1681.92	1790.13	1526.8	1481.16	1495.91	1666.01	1966.89	1492.57	1509.68	1407.76
M1100T338_3			1100.43	338.079	0.0388277	0.357715	1.09347	926.773	1107.56	1145.49	1768.78	1860.01	1424.7	1642.33	951.209	1384.24	1230.73	1325.38	1207.73	1583.4	1312.64	1817.94	1118.92	1327.51	1425.17	1878.41	1701.1
M1100T339_1			1099.79	338.687	0.031351	0.672088	1.04401	1950.95	1389.77	1994.84	2258.9	2556.06	1913.79	2150.54	1618.8	1802.34	2254.71	2278.41	2620.55	1144.39	2398.22	2011.91	1866.4	3082.17	1854.73	1567.54	1941.71
M1100T339_2			1100.27	338.579	0.124992	0.0168235	0.841198	1794.05	1843.82	2256.59	1733.67	2023.95	2003	2116.19	1947.27	1556.91	1917.2	1950.31	1863.53	1152.95	1630.7	1108.53	1698.66	2006.08	1526.86	1474.14	1733.03
M1100T339_3			1100.29	338.735	0.0739902	0.17321	0.909813	1791.38	1624.78	2145.09	1697.69	2001.86	2002.27	2091.16	1627.96	1753.92	1812.19	2128.15	2069.75	1099.34	1765.6	1993.97	1695.96	1462.81	1484.85	1474.14	1700.95
M1100T348			1100.11	348.012	0.0620537	0.428087	1.09035	2589.42	2405.23	2848.56	3146.52	2328.73	2478.4	2277.78	1611.88	2050.34	1301.13	3168.57	2712.02	2335.27	1795.55	3473.08	2382.41	3231.61	2089.45	1918.67	2012.96
M1100T350			1099.61	349.844	0.069933	0.424838	0.949085	5057.51	4366.25	5625.72	3875.97	3867.97	4717.83	4888.76	3810.97	4742.72	5559.91	5277.31	4663.22	3785.37	4609.27	4044.42	5184.63	5008.01	4306.77	3675.23	3591.15
M1101T339_1			1100.77	338.722	0.185929	0.00158983	1.37203	1664.69	1395.81	1873.28	1053	1021.3	1726.88	1829.38	1211.51	1531.07	1596.53	1909.28	2424.28	2025.56	1417.5	2281.32	2183.25	2548.63	2232.61	1769.75	1655.81
M1101T339_2			1101.09	339.245	0.0645905	0.182381	1.07844	1741.73	1617.61	2040.52	2052.73	1996.94	2351.95	2015.92	2031.89	2256.49	2074.2	2083.5	2458.45	1922.71	1949.03	1967.24	1839.06	2314.4	2030.57	2633.87	2564.06
M1101T339_3			1101.21	338.661	0.224716	0.00078412	1.22921	2802.23	2499.69	2862.98	3392.21	3171.03	3781.38	2851.73	2576.41	2873.46	2731.26	3673.4	3697.16	3147.34	4150.77	3616.39	3379.3	3965.39	3021.51	3957.91	3704.78
M1101T339_4			1101.32	338.707	0.135528	0.0632954	1.17527	1794.81	2005.34	3274.76	2576.23	2242.13	2790	2335.81	2294.07	2117.92	2258.04	2665.25	3022.27	2139.82	3694.98	3250.98	2816.13	3181.61	2426.61	2558.03	2085.35
M1101T350_1			1100.6	349.655	0.402271	0.0138092	0.823064	17036.9	14837.8	19524	14658.8	14799.1	17053.2	16416.6	13697.5	17512.8	19452.4	17168.3	15463.3	10619.3	16000	13361.6	15126.3	15463.9	13029.4	9280.58	10284.1
M1101T350_2			1101.1	349.844	0.0441109	0.390074	0.926758	2658.5	2550.83	1846.42	2022.58	2081.97	2658.57	2310.58	1929.06	2056.82	2526.65	2666.27	2368.7	1864.53	2309.42	2213.78	2436.77	2675.22	1125.18	1557.71	1766.06
M1101T373			1100.67	372.646	0.00682002	0.930299	1.01421	535.341	704.954	520.872	977.581	773.896	771.862	448.945	605.746	682.831	605.238	1391.03	615.509	623.476	834.657	574.753	351.397	374.335	612.23	519.421	824.621
M1101T419			1101.26	418.74	0.156288	0.164313	1.23775	4022.11	1191.35	4528.58	4152.78	3310.11	2152.16	3879.9	4036.02	4348.97	4727.69	3346.19	5424.82	3298.96	1310.9	4888.52	6113.76	5752.51	5371.29	3858.67	5626.18
M1102T339_1			1101.71	339.18	0.101916	0.191361	1.14981	2028.29	1697.22	1316.08	2685.89	1891.53	2070.34	1758.64	1927.61	1635.43	2193.28	2511	1730.81	1153.56	1918.94	1721.59	2742.19	2955.97	2533.92	2552.4	2260.96
M1102T339_2			1101.82	338.656	0.129463	0.063941	1.18425	2432.75	2335.05	3031.55	1820.61	2320.32	2249.01	2476.57	1967.34	1234.05	1906.88	2603.08	2862.25	2293.69	2691.21	2491.31	2019.72	3500.8	2799.94	2097.91	2426.14
M1102T339_3			1102.21	338.629	0.0260442	0.718139	1.02438	2383.8	2683.7	2398.27	2806.44	2778.04	3291.97	2179.19	2406.17	2232.64	2771.5	3097.69	2585.64	1867.06	2925.16	2341.34	2413.8	2811.57	2692.91	3381.65	2447.01
M1102T339_4			1102.32	338.733	0.101533	0.106408	1.09838	2296.51	1953.86	2715.14	2260.44	2449.57	2748.4	2815.08	2482.18	2590.81	2156.69	2831.82	2741.71	2997.72	3175.06	2761.5	2890.93	1914.47	2445.43	2614.37	2502.86
M1102T339_5			1102.38	338.589	0.182815	0.00556362	1.39785	1478.86	1467.31	1216.76	1958.36	1633.05	882.726	1417	1003.6	1547.47	1259.45	2214.41	2375.56	1881.62	1780.88	1557.61	1721.67	1564.15	1998.65	1376.99	2909.08
M1102T340			1101.95	339.813	0.10501	0.216058	1.12983	2126.19	2030.75	1685.42	1909.47	1581.85	2580.25	2560.92	2405.6	2270.05	1018.51	2669.08	1813.59	2313.55	2902.73	1943.69	2176.86	2696.13	1608.27	2549.32	2114.38
M1102T342			1102.13	341.964	0.00886643	0.74888	0.98286	1520.55	1654.96	1761.45	1722.86	1482.14	1637.68	1728.78	1498.91	1446.23	1646.52	1450.81	1718.06	1488.51	1875.37	1233.02	1700.52	1625.14	1158.96	1780.83	1792.9
M1102T350_1			1101.6	349.765	0.171292	0.0710964	0.892514	6466.59	6258.26	7399.55	5713.45	5755.16	6842.74	6405.35	5427.39	6305.89	7261.16	6761.43	6531.16	4589.46	6202.11	5562.02	6170.61	6455.06	5937.13	4189.39	4575.72
M1102T350_2			1102.1	350.086	0.0366868	0.594231	0.9636	2808.26	2654.46	3170.16	2065.21	2459.3	2943.97	2768.43	2125.06	2797.78	2867.71	3013.18	2252.82	2347.39	2662.84	2867.11	3081.87	3175.55	2021.38	2058.63	2209.15
M1102T419			1102.27	418.887	0.0938214	0.299069	1.19521	2700.25	356.328	2283.23	2697.54	2206.63	1146.61	2457.53	2372.2	2949.37	2906.81	1367.75	2863.43	2350.16	624.302	3424.75	3763.18	3153.04	2818.29	2705.22	3315.95
M1103T338_1			1102.71	338.463	0.175204	0.012582	1.27879	796.363	1985.61	2100.4	3020.29	2335.15	3060.4	2380.83	2008.03	2283.15	2457.38	2699.08	2809.23	2418.73	3095.3	3571.08	2506.43	2858.09	3067.37	2677.09	2977.81
M1103T338_2			1103.05	338.415	0.08372	0.313553	1.12943	2181.88	1025.1	1631.59	2246.69	2262.77	2540.32	2265.29	1652.31	2365.68	1227.9	2505.58	2651.99	1586.16	1235.61	1620.45	2580.14	2229.77	1931.73	2861.88	2707.07
M1103T339_1			1102.8	339.266	0.142559	0.051653	1.19039	2600.23	2585.64	2071.93	2537.03	2404.18	2359.77	3017.42	1817.73	3172.89	2697.57	3052.87	4225.38	3198.11	3438.57	3471.19	2276.96	2932.17	2714.34	2469.12	2295.72
M1103T339_2			1102.97	338.84	0.105208	0.106622	1.12959	2268.4	2128.36	2273.42	2464.46	2200.2	2024.61	2392.26	2096.06	2226.92	2017.38	3091.84	1471.33	2603.73	2802.18	2083	2677.82	2364.11	2307.88	3243.22	2309.77
M1103T339_3			1103.21	338.835	0.0138098	0.750648	0.967935	2200.7	1508.75	2524.86	2178.72	2773.55	2226.56	1647.78	2388.33	1849.93	2457.75	1500.36	1978.04	1159.33	2828.59	2359.85	2884.04	1800.73	2025.13	2535.67	1987.54
M1103T339_4			1103.3	338.747	0.0699464	0.227732	0.904828	2241.42	1609.62	2172.68	1917.55	2013.04	1870.82	2021.65	1138.74	1636.45	2042.16	2068.9	1589.46	1237.85	1935.2	1592.55	2084.01	1824.22	1425.51	1845.1	1285
M1103T339_5			1103.32	338.583	0.0533904	0.447905	1.07288	2512.52	1170.11	2113.1	1904.1	2010.89	1560.36	1785.8	1119.08	1615.66	2094.78	2061.04	2311.98	1699.98	2129.72	1588.83	2082.64	1822.28	1410.65	2307.65	1775.28
M1103T340			1103.2	340.204	0.0483184	0.420066	1.06894	2590.83	2343.8	2712.49	2428.99	2858.17	2639.46	2573.27	1323.56	1784.66	2935.8	2677.61	2307.63	1863.81	3005.96	2870.56	2468.13	2576.48	2356.34	3273.37	2458.92
M1103T350			1102.59	349.6	0.330521	0.00873415	0.855265	13139.4	12498.6	14744	12099	12358.4	13800.6	13746.8	11627.2	13342.5	14753.6	14058.7	12567.6	9268.81	12467.4	9647.56	12734.6	12422	10806.3	9865.09	9150.99
M1103T395			1103.36	394.901	0.251421	0.224544	0.775971	5366.77	10286.9	7641.95	8725.86	10289	17759.4	11138.8	9071.31	4519.19	10551.5	12877.2	6536.31	15925.3	6514.31	4960.63	3665.02	3881.41	5876.4	7533.04	6219.7
M1103T419			1103.26	419.1	0.0614904	0.555362	1.1906	711.45		141.582	792.925	677.581	107.395	606.079	696.196	396.283	1362.85	248.656	648.106	368.437	102.718	1289.62	1558.2	823.371	831.494	488.916	906.262
M1104T339			1103.72	338.633	0.077113	0.210649	1.07615	2201.96	1743.1	1471.31	1737.52	1963.76	2086.67	2076.02	2077.71	1697.98	2073.18	1921.7	1701.72	2053.71	2380.33	1711.57	2140.38	2284.37	1921.74	2488.26	1982.17
M1104T340			1104.23	339.545	0.076232	0.175323	0.897353	1672.7	1846.64	2324.91	1517.23	1724.74	2067.76	1881.62	1709.7	1245.76	1872.95	1820.76	1886.64	955.122	1773.23	1843.39	1668.91	1328.19	1580.59	1467.99	1705.5
M1104T350			1103.59	349.854	0.105278	0.154414	0.920088	4793.31	4660.16	5186.77	4714.74	4849.06	5237.41	5346.48	4836.17	4768.6	5293.56	5532.87	5362.22	3399.14	5105.89	3453.42	5065.7	5295.67	4376.47	4015.51	4108.84
M1104T392			1104.36	392.389	0.267385	0.142787	0.66442	3473.43	7119.21	3593.63	5293.47	5964.14	7586.29	9063	7201.59	1478.15	8385.82	9410.1	3319.89	10292.9	1888.17	2300.81	1268.91	1567.21	1312.28	4453.56	3492.4
M1104T428			1104.24	428.238	0.1691	0.0133578	0.519767	579.943	1025.16	1174.04	773.353	721.12	1766.44	1298.08	284.27	826.719	1447.99	1045.94	433.225	926.234	771.827	240.04	449.226	397.386	219.976	624.927	35.4032
M1104T438_2			1104.23	437.849	0.166277	0.0185129	1.66339	1536.8	344.082	1343.3	798.558	251.561	562.285	176.12	335.602	1682.83	753.678	1452.52	1317.63	1418.96	1568.07	1398.61	1344.53	1273.73	1551.16	552.964	1070.95
M1105T338			1104.65	338.343	0.15924	0.0974188	1.27858	790.181	2587.21	3159.61	1457.34	2273.65	2989.33	2403.95	2968.41	1357.43	2623.79	3675.2	3692.5	2969.66	3028.86	2325.64	3042.01	1777.3	1373.53	3419.8	3605.31
M1105T339_1			1104.66	338.716	0.12647	0.186244	1.15905	3165.37	3220.49	1519.27	3866.97	3766.65	1533.91	4516.91	3927.42	3795.99	3293.32	4085.96	4570.36	3556.33	2745.21	2803.83	3363.77	4303.71	3780.15	4073.28	4509.6
M1105T339_2			1104.74	338.659	0.0747539	0.258721	1.07382	3084.44	2943.09	3227.79	3635.42	3458.65	3461.75	2858.54	2384.25	3423.71	3214.37	4111.06	4195.9	2626.33	3162.7	3226.05	3355.81	3238.39	3505.81	3810.89	2798.67
M1105T339_3			1104.99	338.825	0.145887	0.0249972	1.25099	1792.91	1472.94	1726.99	2419.17	1624.6	2162.11	1292.83	1214.88	1448.6	1661.95	2484.26	2077.31	1929.8	1915.8	1628.25	1549.91	2479.9	1832.04	2687.98	2452.58
M1105T339_4			1105.06	338.881	0.063298	0.607593	1.07842	2080.3	823.907	2299.38	1973.19	1989.28	2067.61	1758.03	1928.36	2223.14	1645.29	2268.09	2413.66	1501.54	3689.42	1870.07	2372.47	1403.98	687.82	1998.78	2055.95
M1105T339_5			1105.08	338.721	0.137168	0.0751448	1.17026	2645.81	1456.09	2324.34	2070.18	2014.83	1799.27	2428.15	1884.13	1683.3	1645.29	2522.3	2810.58	1861.57	2593.71	1979.48	3169.67	2239.79	1982.06	2103.1	2085.99
M1105T339_6			1105.24	338.732	0.0754486	0.19756	1.05931	3099.69	2663.53	3055.22	2759.1	3018.73	2873.93	2544.08	2430.24	2754.48	3197.27	3394.73	3000.38	2976.33	3570.28	2679.59	3069.12	2794.12	2875.99	3147.5	2572.29
M1105T339_7			1105.33	338.616	0.0527635	0.368404	1.07062	1315.49	2171.62	1680.54	2277.75	2099.63	2152.46	2022.59	1459.45	2208.92	1592.93	2275.48	1422.72	2029.32	2338.44	1894.17	2462.16	1821.8	1970.63	1971.03	2136.05
M1105T339_8			1105.4	338.817	0.231202	5.74881e-05	1.42006	1787.26	1336.85	1834.47	1350.13	1807.1	1409	1632.69	1524.14	1605.94	1340.83	2588.02	1908.78	1769.88	1870.98	2242.66	2877.99	2275.44	2113.04	2114.56	2431.9
M1105T350			1104.58	349.586	0.213375	0.00598205	0.905854	7397.34	7067.94	8527.55	6946.99	7606.22	8445.88	7966.47	7101.53	7610.5	7764.9	7254.37	7327.67	6149.16	6766.5	6400.37	7467.93	7346.59	7168.31	7040.05	6318.28
M1105T392			1105.36	391.699	0.18098	0.302982	0.681177	1406.71	4390.78	2577.92	5234.69	3578.01	6278.12	5332.78	4274.95	1068.33	5799.43	11287.4	1739.34	5267.43	740.738	713.145	768.499	519.949	1064.71	2745.96	2360.17
M1105T433			1105.09	433.161	0.0383955	0.653143	1.07113	2135.84	3043.24	2402.46	2164.41	2271.29	2380.71	2625.74	703.875	1951.11	2538.17	3501.51	1905	3920.28	3216.04	2414.45	2265.74	1942.23	957.394	1851.23	1823.17
M1105T438_1			1104.56	438.002	0.185445	0.00371404	2.05051	916.797	250.62	1003.09	559.836	375.433	558.886	87.2128	97.3494	721.133	437.135	1086.18	850.118	1030.22	1682.3	1217.69	1031.68	1036.91	1303.39	164.704	864.688
M1106T338			1106.39	338.298	0.126547	0.0365765	1.20659	1544.82	2034.37	2265.25	2134.52	1305.48	1886.93	1914.8	1563.18	1554.8	1769.19	1714.45	2338.99	2258.29	1768.28	2427.31	2335.81	1476.65	1976.9	2564.02	2825.76
M1106T339_1			1105.64	338.734	0.0504691	0.67966	0.942703	3926.44	3194.7	4325.07	3847.87	4053.36	3852.27	3947.85	1531.43	3839.83	1065.82	3444.06	3796.81	2958.05	2311.38	3609.45	2073.73	4193.65	1783.3	2964.61	4525.31
M1106T339_2			1105.66	338.928	0.200255	0.0521461	1.31578	3664.57	2998.18	4313.88	1094.23	2072.71	2355.56	1922.22	3103.58	2178.18	3249.55	4443.54	3556.83	1528.54	4609.75	3603.52	3454.47	4005.44	3530.97	3967.65	2763.12
M1106T339_3			1105.74	338.536	0.0426319	0.557716	1.04603	2647.87	3209.52	4246.02	3168.21	3278.36	3253.22	3645.84	2916.29	3144.72	3219.22	3866.9	4120.78	3206.77	4237.39	2466.36	3187.17	4175.39	3499.82	3060.31	2414.75
M1106T339_4			1105.75	338.878	0.117433	0.103496	1.10835	3310.5	3133.77	4329.01	3638.42	3399.6	4012.67	3569.55	2691.49	3528.67	2766.82	4228.06	3845.74	3557.91	4101.22	3453.63	3432.84	4816.99	3342.51	3478.54	3848.02
M1106T339_5			1105.99	338.701	0.0646756	0.225971	1.10373	1341.84	1604.47	1715.24	1918.83	1253.07	1765.64	1057.24	1270.92	1494.13	1507.01	1792.35	1591.1	960.801	1630.34	1755.04	1625.17	1534.23	1703.35	1804.7	2079.81
M1106T339_6			1106.24	338.701	0.0505249	0.629511	1.03888	2539.43	2089.1	2462.24	2796.08	2172.68	2965.56	1816.13	2649.31	2472.35	2518.83	2699.9	2780.67	2201.26	3660.46	2136.36	2453.66	2885.68	2556.36	2221.69	1837.61
M1106T350			1105.57	349.686	0.0767209	0.334388	0.934668	3024	3085.08	3538.16	3460.48	2890.67	2384.39	4125.82	3137.93	3214.2	2994.25	3221.48	3322.5	1950.02	3175.17	3146.26	2461.98	3463.38	2590.25	3237.11	3205.72
M1107T201			1106.66	201.414	0.223841	0.150076	3.01806	348.534	215.259	4545.57	171.933	400.093	746.563	180.869	207.644	512.573	310.885	8683.73	93.5707	3999.61	256.232	139.619	5007.71	718.462	3804.89	98.3155	255.618
M1107T338			1107.36	338.325	0.186567	0.0125626	1.33679	1969.47	1900.06	1945.8	1953.44	2169.75	1727.92	1829.94	2008.55	872.381	2252.49	3068.6	3134.23	2225.78	2838.92	2455.44	1350.08	1575.25	2771.12	2620.42	2864.25
M1107T339_1			1106.5	338.541	0.138595	0.0898582	1.25946	2405.08	1897.9	2352.24	2711.04	2023.45	2829.34	2155.35	366.194	2071.92	1634.58	2738.38	2015.34	2699.06	1532.08	2286.86	2955.06	2988.24	1960.33	2875.61	3701.35
M1107T339_2			1106.75	339.447	0.203411	0.00407158	1.24852	2156.68	2067.35	2604.75	2626.59	3290.79	2103.3	2545.17	2699.73	2347.63	3015.21	3215.05	3602.47	3038.95	3994.97	3254.57	3220.19	3232.84	2291.39	3240.32	2693.14
M1107T339_3			1106.88	338.759	0.199017	0.000318447	1.31064	1930.13	2034.21	2522.45	2170.71	1905.78	1749.35	2213.63	1292.68	1861.1	1736.13	2567.02	2178.93	2487.65	2259.78	2621.25	2449.22	2764.07	2252.4	3013.52	2853.71
M1107T339_4			1107.01	338.643	0.211621	0.000796676	1.25506	2050.83	2417.7	2708.27	3153.49	2583.34	2942.89	2931.57	2047.58	2982.46	2362.85	3188.37	3910.14	3766.18	3164.57	3475.64	3394.78	2901.41	3151.3	2869.21	3037.21
M1107T339_5			1107.39	338.595	0.183957	0.00746433	1.36675	1034.51	1521.94	1687.63	1826.75	1327.96	1963.39	1511.26	1451.86	1484.73	1725.33	2404.66	2717.69	1486.24	2178.37	1301.96	2444.83	1543.57	2695.19	2606.9	1853.52
M1107T339_6			1107.5	338.589	0.0986451	0.130201	1.16589	1502.13	1767.2	1995.61	2066.49	1934.59	1704.07	1372.17	1338.54	1955.84	1899.3	2462.4	2512.52	1172.4	2165.38	2326.28	2083.04	1318.91	2170.14	1573.25	2660.7
M1107T340			1106.76	339.567	0.0379906	0.607726	1.03368	3046.79	2856.94	3397.25	3136.49	2929	3058.45	2883.64	2699.73	2596.07	3355.41	1965.96	3882.07	2700.05	3601.88	3257.87	3233.66	3145.57	2645.37	3532.17	3004.26
M1107T348			1106.56	348.423	0.011103	0.964145	1.00339	3919.11	3979.36	1929.82	4274.01	4592.63	4198.4	4484.1	4116.83	4200.66	3765.39	4517.9	4029.38	3696.83	4105.12	3066.5	3095.74	4387.31	4045.04	4679.86	3970.23
M1107T350			1106.56	349.586	0.0164394	0.858467	0.990154	3703.55	4164.01	4629.93	3292.5	4419.66	4145	4665.84	4111.97	3980.85	4262.64	4306.62	4068.66	3369.25	3832.37	3719.43	5119.65	3578.06	3772.9	4990.84	4210.79
M1107T476_1			1106.97	476.338	0.292466	0.000470356	2.41462	1085.73	445.916	1205.59	882.64	436.709	706.39	483.502	810.759	1438.51	501.166	3009.26	1306.27	1410.99	3062.06	2115.89	2007.83	1877.16	2507.5	864.957	1147.57
M1107T476_2			1107.47	476.385	0.278582	0.00118467	2.15646	1184.09	653.365	1551.71	876.693	577.906	811.42	447.601	848.585	1916.43	710.52	3271.38	1516.52	1785.42	3103.52	2235.26	2131.15	1762.45	2709.8	833.5	1306.26
M1108T339_1			1107.51	338.616	0.140187	0.0263811	1.20001	1613.83	1945.36	2724.43	2391.09	1773	2136.99	2128.92	1930.13	2112.95	1786.93	2670.86	2650.21	2207.2	2307.75	3145.38	2712.35	1971.45	2409.73	1720.51	2857.06
M1108T339_2			1107.68	338.67	0.00591023	0.958742	1.00547	1940.58	1815.19	2334.96	2359.7	2670.02	1805.2	2062.44	1243.05	2767.67	1944.64	2096.86	1938.02	1648.02	2663.42	2067.83	3105.01	2592.2	1516.72	1662.78	1767.12
M1108T339_3			1107.94	338.825	0.23931	0.00159118	1.33367	2839.5	1147.32	2843.9	2025.55	2974.29	3001.83	1649.74	2751.85	3003.28	2676.34	3277.95	3361.01	2752.95	3461.69	3260.94	3090.9	3429.77	3404.75	3363	3823.44
M1108T339_4			1108.01	338.712	0.174036	0.00545874	1.18873	2912.96	1916.02	2040.53	2833.94	2761.95	2336.34	2486.24	2399.55	2454.87	2384.59	2419.87	3578.51	2498.75	2813.39	2869.32	2752.69	3088.91	3138.79	2923.53	3072.14
M1108T339_5			1108.05	339.068	0.167954	0.0286191	1.19174	2927.82	2629.58	2919.32	3084.62	2963.1	2952.22	1274.18	2839.02	3105.19	2645.93	3420.44	3461.16	2765.64	3462.23	3311.86	3405.45	3516.72	3479.69	3586.29	2173.8
M1108T339_6			1108.16	338.882	0.0199802	0.821687	0.980981	2686.37	2345.87	3008.74	1740.64	2791.3	2637.12	2947.98	1763.13	1702.86	2818.91	2818.71	1828.37	2125.35	3052.24	2338.52	2352.91	2758.79	2321.28	2332.77	2049.09
M1108T339_7			1108.28	338.687	0.0930655	0.13393	1.10845	2291.9	1609.63	2852.92	2892.64	2511.33	2487.11	2427.61	2484.83	2646.58	2523.3	2894.69	2952.14	2074.02	2675.22	2680.39	2630.19	3503.04	2910.99	2913.32	2175.63
M1108T339_8			1108.35	338.628	0.188337	0.0162628	1.36949	1383.99	2262.32	2682.05	2229.77	2516.25	1718.85	2586.62	788.105	1538.59	1290.78	2247.66	3153.03	2136.08	2943.95	1500.53	2752.35	3120.15	2567.57	3133.53	2461.77
M1108T419_1			1108.17	419.065	0.20372	0.203358	1.33515	1980.69		1703.56	2621.31	1320.68		1574.68	2144.57	1539.82	1410.29	553.916	3215.84	1533.37	315.093	2951.09	3438.44	3282.03	3199.65	1965.24	3403.87
M1108T419_2			1108.27	418.797	0.039948	0.875857	1.02692	1371.52		919.554	917.853	894.358		739.144	1158.87	1241	1237.9	458.366	1517.28	962.394		1251.83	1180.88	1617.27	663.97	518.018	1627.07
M1108T477_1			1107.98	476.948	0.229598	0.0016928	1.97799	1023.5	606.191	1195.97	970.995	629.3	583.539	421.893	555.359	1468.38	570.42	2431.81	1172.1	1333.58	2345.13	1788.44	1504.51	1083.01	2243.03	824.419	1148.44
M1108T477_2			1108.47	477.065	0.202333	0.000124871	1.93351	548.764	432.958	822.066	735.92	355.364	484.809	283.074	595.098	894.702	471.585	1512.59	868.566	1076.04	1412.65	1106.96	1087.66	918.753	1352.73	608.622	930.15
M1109T339_1			1108.67	338.623	0.00837398	0.962307	0.993005	2238.95	2293.54	2898.64	1929.74	2503.26	1504.46	1730.71	2303.78	1475.71	2027.83	2781.68	2575.32	2498.45	2895.04	963.367	2248.46	2726.23	847.05	2431.49	793.308
M1109T339_2			1109.03	339.323	0.00871252	0.896152	0.990957	2118.11	1671.54	2570.87	2038.76	1781.61	2237.7	2209.86	1473.24	2049.63	2159.9	2017.17	2141.69	1521.48	2244.36	1716.85	2171.63	2179.85	1539.07	2295.29	2300.17
M1109T339_3			1109.17	338.687	0.0808915	0.190477	0.888129	2704.71	2216.75	2401.74	2844.59	2130.72	2824.91	2168.62	1917.46	1969.13	2840.89	2388.75	2847.2	1377.29	2483.72	2082.61	2243.04	2790.33	1743.39	1646.92	1729.17
M1109T339_4			1109.28	338.742	0.0181668	0.708825	0.967587	2057.6	2125.52	1716.66	1910.2	2011.03	2672.88	1968.91	1757.59	1981.46	2556.68	2371.22	2547.41	1709.74	2387.48	2068.04	2088.48	2230.62	1560.72	2127.78	994.172
M1109T419			1109.18	419.15	0.132258	0.115931	1.32422	1049.79	1070.47	1381.99	1758.39	837.221	2521.15	1285.88	1287.96	1166.28	1503.26	3733.01	1227.89	2006.2	1307.57	1839.74	1993.28	1554.35	1465.39	1502.05	1727.43
M1109T420_1			1108.73	419.914	0.0182768	0.871909	1.06422	859.16	1920.15	1026.95	472.79	940.275	2436.86	686.45	420.578	881.926	1667.18	4632.76	1162.8	1054.38	1330.7	601.154	476.198	875.699	501.2	588.342	815.511
M1109T420_2			1109.23	419.898	0.125466	0.148624	1.35791	1096.94	1182.4	1492.26	1514.24	839.345	2233.34	1287.91	689.505	1116	1332.4	3864.67	1109.7	1975.55	1324.64	1841.07	1668.99	1683.7	1153.48	708.634	2029.52
M110T115			110.076	114.858	0.161485	0.147435	0.726504	3409.86	4834.16	4880.18	2782.62	2913.14	2390.97	4759.62	2345	1783.15	840.41	856.791	3518.92	1195.89	4159.74	2488.49	3004.35	1145.21	2492.34	2276.78	1338.86
M110T146			110.068	146.253	0.215489	0.256192	1.16509	12922.9	15577.4	18528.5	9459.86	10163.8	9376.8	11969.2	6816.19	8521.83	10796.7	9467.86	13879.2	7779.54	12571.2	13663.1	19457.7	17418.9	16415.3	10048.2	12274.1
M110T168			110.032	167.972	0.544497	0.0563663	1.71823	6549.16	9495.07	7110.15	8443.11	7037.75	10463.7	9434.91	5487.24	7757.66	8868.8	28633.6	12164.5	14634.9	30910.5	10474	10457.4	10365.1	7341.22	4101.77	9488.16
M110T213			110.032	213.288	0.387426	0.134135	1.54703	4762.01	7574.94	4879.16	6137.95	7262.05	9837.66	12498.3	7130.94	5830.83	7778.83	25033.4	8066.96	24646.5	15851.1	7789.81	5524.96	10150.2	4388.85	5335.6	7217.42
M110T239			110.068	238.789	0.263103	0.280889	1.11777	19599.9	19610	17520.7	22630.5	25725.4	27356	23347.5	19173.6	16963.7	24267.8	36424	20850.2	18062.7	18024	21524.4	27529.2	32374	19982.2	26465.3	20420.3
M110T286			110.004	285.714	0.251836	0.00758157	1.9331	1119.68	667.048	1276.97	949.567	1480.43	829.438	778.178	1014.4	1180.26	1035.64	1611.28	1920.11	1532.86	4753.89	1845.27	1729.67	1435.02	1684.05	1509.54	1950.34
M110T334			110.024	333.937	0.369685	4.56294e-06	3.52756	887.633	481.994	674.231	648.397	632.116	728.431	518.636	359.096	490.468	549.041	2029.31	1505.54	1958.66	4041.48	1943.94	1899.92	2339.77	1818.91	1487.33	2034.78
M110T349			109.913	349.077	0.00353626	0.866507	0.986596	1400.8	834.952	1468.27	1299.2	1099.19	1368.78	1453.99	1245.35	1431.37	1546.59	1169.92	1329.77	808.537	1552.94	1319.57	1612.47	1473.31	993.553	1294.68	1417.5
M110T410			110.068	409.696	1.75551	0.0769172	1.12641	556618	562197	489451	580116	494816	692994	632303	510697	512394	637646	804863	566921	567501	509247	562292	768195	724507	629696	668289	584344
M110T42			110.076	42.134	0.112742	0.0148524	1.33114	787.351	837.907	848.743	747.53	712.563	393.878	653.173	937.38	671.947	900.792	850.24	639.173	741.827	1050.66	1192.92	1173.35	966.85	1458.54	1085.87	812.496
M110T429			110.032	428.813	0.0854264	0.559808	1.09455	9286.74	9279.96	12687.1	9445.75	12570.8	9460.8	15018.2	1476.66	8446.65	8405.83	11663.6	16688.7	13973.7	9185.89	10240.1	8758.57	6593.96	6191.31	12148.9	9718.1
M110T47			110.057	47.372	0.243608	0.206693	1.27759	2170.76	5697.58	3153.43	8544.96	7408.29	7144.94	7707.62	13557.9	5209.93	7134.21	10180	9294.54	2871.92	2575.18	9139.02	11855	9752.64	10880.5	11305.5	8676.47
M110T96			110.02	96.0375	0.219655	0.00630305	1.43753	1508.57	1831.12	1788.28	1307.32	1592.34	1800.01	1523.56	1854.75	602.221	1261.67	2550.48	2475.9	2085.81	3002.71	1749.2	2818.05	2017.88	2075.73	1164.7	1722.93
M1110T338			1110.42	338.265	0.199238	0.00187834	1.2789	2031.9	1572.47	1985.12	2207.01	2291.15	2320.9	2353.82	1726.18	2451.15	2683.37	2243.89	3127.97	2958.38	3537.78	2836.43	2673.96	2573.05	2396.35	2970.22	2335.78
M1110T339_1			1109.65	338.728	0.0221458	0.825387	0.980652	2354.52	2624.7	1620.23	3122.93	2641.18	2383.15	2689.1	1811.04	2398.51	2429.23	2970.19	2353.75	1851.34	1402.66	2149.08	2333	2832.21	2203.2	2942.19	2571.19
M1110T339_2			1109.81	338.53	0.0828895	0.205633	1.08659	2258.56	2635.71	2299.79	2629.7	2873.26	2572.08	2879.21	2630.72	1933.27	1604.89	3131.05	2387.01	2616.85	2251.51	2618.94	2617.61	2291.06	2677.91	3098.55	2732.41
M1110T339_3			1109.92	338.715	0.190514	0.00476059	1.22335	1703.91	2467.21	3123.5	3278	2423.31	2773.5	2858.54	2576.35	2624.33	2439.02	3283.04	4066.51	2968.57	3562.97	3097.22	3235.86	3089.55	2669.09	3157.93	3003.8
M1110T339_4			1109.93	338.884	0.215884	0.00217534	1.24614	2352.99	2554.35	3169.39	2898.69	2755.59	2829.89	2828.6	3239.64	2604.85	2992.92	2899.39	4066.51	3127.26	4022	4336.87	3283.17	3973.19	2705.18	3314.95	3446.17
M1110T339_5			1110.31	338.722	0.0900925	0.11602	1.07064	3049.88	2434.11	2784.41	2906.5	2292.68	3329.47	2797.67	2370.37	2919.58	2711.37	3044.33	2805.21	2644.59	3060.04	2806.44	3120.65	2957.15	2840.11	3297.81	2969.09
M1110T339_6			1110.43	338.673	0.215013	7.34048e-05	1.27638	2133.25	1561.46	2324.78	2102.63	2180.72	2110.77	2125.66	2074.5	2455.37	2117.65	2229.5	3055.33	2515.54	2975.72	2401.8	2837.74	2550.99	2927.22	2946.49	2601.96
M1110T340_1			1109.66	339.521	0.0556063	0.426209	0.923307	2960.9	2208.78	3363.13	3080.01	2842.29	2969.57	3237.37	2680.54	2923.61	2120.9	3181.14	2426.84	2014.25	3371.32	1400.42	2913.6	1579.76	2681.24	3466.11	3175.34
M1110T340_2			1110.17	339.82	0.0229322	0.689399	1.02934	2448.51	1709.99	2082.7	2013.17	2279.51	2442.5	2134.28	1814.79	2353.18	2478.33	2400.99	3192.59	1992.92	1811.81	2007.13	2022.11	2625.96	2147.71	2300.1	1894.1
M1110T341			1110.16	340.729	0.0705864	0.290243	1.11763	1455.17	1715.39	1890.06	1741.52	986.43	1555.58	2317.78	1811.59	1372.08	2241.21	2083.85	2124.99	2228.17	2499.58	1930.38	1778.27	877.493	1799.33	1981.48	1793.14
M1111T214			1111.28	213.828	0.14145	0.172805	1.6173	604.634	1209.37	513.195	816.826	1081.78	1687.77	2062.35	370.975	525.919	1174.39	3518.42	993.526	3972.51	2414.31	1199.61	380.098	1570.4	495.602	599.181	1105.7
M1111T339_1			1110.63	338.842	0.0352294	0.415651	0.937288	2257.24	2117.88	2237.53	1940.2	1793.68	2484.17	1723.44	1866.76	1705.78	1643.81	2124.41	1762.34	1492.31	2050.87	1515.58	1974.99	2087.64	1365.2	1579.32	2578
M1111T339_2			1110.81	338.616	0.264428	5.89054e-05	1.38149	2097.26	1954.69	1840.64	2413.08	2189.17	2540.84	2295.1	1962.78	2316.06	2055.15	2307.67	3584.46	3091.83	2916.8	2704.18	3714.69	2527.65	2743.11	3041.31	3297.92
M1111T339_3			1110.93	338.844	0.232381	0.00235673	1.25697	2806.98	2902.77	3156.49	2797.23	2842.74	3038.9	3715.75	2610.06	2218.72	2310.92	3387.25	3729.52	3158.64	4427.97	3015.05	4229.29	3754.78	2924.32	3677.22	3394.62
M1111T339_4			1111.15	338.595	0.0458202	0.621777	1.0445	2550.69	1739	2079.53	1884.06	1123.04	1981.64	2159.13	1854.87	2006.66	1959.54	1615.3	2646.75	2314.54	2143.94	1605.88	2523.33	1715.82	1968.78	1492.33	2172.01
M1111T339_5			1111.3	338.643	0.201615	0.00943366	1.41574	1374.3	1805.09	1839.33	2244.31	745.172	2090.43	1176.91	1087.4	1574.06	1958.39	2666.8	1707.22	1350.42	3173.47	2017.46	2753.57	2482.91	2090.77	2090.31	2170.8
M1111T339_6			1111.43	338.599	0.179977	0.00291419	1.34532	1236.27	807.169	1896.32	1947.67	1844	1537.71	2038.67	1206.32	1768.53	1551.63	2503.97	2524.4	1825.33	2216.76	1763.48	1869.81	1947.38	2538.94	1890.5	2221.58
M1111T339_7			1111.48	338.537	0.00858174	0.832553	1.01794	1709.17	1360.85	1473.44	2155.34	1826.48	1518.38	1490.46	1190.89	1465.94	2022.3	1660.54	2020.76	1917.67	1867.7	1922.86	1145.77	1316.51	1291.59	1733.73	1627.06
M1111T342			1110.73	342.115	0.0388628	0.554954	1.1039	579.266	1602.52	2269.1	2208.31	1634.65	1417.49	769.757	1117.44	1805.32	2344.34	2257.18	2615.17	667.487	2234.31	1459.61	1412.69	2347.52	1369.55	1625.05	1395.83
M1111T349			1110.52	349.355	0.0532292	0.32527	1.1044	977.219	1254.58	1417.66	1451.06	1725.96	1394.14	1176.89	1412.61	1080.72	1023.02	1608.4	921.754	1022.3	1403.99	1600.27	1333.07	1552.43	1185.74	2166.99	1467.14
M1112T213			1112.29	213.369	0.0786482	0.298386	1.37967	298.133	789.056	370.387	590.929	815.959	993.576	1553.6	250.027	283.227	868.192	1826.38	668.487	1933.16	1538.49	641.308	195.896	1214.82	365.588	277.013	738.688
M1112T339_1			1111.58	339.197	0.0207389	0.813044	1.02128	1902.86	2096.63	2034.19	2327.37	1783.5	2445.9	705.517	1827.95	1754.32	2221.26	2270.8	1933.48	1594.38	2254.26	2012.49	1722.32	2011.51	1691.22	2108.38	1907.15
M1112T339_2			1111.81	338.719	0.056235	0.371362	1.10142	1253.4	1599.02	1531.22	2046.16	1648.68	1884.89	2230.66	1190.02	1419.36	1502.47	2620.24	2412.99	1248.04	1296.36	1629.67	1938.06	1707.26	1908.25	1887.98	1310.73
M1112T339_3			1111.91	338.886	0.0905653	0.146399	1.14389	1919.22	1097.74	1920.63	1722.96	1879.92	1609	2591.52	1267.64	2047.15	2087.96	2672.4	2283.35	1740.57	2026.57	1840.75	2135.58	2245.95	1436.57	2236.35	2136.35
M1112T339_4			1111.93	338.733	0.118781	0.0976012	1.21004	1782.36	1096.47	1885.09	1786.34	2066.84	1658.01	2320.59	1266.13	2398.36	2129.7	2584.88	3189.73	1696.92	2209.15	1277.51	2121.46	2622.56	1770.28	2643.59	2136.35
M1112T339_5			1112.25	338.937	0.128437	0.072168	1.19644	1681.23	1854.9	2286.25	2432.78	1508.72	2936.17	1269.92	1409.63	1975.79	2124.11	2690.44	2107.11	1435.08	2664.93	2240.77	2479	2623.71	2352.29	2255.36	2457.38
M1113T339_1			1112.59	338.996	0.147704	0.0592744	0.809529	1861.64	2015.08	2398.3	2163.63	2155.78	2194.31	2832.88	1976.83	1835	2477.25	2184.03	1644.1	1521.94	2051.41	1981.59	567.602	2779.9	1359.89	1866.63	1780.27
M1113T339_2			1112.75	338.733	0.0514056	0.493842	1.0676	2085.87	1964.44	1754.2	2382.01	2487.45	2313.96	1554.49	1404.02	1305.4	1938.36	2318.71	1529.37	2068.84	1977.32	2367.98	2077.16	2495.1	1145.93	2129.42	2377.69
M1113T339_3			1112.92	339.315	0.0735439	0.377525	0.891254	1429.48	2409.25	2345.99	1770.47	2824.65	1821.23	1874.69	1510.19	1456.55	2525.86	3050.51	2478.2	1544.85	1803.62	1376.71	1636.79	1818.3	1487.12	1086.98	1513.79
M1113T339_4			1113.09	338.903	0.181901	0.00803815	1.22088	2267.12	1750.23	2395.65	3177	2174.45	2344.42	3002.6	2612.62	2449.75	2283.57	3708.39	3149.13	2124.59	3100.73	2895.61	3016.42	2839.42	3279.52	2949.86	2795.84
M1113T339_5			1113.24	338.632	0.116449	0.24948	1.11411	3599	2683.86	2958.54	3489.81	3160.25	3066.1	3583.49	3134.46	1857.25	2392.64	4122.42	3735.75	1824.4	4091.14	3463.53	3134.34	3273.05	3451.47	2471.02	3773.03
M1113T339_6			1113.35	338.656	0.228815	0.00119758	1.22919	3457.3	2185.43	3124.5	3070.24	3300.28	3387.99	3993.57	3126.26	2724.54	2936.2	4565.82	4048.96	3396.41	3742.26	3531.5	3796.82	3985.97	3505.9	4131.2	3776.68
M1113T339_7			1113.42	338.583	0.140913	0.0304653	1.20744	1944.5	1864.35	1741.5	1211.74	1918.61	1865.75	2384.54	1861.68	1508.5	1645.25	1939.94	3052.48	2130.47	2078.31	2551.62	2081.21	2295.02	1616.75	1888.79	2034.61
M1113T340_1			1112.7	340.416	0.0571018	0.544941	1.07842	2244.41	1865.97	2171.89	2657.69	2388.75	1755.52	2419.37	1365.72	1495.1	1781.95	2241.13	1905.69	1905.09	2783.36	490.028	2584.36	2501.41	2379.92	2007.08	2928.1
M1113T340_2			1112.84	340.153	0.138774	0.0368259	1.19012	2016.7	2116.16	2399.08	1392.26	2567.35	2042.54	2292.32	2167.53	1232.05	2221.68	2644.73	2838.43	2349.39	2261.42	2038.89	2432.16	2386.5	1795.37	2848.83	2739.55
M1113T340_3			1112.91	339.902	0.0818124	0.16706	0.910612	1931.27	2058.12	2429.2	1854.85	2650.46	2241.07	1999.08	1693.74	1540.15	2318.78	2081.8	2200.86	1819.6	1993.04	1576.87	1773.88	1920.4	1635.12	2164.81	1698.51
M1114T339_1			1113.73	338.661	0.156255	0.0130089	1.1991	2216.19	2335.42	2277.45	2537.27	2018.3	2291.6	1744.79	1590.35	2041.29	1959.13	2505.1	2505.95	2377.7	3088.01	2499.12	2237.6	2096.32	2273.43	2304.81	3307.15
M1114T339_2			1113.74	338.7	0.176452	0.0362467	1.23412	2283.75	2934.17	2720.59	1991.01	1542.05	3214.48	3447.62	2790.34	2674.66	2071.62	3889.93	3258.87	3139.02	3411.1	1573.76	3185.74	3185.84	3341.76	3356.15	3338.13
M1114T339_3			1113.85	338.536	0.222112	0.000360647	1.24825	1984.17	3133.69	2689.82	2890.54	2859.29	2449.1	2623.61	2849.37	2590.6	2373.63	3032.21	3616.44	2959	3338.36	3149.42	3704	3159.45	2744.87	3771.78	3532.89
M1114T339_4			1114.09	338.825	0.129929	0.0520979	1.22938	1732.36	1431.45	1768.02	2318.61	1884.63	1380.29	1727.09	1434.94	1774.01	1757.63	2278.41	2320.26	1122.81	2066.76	2992.75	2094.21	1941.69	1516.17	2710.25	2113.06
M1114T339_5			1114.21	339.345	0.0271448	0.704345	1.03729	1882.82	1588.3	1965.29	1937.23	2165.16	2529.85	1608.56	1783.12	1656.97	2181.3	2610.18	1502.75	1307.81	2726.85	1828.02	1391.03	2154.17	1886.36	2514.1	2097.01
M1114T339_6			1114.24	338.93	0.000335036	0.899492	1.01185	1706.43	2255.19	2374.42	1898.91	2204.65	2621.34	1701.56	1841.46	1754.84	2263.36	2695.32	1578.99	1450.36	2191.75	1899.03	1465.94	2920.9	1962.82	2467.07	2234.4
M1114T339_7			1114.35	338.56	0.204602	0.000744249	1.21632	2500.85	2760.29	3253.05	3097.44	3271.92	2870.48	3141.69	2745.88	3634.69	2697.84	3863.18	3748.61	3684.54	3302.18	3605.74	3536.73	3284.4	3141.16	3848.94	4442.67
M1114T340			1113.6	340.329	0.0333433	0.663824	1.04077	2268.19	874.51	2527.21	2355.58	2580.77	2526.34	2924.87	2157.86	2142.73	2206.08	2154.17	1920.84	1726.78	2559.36	2472.52	2708.84	2758.98	1979.39	2719.79	2483.41
M1114T350			1113.92	349.957	0.0942329	0.061243	1.15389	1032.15	986.143	1500.06	1316.2	1387.29	1190.19	1280.42	1655.37	1168.01	1334.93	1974.18	1279.46	1319.36	1571.15	1659.65	1513.4	1659.31	1321.07	1330.79	1200.07
M1114T379			1114.12	379.407	0.129885	0.0698841	1.58588	1021.37	399.646	1205.15	973.974	687.566	266.848	784.212	390.436	478.401	903.17	176.304	880.618	255.347	1513.26	2163.66	1509.27	1519.7	1223.55	916.928	1118.24
M1114T493			1114.42	493.284	0.120307	0.0188057	1.58693	468.146	369.298	586.671	473.066	336.071	473.679	327.617	290.637	384.832	450.408	639.553	547.77	528.488	1438.01	624.227	651.673	534.126	704.492	427.479	506.472
M1115T339_1			1114.84	338.62	0.0231392	0.813716	1.01972	1944.6	2947.13	2841.79	3011.49	2685.42	2708.02	3058.11	2569.34	2379.75	2618.21	3417.89	3769.04	1976.95	3098.2	2438.68	3161.53	1889.2	2535.04	2571.82	2433.19
M1115T339_2			1114.85	338.629	0.207605	0.009092	1.30677	2578.07	1938.14	2114.14	3275.84	2870.31	2947.92	2905.3	1389.27	1631.41	1963.92	2596.56	3500.94	2952.1	2588.66	2908.67	3182.07	3511.53	2458.74	3794.23	3365.04
M1115T339_3			1115.01	338.964	0.00903834	0.768108	1.01662	1989.41	1849.72	2064.63	2088.68	2096.82	2366.61	2270.52	1902.08	2058.34	2458.4	2798.38	2192.69	2241.93	1826.7	2313.94	1938.63	2381.91	1768.1	2182.32	1851.94
M1115T339_4			1115.02	338.633	0.0569325	0.400755	0.955764	1970.6	2107.12	2064.63	2088.68	2543.23	2366.61	2363.67	2141.15	2294.09	2698.48	2149.6	2247.69	2244.04	1826.7	2419.19	1983.96	2620.6	1828.15	2464.96	1851.94
M1115T339_5			1115.12	338.7	0.197203	0.00314182	1.17307	3307.09	3274.54	3445.57	3910.22	3510.91	3452.39	3500.02	3145.39	2953.55	3079.12	4206.84	4444.22	4211.09	3745.51	3584.11	3699.14	3477.25	3175.37	4236.56	4610.12
M1115T339_6			1115.12	338.623	0.115616	0.128325	1.09318	4401.77	3005.78	3475.25	3246.8	3288.2	3430.98	3336.34	2655.81	2652.72	3168.3	3843.07	4389.78	3566.97	3581.36	3178.84	3324.76	3460.6	3263.97	3652.62	3443.53
M1115T339_7			1115.21	339.173	0.0129043	0.88056	0.982595	2083.88	1163.48	2907.39	1407.44	1764.87	2057.52	2292.97	1597.65	1193.06	1710.45	1824.15	1648.49	1579.41	2049.95	1335.17	1756.98	1900.47	1672.13	2675.48	1420.1
M1115T339_8			1115.35	338.719	0.11912	0.0199313	1.11049	2405.43	2388.17	2620.4	2794.65	2321.47	2218.96	2782.29	2542.33	2548.04	2634.02	2805.86	3094.61	2577.75	2506.63	2670.87	3005.69	2694.11	2979.18	2400.28	3311.18
M1115T340			1114.71	339.957	0.0567959	0.249895	1.06595	1233.65	1361.29	1697.41	1756.29	1689.61	1489.13	1551.19	1623.21	1351.79	1494.41	1820.04	1692.64	1249.34	1839.54	1413.56	1860.14	1646.53	1723.87	1574.51	1433.44
M1115T341			1114.89	340.729	0.0237366	0.807104	1.02553	2171.37	1209.45	3376.34	3078.47	2796.98	2847.32	2236.38	2746.98	2700.74	2657.82	3361.56	2647.73	2658.54	3029.82	2219.26	2643.44	3699.91	2326.21	1695.47	2199.18
M1115T419			1115.28	419.154	0.0842507	0.467533	1.093	5695.6	3043.13	5332.52	5748.99	4393.19	2519.87	4508.16	4895.98	3378.29	5711.21	3529.3	5640.05	3629.38	2531.55	5336.76	6399.88	5717.94	4605.62	5333.1	6709.55
M1115T51			1114.7	50.53	0.220166	0.327601	0.650999	8435.65	295.292	1001.74	1349.65	10869.2	16878.8	594.702	539.916	8302.06	11171.6	6076.41	560.485	8329.95	2372.79	1586.56	2951.93	3177.06	2544.91	3058.75	8035.61
M1116T148			1116.38	147.613	0.180138	0.0753719	1.60353	820.999	1165.45	1297.93	409.726	331.698	2268.01	2077.78	848.349	3941.39	342.398	1842.62	2075.55	2654.59	2517.07	2745.43	2198.54	3546.24	1368.88	843.885	1860.88
M1116T338			1115.71	338.231	0.175195	0.00053548	1.20652	1845.76	1739.21	2501.13	2246.77	2217.34	2070.74	2098.12	1989.8	2101.45	1783.43	2450.49	2743.89	2030.8	2660.18	2296.94	2529.57	2402.46	2379.07	2671.57	2681.79
M1116T339_1			1115.62	338.771	0.0285795	0.755662	1.03514	2175.67	1284.36	2167.33	1139.87	2121.12	2098.12	2762.22	2184.63	2000.97	2251.54	2707.89	2531.62	1504.8	2271.37	1671.37	2548.79	2049.08	1906.48	2573.15	1130.71
M1116T339_2			1115.7	338.584	0.0699566	0.306229	1.11119	1749.57	1732.83	2586.93	1521.93	2332.87	2239.08	2317.11	2138.19	1917.41	1783.43	2822.1	1779.43	1961.37	2065	2412.02	2632.51	3084.82	2341.61	2460.95	1018.76
M1116T339_3			1115.85	338.722	0.0762128	0.241379	1.18842	1030.29	1118.53	1299.3	1645.42	2297.36	1710.9	2141.5	891.368	2396.81	1864.83	1557.04	2297.96	2025.43	1337.45	2227.8	2303.18	2604.72	2216.7	2287.61	627.76
M1116T339_4			1116.03	338.822	0.215093	0.002605	1.30533	2327.52	2076.54	1837.42	1547.7	2409.19	1895.14	1795.39	2050.41	1950.14	2002.55	2610.29	2647.05	2335.3	3342.68	1917.6	3102.96	2358	1848.68	2839.78	2963.38
M1116T339_5			1116.12	338.739	0.0708151	0.511372	1.05852	3059.93	2414.79	2815.41	2756.23	3292.82	4677.59	2689.84	2752.89	3113.55	2627.24	3390.24	3270.61	3204.57	3228.99	2675.04	4240.34	3136.27	2397.26	3745.79	2678.55
M1116T339_6			1116.36	338.865	0.125556	0.0742707	1.22097	1100.55	1773	1740.01	1378.98	1403.01	1699.66	2239.38	1882.62	1154.23	1798.64	2229.93	2161.31	2055.95	1872.67	1177.98	2524.2	2711.54	1880.77	1826.36	1302.51
M1116T419			1116.28	419.141	0.0296512	0.927747	0.989066	3382.11	1602.52	5207.32	4104.25	3184.85	2793.72	2793.6	2651.82	3283.59	3928.86	2808.08	3325.93	3163.19	1526.19	2978.53	3386.58	4026.77	3517.3	3450.97	4389.01
M1116T420			1115.74	420.425	0.00522161	0.991852	0.997147	683.492	851.419	2476.55	741.793	1045.41	2036.46	964.705	585.024	969.588	1402.68	2670.84	1231.69	2171.82	1819.78	637.745	403.702	1115.78	295.994	383.584	992.664
M1116T50			1115.7	50.318	0.210796	0.300481	0.585144	4233.58	179.779	450.999	873.77	10400.5	11143.4	475.557	227.058	7134.3	5427.95	3292.75	137.476	8547.17	1107.94	745.261	960.011	2180.56	1303.87	1155.81	4294.87
M1117T147			1116.88	147.295	0.077079	0.186749	1.43461	359.812	414.975	451.71	159.956	106.966	737.95	775.159	241.729	1325.4	97.0077	634.015	632.829	764.146	816.641	951.136	601.585	1159.19	389.997	254.334	496.698
M1117T148			1117.38	147.735	0.127189	0.125798	1.51897	636.17	767.479	904.582	344.126	187.323	1478.76	1410.25	495.265	2934.98	261.084	1349.91	1436.92	1653.12	1500.68	2009.45	1431.33	2284.07	928.371	616.115	1098.7
M1117T214			1117.29	213.961	0.1114	0.243932	1.32879	703.586	1118.59	917.082	1020.6	1318.78	1972.23	2394.77	1212.06	968.904	1503.81	3303.74	1394.65	3391.62	2562.75	1283.25	663.754	1721.84	655.194	995.604	1475.2
M1117T339_1			1116.62	338.962	0.0036264	0.876398	0.988107	1825.85	1876.64	1839.96	2104.44	1904.5	981.753	1816.61	1810.97	1341.73	1692.69	1451.85	1738.43	1734.35	2111.5	1801.21	1628.47	1722.81	1314.26	1450.96	2036.79
M1117T339_2			1116.64	338.623	0.0708143	0.225449	1.06776	2217.34	2331.54	2799.5	2478.51	2789.72	2537.42	2806.42	2566.27	1760.83	2014.9	2941.23	2452.71	2326.61	2607.35	2669.12	2465.7	2504.99	2318.54	2870.38	2792.59
M1117T339_3			1116.77	338.625	0.081251	0.352344	1.08703	3183.42	2573.02	3324.09	3419.16	2472.05	2982.25	3701.55	2807.47	2391.86	2610.45	4833.62	2632.78	2382.9	3122.19	2578.38	3119.19	3275.71	2861.6	3313.13	3910.19
M1117T339_4			1116.88	338.871	0.0356167	0.62372	0.960972	2005.55	1463.16	2229.09	1798.39	2319.04	1768.68	1605.72	1589.91	1967.13	2025.03	1879.71	1881.74	1033.67	2058.21	2166.99	1426.13	2144.2	1834.75	1518.13	2095.58
M1117T339_5			1117.12	338.858	0.0603305	0.374785	1.05624	2766.83	2266.13	2903.06	2719.93	3173.81	3065.26	3042.75	1983.36	2445.41	2522.66	2929.28	2741.33	2899.85	3419.65	2369.25	3043.34	3113.96	3100.35	2359.71	2424.65
M1117T339_6			1117.25	338.739	0.178361	0.0023387	1.16202	2771	2778.52	2425.84	3337.06	3060.38	2792.56	2754.83	2721.83	2692.19	3139.91	3399.14	3440.29	2852.31	3378.93	2910.98	3426.4	3273.44	2982.93	3905.6	3517.4
M1117T339_7			1117.27	338.536	0.113418	0.0428638	1.08596	2646.21	2555.68	2656.91	3181.69	2768.5	2953.97	2657.42	3014.15	2737.42	2966.82	3188.96	2529.58	2760.4	3346.16	2785.42	3307.96	3146.67	3245.03	2920.49	3326.85
M1117T339_8			1117.39	338.846	0.0945992	0.181702	1.16211	1511.32	1049.46	2176.49	2264.53	2366.12	1613.75	1121.62	1284.5	2338.91	1451.47	1862.16	2755.02	1488.03	1981.75	1937.6	2496.6	1913.14	1801.3	1878.01	1849.29
M1117T419			1117.28	419.276	0.0503565	0.639891	0.908374	1562.55	539.546	2185.73	808.03	1654.74	144.721	1510.19	1146.13	1063.63	1344.4	995.87	1023.55	1639.55	232.549	1408.34	922.42	1521.98	728.446	970.546	1420.59
M1117T49			1116.71	48.598	0.13826	0.234222	0.369593	855.701	104.749	325.061	279.342	1495.53	6414.24	168.833	55.4199	593.404	1686.96	380.455	48.6012	1102.64	472.134	299.291	436.945	461.275	318.758	277.62	629.718
M1118T148_1			1117.88	147.942	0.0598297	0.250485	1.34293	297.952	297.589	425.456	163.247	135.012	678.976	882.918	216.228	1057.47	128.807	410.682	575.544	706.574	502.469	843.37	715.09	874.393	393.671	232.438	498.405
M1118T148_2			1118.38	147.736	0.1266	0.0960375	1.50188	582.176	867.222	737.509	310.041	237.405	1494.78	821.834	577.165	2302.87	301.104	1179.22	1188.17	1558.47	1262.21	1257.75	1411.1	2010.11	851.242	595.942	1049.44
M1118T214			1118.29	213.871	0.113297	0.243114	1.41154	630.3	1198.96	573.068	747.11	1085.55	1495.52	1952.57	925.53	921.597	1214.63	3447.24	1135.11	3145.79	2316.16	884.145	441.271	1466.38	546.149	732.963	1051.51
M1118T338			1117.9	338.146	0.0171739	0.709597	1.02461	1366.65	1860.97	1918.2	1996.11	1692.14	2146.9	1536.66	1448.64	1941.07	1937.35	1866.92	2402.39	1801.09	1902.83	1626.56	1789.51	1971.15	1809.84	1384.69	1728.79
M1118T339_1			1117.64	338.687	0.158226	0.0525722	1.20737	2433.4	2366.31	2661.47	2903.26	2432.16	1491.84	2558.71	2553.96	1614.69	1912.2	3281.78	3160.85	2583.34	3353.13	2433.5	2954.47	3372.47	2664.08	2158.26	1720.8
M1118T339_10			1118.39	338.845	0.148066	0.0127544	1.27445	1436.14	1521.31	2069.91	1629.32	1037.31	1505.03	1436.59	1601.44	848.472	1700.81	1923.54	1783	1753.26	2161.58	2536.36	1413.72	2021.33	1573.96	1712.23	1965.46
M1118T339_2			1117.76	338.595	0.0718236	0.252507	1.07076	2859.12	3024.84	3508.71	2949.7	3555.82	2996.56	3747.2	2439.62	3286.77	3143.15	4214.49	3819.61	3310.43	3221.51	3341.15	3480.43	3494.73	2611.08	2809.42	3438.35
M1118T339_3			1117.88	338.871	0.0329861	0.757443	1.02911	1669.61	1860.97	1918.2	2003.25	1692.14	2146.9	1536.66	1448.64	1613.43	1171.13	1676.37	2124.66	1801.09	1902.83	1626.56	2626.71	1198.9	1809.84	1396.88	1393.69
M1118T339_4			1117.98	338.607	0.0554139	0.441788	1.08539	2025.27	1920.73	2361.24	1810.54	2225.33	2444.28	1704.34	1433.82	1562.05	2049.97	2410.29	1361.45	1706.22	2966.05	2272.87	1623.3	2984.95	1449.35	2299.77	2131.7
M1118T339_5			1118.05	338.784	0.107837	0.160162	1.17457	2308.24	2464.99	2646.44	1925.74	2682.03	1919.34	2482.27	1154.66	2113.57	1595.7	2790.59	3063.7	1329.85	2865.32	2628.5	2100.7	3090.18	1531.26	3002.03	2608.04
M1118T339_6			1118.26	338.683	0.0654835	0.310322	1.05709	2595.94	2234.21	2455.97	2527.03	3076.7	2985.79	2758.75	2312.85	2714.18	2529.75	3321.78	2701.07	2671.05	2852.17	2738.14	2797.81	2992.08	2403.92	2046.21	3162.31
M1118T339_7			1118.26	338.674	0.100928	0.12801	1.10381	2536.6	2302.59	2125.91	2851.13	3098.18	3077.18	2732.58	2292.18	2678.58	2654.21	3757.15	2701.07	2466.14	2831.51	2243.01	2783.67	3277.14	2859.06	3252.33	2913.41
M1118T339_8			1118.28	338.633	0.130104	0.0547369	1.14006	2148.73	2568.86	2260.56	2329.47	3325.61	2615.79	2920.1	2107.47	2019.79	2579.57	3073.63	2988.26	2642.38	3413.84	2348.77	3025.18	2597.19	2306.82	2916.23	3047.7
M1118T339_9			1118.32	338.834	0.102076	0.0857508	1.11076	2148.73	2177.15	2304.42	2392.53	2804.28	2672.49	2530.43	2107.47	2491	1928.88	3073.63	2553.24	2703.57	2710.36	2423.65	2349.56	1993.77	2306.82	2916.23	3135.75
M1118T341			1118.12	340.502	0.0676873	0.215367	1.06307	2227.24	2964.63	2981.44	3451.3	2842.06	2744.15	2963.82	2852.26	2897.84	3179.87	3126.77	3855.53	2792.08	2929.17	2868.05	3034.35	3420.96	2829.83	3152.41	2931.17
M1119T148_1			1118.86	147.757	0.0868569	0.132186	1.42192	383.934	436.49	508.501	213.933	174.965	825.242	770.302	391.914	1447.95	211.535	856.461	803.477	906.305	654.241	977.205	848.222	1129.88	510.964	358.91	582.617
M1119T148_2			1119.03	147.73	0.0422483	0.392109	1.29506	247.796	277.919	306.301	122.435	88.7036	459.951	715.532	162.759	986.663	89.9874	332.781	532.633	418.842	361.748	537.048	522.127	971.393	271.223	183.592	347
M1119T148_3			1119.37	147.649	0.101956	0.102697	1.45276	469.824	668.636	641.398	279.758	200.235	1021.5	1006.17	379.575	1672.74	240.398	903.12	814.293	1140.44	983.454	1266.38	918.46	1517.16	688.529	481.719	845.95
M1119T214			1119.29	213.889	0.0971502	0.216269	1.39658	463.731	934.049	521.09	637.767	856.06	1210.56	1030.21	510.362	800.487	988.286	2470.73	846.569	1996.25	1764.63	844.753	322.362	1239.94	413.002	478.372	729.834
M1119T339_1			1118.54	338.839	9.0635e-05	0.906831	1.01062	1636.19	2202.53	2495.68	2397.93	2594.38	2567.5	2722.49	2128.81	1989.25	2495.73	3154.51	2450.06	2367.37	1991.44	1226.47	2002.05	2207.9	2387.03	2517.4	3173.03
M1119T339_2			1118.65	338.583	0.0894292	0.265725	1.10804	2066.83	1782.91	1942.43	2703.62	2358.56	2193.73	2694.33	1892.38	2169.54	2370.13	2415.04	2641.09	2487.83	3706.02	2002.35	2574.86	1418.82	2417.69	2212.89	2693.54
M1119T339_3			1118.76	338.742	0.238793	0.000127545	1.37133	1620.23	2150.84	1698.15	2195.22	2362.72	1799.77	1874.34	1519.96	2840.7	2480.47	2859.76	2948.08	2667.09	3121.01	2688.87	3164.52	2980.3	2419.01	2442.2	2879.5
M1119T373			1118.7	372.908	0.0331154	0.483642	0.8727	629.028	739.943	548.016	1264.92	699.094	760.017	355.7	683.212	645.388	561.322	1337.52	593.146	385.737	801.668	422.122	277.113	313.897	575.109	598.789	704.87
M1119T395			1119.33	394.937	0.224739	0.218238	0.689334	2435.07	7132.38	5036.14	3849.35	5546.76	11927	6864.08	4385.89	3131.42	5174.99	6861.44	3481.79	12008.2	4169.8	1232.8	1990.19	1425.15	2124.54	2910.47	2041.92
M1119T447			1118.97	446.753	0.0878906	0.0122652	1.44576	340.132	294.293	429.511	447.335	313.186	310.951	171.505	254.196	425.507	314.042	233.06	404.061	286.78	570.115	601.098	439.18	706.627	554.461	483.317	493.277
M111T27			111.124	27.4915	0.101187	0.352968	1.46024	456.761	535.494	701.003	445.357	3571.27	774.956	3159.27	492.166	602.487	3014.16	565.458	2464.12	543.6	480.582	444.692	3278.44	581.353	3239.51	4205.55	4279.29
M111T322			111.052	321.655	0.816556	3.3806e-06	1.78289	9720.2	9773.49	9249.66	12511.2	11571.3	9577.04	11941.3	8533.09	5923.76	5837.56	14883.2	22095.3	18597.5	14245.8	16777.5	19385.6	14703.2	15822	13620.3	18599.4
M111T37			111.088	37.279	0.589082	0.133136	0.466051	34329.5	6318.23	50535.2	45327.4	2052.68	402.347	38146.9	64959.7	5001.76	1307.14	20285.7	9393.29	2681.97	8928.35	9383.53	39024.7	8579.68	6611.68	5777.7	5091.58
M111T410			111.071	409.978	0.364225	0.228455	1.08375	41108.7	42021	33438	36399.8	39890.7	53175.7	37682.5	40651.5	35996.2	42293.5	56522.5	42427.6	34007.2	39963.9	41780	53919.3	40802.9	41554.5	42691.5	42709.1
M111T42			111.052	42.089	1.06477	0.00631174	0.592817	34961.1	68044.2	53747	49039.9	33176.3	31311.4	39784.9	64274.9	32016.4	29912.2	19684.6	28519.5	17910.7	21351.9	28578.1	2913.35	28817.8	36123.4	44594.5	30133.6
M111T56			111.028	55.663	0.0547901	0.56974	0.912133	6063.65	7525.75	5989.11	4939.56	3487.69	7421.98	4184.33	6490.89	3572.45	5923.09	4699.03	5294.27	2263.04	10181.2	6063.45	3613.61	6343.98	4875.02	2689.14	4690.5
M111T704			111.088	704.284	0.128604	0.352736	1.20135	3808.75	5011.52	4704.7	735.648	4909.91	5067.76	5509.52	3235.08	896.264	1055.92	3556.02	1619.92	3015.65	4065.64	3575.37	5224.1	4361.09	4707.49	5978.75	5865.06
M1120T148			1119.86	147.934	0.116809	0.0314477	1.62584	390.996	407.427	487.946	196.16	116.097	610.293	591.883	325.834	1228.23	180.613	671.762	637.511	875.071	716.866	761.468	883.009	1177.02	497.201	415.188	738.875
M1120T339_1			1119.67	338.835	0.00645609	0.998405	0.999765	1164.65	1314.69	1679.31	2208.04	1510.02	910.77	1370.99	1350.39	1399.34	1942.87	1775.63	1799.25	1231.13	1946.71	1211.19	934.198	2069.88	1559.34	1186.61	1133.62
M1120T339_2			1119.99	338.825	0.0635443	0.362048	1.05234	2666.59	2375.53	2212.15	3152.73	2468.92	2710.85	2411.93	2204.18	2610.39	2506.17	3132.33	2369.72	2487.56	2731.85	2511.82	2957.48	3271.05	2173.32	2477.64	2531.95
M1120T339_3			1120	338.886	0.00513181	0.976995	0.997986	2392.86	2266.13	2615.36	2652.19	2422.12	2660.53	2398.57	2199.91	1617.25	3081.03	3114.78	2266.8	2525.57	1822.07	2442.95	2541.66	2817.67	2018.15	2350.45	2356.91
M1120T339_4			1120.18	338.858	0.0272617	0.763195	0.978492	1624.66	2146.86	2254.38	1726.84	2024.12	2257.07	1996.03	1828.01	1656.63	2750.69	1917.64	2364.61	1471.03	2226.39	2270.5	1755.36	2235.22	1970.24	1921.11	1697.33
M1120T339_5			1120.26	338.661	0.0965471	0.22708	1.1028	2681.47	2731.25	2857.07	2865.55	2577.78	2962.09	2922.6	2471.84	2734.16	1559.07	3223.23	3292.39	3059.64	3185.16	3053.45	2935.12	3177.15	2465.21	3190.8	1490.91
M1120T339_6			1120.27	338.679	0.149141	0.0250496	1.2082	1321.97	1634.95	2379.99	2581.63	2377.04	2443.7	2529.24	1879.89	2611.9	2674.9	2793.63	3073.93	2843.71	3554.07	2392.57	2471.41	2664.34	2418.88	2236.45	2657.31
M1120T339_7			1120.3	338.925	0.123084	0.0618519	1.15421	2332.39	1538.38	2379.99	2398.95	2377.04	1980.23	2529.24	1951.21	2406.74	3002.7	3195.52	3073.93	2885.2	2887.98	2118.13	2471.41	2777.87	2058.48	2236.45	2722.86
M1120T340			1119.76	340.302	0.0926924	0.325509	1.11319	2897.29	1528.69	3135.62	2558.52	2742.94	2945.73	2586.63	2524.17	2515.65	1782.82	3374.1	1206.33	2425.29	3638.14	2850.3	3184.73	3706.14	2526.78	2440.78	2720.03
M1120T349			1119.57	349.476	0.0664313	0.344628	0.931566	2519.41	2833.39	2046.35	2738.6	2601.66	3151.15	2772.65	2369.34	2256.27	3025.58	3274.61	2736.6	2310.73	2003.09	2550.84	1884.05	3173.98	2188.26	2166.16	2225.27
M1120T394			1120.33	393.598	0.301631	0.0448148	0.489704	1080.62	4750.48	2471.95	2890.12	3468.47	7955.59	5017.68	4059	485.484	5151.16	4321.32	736.23	5462.31	885.058	658.025	565.948	357.385	1411.61	2578.86	1304.17
M1120T478			1120.16	477.877	0.512792	0.000270577	2.38371	4287.56	1438.39	3347.57	4039.54	1676.73	1264.8	1692.63	2480.23	1814.02	2076.98	6248.84	4759.88	4062.26	6110.68	9496.16	7805.46	7420.55	5027.92	2807.62	3751.95
M1120T495			1120.41	495.052	0.0372225	0.4255	1.16442	394.232	661.594	1371.16	432.034	398.618	409.316	359.324	368.303	603.523	353.576	590.617	787.091	545.942	647.133	544.627	931.251	619.963	532.458	465.316	567.216
M1120T50			1119.66	49.757	0.251595	0.110154	0.301656	1802.24	61.734	238.993	357.674	6278.25	9066.05	154.522	127.245	4513.34	2075.44	470.869	48.2459	2898.94	864.107	226.091	634.968	388.849	536.689	468.621	906.116
M1121T148			1121.34	147.697	0.209487	0.047631	1.53322	1413.16	1667.35	1865.54	731.063	457.782	2912.43	2810.85	1380.33	4089.05	594.566	2848.48	2930.2	3110.41	3140.98	3239.43	2703.94	4175.97	1774.5	1275.37	2279.3
M1121T339_1			1120.59	338.715	0.0277711	0.722836	1.03092	1839.46	1020.98	1263.07	1582.38	894.739	1484.98	1367.21	1429.39	991.15	1731.8	1520.87	1620.23	1233.64	1270.41	1640.44	1441.21	1111.5	1396.94	1219.54	1571.02
M1121T339_2			1120.68	338.717	0.0364522	0.545184	1.04934	2488.44	2291.37	3459.29	2478.71	2836.65	2434.09	2429.34	1972.78	2156.22	2167.82	2799	2242.49	2296.62	2975.08	2569.01	2247.89	3515.26	1996.98	2965.56	2326.33
M1121T339_3			1120.69	338.799	0.0757829	0.242134	1.0745	2488.44	1826.86	2645.95	2387.62	2683.86	2812.98	2340.49	2118.18	2127.8	2228.99	2676.82	2547.41	2207.92	2805.27	2472.71	2496.65	3118.41	1974.46	2899.38	2224.78
M1121T339_4			1120.8	338.821	0.0419111	0.561049	1.05623	1414.79	1737.73	2096.27	1379.15	1834.4	2128.12	1989.43	2171.6	1952.18	1601.33	2099.77	2282.13	1222.78	2436.41	1753.07	1627.44	2789.27	1766.65	1534.18	1822.65
M1121T339_5			1120.99	339.363	0.0381099	0.595705	1.045	2069.45	1552.21	2341.2	2112.88	1975.26	2287.15	1743.7	1423.57	1752.37	2013.56	2303.19	2014.77	1340.8	2339.22	2127.24	2144.09	2672.67	1415.95	1861.89	1918.79
M1121T339_6			1121.01	338.791	0.0382247	0.437989	0.946136	2038.48	2129	2083.81	2302.34	1925.3	2266.42	1884.27	1557.37	2074.54	2046.38	2264.06	2029.21	1301.86	2325.57	1723.04	2084.82	2437.48	1389.09	1797.31	1861.61
M1121T339_7			1121.18	338.736	0.104836	0.142684	1.11632	2680.3	2188.27	3046.59	2498.01	1505.08	2865.72	2405.12	2178.24	2160.7	2068.02	2599.25	2621.4	2360.88	2733.97	2502.85	2688.57	2909.32	2488.67	2047.46	3388.45
M1121T339_8			1121.3	338.7	0.0113967	0.861148	1.01358	2092.84	1832.32	2147.92	2802.18	1765.16	2174.81	1940.68	1760.11	2017.27	2909.74	2496.02	2685.78	1608.98	2066.5	1958.33	2321.41	2293.82	1775.23	2276.7	2251.4
M1121T342			1120.75	341.53	0.112396	0.055949	1.08836	3053.53	2746.58	3166.06	3100.28	3003.7	3353.79	2916.15	2681.54	2568.61	3020	3474.55	3213.92	2853.53	3613.24	3326.18	2907.99	3598.66	2631.83	3285.63	3321.21
M1121T350			1120.57	350.313	0.0437298	0.536947	0.952964	2696.66	2476.18	2717.3	2497.43	2470.79	1862.4	2953.44	2450.22	2787.32	3032.85	3460.6	2982.18	2453.14	2283.9	2103.46	2722.25	2818.43	2102.17	1994.79	1803.36
M1121T479			1121.17	478.649	0.370259	5.96562e-05	2.21829	2083.37	775.51	1972.91	1888.4	1031.67	751.464	892.216	1557.89	1085.04	1211.5	2511.46	3247.83	2964.78	2536.44	3891.75	4421.82	3336.23	2168.83	1527.6	2785.56
M1122T148_1			1121.84	147.839	0.0661675	0.221491	1.30077	371.992	586.108	450.06	255.637	181.469	774.813	767.779	438.552	1116.8	198.83	644.544	756.147	567.246	637.053	936.599	653.971	1169.92	330.811	400.937	591.404
M1122T148_2			1122.34	147.942	0.164754	0.0304275	1.5232	775.242	1054.66	1203.05	516.575	339.457	1726.27	1546.76	798.552	2254.94	422.291	1638.01	1710.83	1749.47	1773.69	1895.99	1640.56	2428.74	1083.88	1026.8	1255.47
M1122T338			1122.44	338.287	0.0336391	0.56548	1.05582	1656.24	1926.98	2177.64	2587.18	1917.19	2134.04	2070.9	1245.97	1460.36	1973.47	2372.17	1376.56	1453.93	2251.54	1889.9	1961.88	1959.77	1905.46	2188.54	2859.12
M1122T339_1			1121.8	338.848	0.0750931	0.168884	1.12026	1430.18	1804.78	1890.81	1954.01	1746.62	1293.65	1868.65	1421.4	1980.47	1807.86	2045.14	2566.28	1560.45	2175.25	2220.69	1561.24	2038.21	1794.27	1258.75	2046.46
M1122T339_2			1121.96	338.687	0.217295	0.000728014	1.235	2411.12	2680.3	3280.02	3290.01	3096.02	3059.49	2667.74	2714.54	2675.65	2636.59	4423.66	3370.63	3284.86	3451.09	2918.71	3419.14	3947.08	3149.08	3656.27	3591.22
M1122T339_3			1122.18	339.186	0.0404536	0.572392	1.05903	1892.78	1487.62	1831.14	1520.22	1667.03	2842.26	1682.72	1271.66	1669.72	1952.21	1935.11	1601.79	1477.34	2117.75	1606.45	1658.53	2427.29	1569.62	1838.92	2636.4
M1122T339_4			1122.29	338.733	0.0664378	0.432896	0.902781	2087.16	991.138	2376.95	1528.4	2043.59	2128.2	1958.18	1394.93	1675.81	3068.06	1943.22	2312.19	1889.58	1559.99	1996.77	1864.2	2258.88	1563.27	1100.96	891.686
M1122T340			1121.69	339.935	0.00706141	0.938754	0.991267	2283.83	2189.96	744.507	2030.39	2298.54	2258.6	1924.87	1933.83	1706.89	2399.13	2074.63	2451.55	1806.17	2472.24	2297.37	1412.68	2660.21	1147.57	1697.38	1578.09
M1122T400_1			1121.58	399.852	0.413693	0.00411303	0.690215	8120.92	9899.18	6243.02	7077.89	12181.9	9057.75	7450.39	8576.76	9619.92	11005.4	2546.14	9549.3	4410.29	7077.14	5311.35	6719.49	7236.92	5508.3	7689.26	5541.84
M1122T400_2			1121.92	399.851	0.400428	0.0121581	0.811139	13740.3	12995.6	15650.8	10001.7	15264.1	15049.9	15448.1	12599.9	14164.6	14624.1	5608.17	12774.8	12898.8	11487.8	8588.94	11800.2	11069.7	12690.2	13263	13004
M1122T400_3			1122.25	399.856	0.43332	0.00157547	0.791017	12631.7	14834.6	15336.6	12642.5	14486.6	12694.4	13611	13774.8	13280.3	15178.2	7518.47	14610.1	9448.51	13194.1	9539.99	13817	10024.4	10760.6	10050.6	10569
M1122T477			1122.16	477.414	0.270232	0.000237321	1.81561	1687.15	747.087	1576.78	1578.74	901.286	770.941	864.6	1272.91	983.127	1107.36	2085.53	2477.45	1674.58	2614.21	3230.38	1736.95	1678.85	1926.28	1452.66	1984.42
M1123T147			1122.67	146.857	0.13396	0.00174763	1.74525	357.702	329.302	414.851	269.102	177.959	543.417	416.159	262.512	753.571	302.93	924.986	498.011	837.011	613.795	668.953	465.147	954.703	461.145	589.594	666.619
M1123T148_1			1122.83	147.874	0.0774468	0.0876874	1.38576	311.685	433.376	500.179	207.946	175.766	615.754	643.09	292.613	953.824	197.675	506.203	626.089	705.121	524.637	802.185	612.781	824.269	333.853	451.401	616.466
M1123T148_2			1123.34	147.736	0.148309	0.0326228	1.5139	664.625	875.117	995.04	458.04	274.72	1577.99	1469.64	757.154	1660.38	383.685	1477.38	1490.85	1634.85	1559.9	1588.97	874.48	2132.58	1010.42	1003.47	1028.42
M1123T339_1			1122.62	338.658	0.0285957	0.707837	1.03524	1767.61	1452.63	1780.42	1939.76	1341.46	1756.73	1638.59	1381.45	1180.97	1452.69	2091.72	1631.62	1076.15	1691.67	1887.22	1721.67	1974.06	1183.44	1951.88	1035.9
M1123T339_2			1122.95	338.784	0.139707	0.0100948	1.12712	2384.32	2854.72	2940.83	2605.34	2661.68	2787.01	2664.41	2853.3	2571.05	2210.74	3226.59	2741.81	2869.66	2651.71	2712.02	3201.25	3605.07	2859.96	3107.28	2930.87
M1123T339_3			1122.97	339.255	0.00133209	0.858212	0.987822	2604.04	2111.2	2246.36	2430.49	1906.09	2764.87	1735.22	2444.37	2356.31	2107.11	2417.53	2188.48	1739.68	2140.26	2769.05	2493.59	2787.6	2054.68	1805.66	2033.02
M1123T339_4			1123.29	339.186	0.0489104	0.485626	1.06968	1661.37	1359.72	1491.28	1336.53	1482.59	1620.83	1385.36	1370.64	1294.76	1249.25	1399.4	1629.76	904.687	2028.1	2131.44	1661.04	1704.38	1572.29	1381.37	832.975
M1123T339_5			1123.45	338.583	0.200473	0.00219795	1.3532	1351.27	1245.59	2032.88	2279.25	955.997	2078.44	1663.05	1892.48	2134.85	1853.58	2670.76	2833.47	2413.64	2070.02	1808.39	2298.05	2385	2097.19	2813.67	2273.7
M1123T399			1122.92	399.235	0.294046	0.0146702	0.61293	1328.4	4541.86	5067.82	2360.86	6024.77	3476.4	2837.68	2875.65	3419.09	4475.71	2541.98	1501.41	2218.63	2909.43	1378.55	3496	2326.05	3194.01	603.562	2146.1
M1123T400			1122.58	399.848	0.369838	0.0237907	0.751178	7124.02	9061.72	11098.8	6203.16	11910.9	12408.7	7218.79	8274.74	10848.7	10114.1	5563.99	8797.89	7595.32	7935.07	4871.92	3337.48	9955.59	5915.04	8919.66	7916.82
M1124T148			1124.34	147.869	0.113459	0.0398114	1.49622	454.322	531.941	614.238	327.739	244.56	844.255	811.403	440.9	1257.61	291.575	750.432	604.29	1073.91	1011.99	1335.72	869.12	1146.56	648.721	481.629	783.459
M1124T339_1			1123.62	339.453	0.0588454	0.411671	1.08494	2006.49	2081.43	1938.43	1538.54	1292.78	1211.17	1411.14	1408.44	1346.97	1599.57	2095.72	1787.01	1198.58	2066.65	1795.13	1686.15	2092.62	877.801	1726.55	1853.84
M1124T339_2			1123.72	338.546	0.0869572	0.144119	1.07488	2446.92	2357.35	3175.89	3319.99	2862.9	2493.24	2745.72	2607.79	2428.64	2556.03	3046.83	3199.71	2971.94	3053.17	2904.83	3132.19	2738.02	2346.68	2995.73	2626.66
M1124T339_3			1123.79	338.715	0.118759	0.0513114	1.17817	1628.69	1639.87	1713.82	1858.9	1753.05	1563.63	2217.51	1347.62	2196.67	1486.98	2334.66	1640.78	2054.5	2171.29	1485.48	2448.22	2476.31	1929.33	1585.28	2382.32
M1124T339_4			1124.12	339.352	0.0447398	0.490516	1.04372	1779.75	2374.7	2159.24	2445.68	2188.09	2596.61	2811.39	2222.54	2439.99	1831.15	2416.9	2316.74	1911.45	2735.89	2485.71	2773.09	2131.36	2144.66	2813.81	2118.6
M1124T339_5			1124.22	338.736	0.00578784	0.914455	0.98708	2157.39	2505.4	2857.75	964.894	2364.16	2171.99	2365.06	1934.01	2227.68	2462.55	2766.29	2802.45	1220.01	2765.64	2172.72	2348.11	2851.68	1198.3	1519.34	2081.95
M1124T340			1123.96	340.012	0.0857069	0.29826	1.08869	2599.47	2243.32	1802.95	1780.34	1614.81	2644.54	2623.86	2493.09	2163.47	2259.94	2616.92	2651.73	2048.01	3112.94	2605.13	2357.32	2812.36	1992.47	2392.7	1607.33
M1124T345			1123.66	345.445	0.0713847	0.28485	1.06753	2544.88	2343.12	2475.35	2442.63	2636.11	2539.86	2385.67	2020.87	2183.2	2472.81	2995.85	2355.65	2339.36	2973.71	2728.06	3019.41	1792.89	2092.91	2931.29	2439.02
M1124T350			1123.55	349.609	0.180672	0.00659343	0.810502	2977.28	2617.28	3360.82	2962.76	2861.03	3524.45	3226.34	2830.62	2935.06	2400.58	3108.14	1437.32	2275.38	2568.92	2022.34	2742.49	2511.59	2876.13	2200.37	2326.18
M1124T419			1124.15	419.11	0.10415	0.26652	1.36325	2206.25		810.919	2644.59	712.01	108.083	524.972	1819.2	1553.26	1578.94		1678.12	812.726	390.802	2244.24	2118.4	2933.66	2088.72	950.595	3084.72
M1125T147			1124.69	146.612	0.212938	0.00082074	1.87073	630.438	956.902	814.045	361.161	317.03	1032.87	881.398	686.125	1400.6	309.38	1413.85	2078.34	1564.64	1338.79	1712.37	1177.31	1568.32	1018.18	851.192	1101.63
M1125T148			1125.34	147.96	0.0825964	0.134548	1.38406	402.22	550.212	503.127	253.043	227.649	810.932	825.562	304.11	1242.92	193.113	583.08	683.246	918.711	792.367	784.486	730.91	1184.81	504.73	324.448	846.576
M1125T338_1			1125.38	338.441	0.17353	0.0218775	1.25024	2855.15	2138.09	2216.72	2574.95	2399.85	2602.98	3162.94	1176.5	1994.97	2880.46	3299.72	2611.33	3075.19	2593.23	2314.78	3399.13	4070.02	2939.2	2667.96	3038.43
M1125T338_2			1125.48	338.231	0.288732	0.000207527	1.40614	2585.77	2531.32	3068.5	2966.46	3150.75	2794.47	3130.66	2147.8	3160.17	2910.57	4965.41	5026.52	3529.64	3299.63	4161.5	3655.68	4464.27	2794.04	3844.21	4258.69
M1125T339_1			1124.72	338.739	0.0803521	0.382364	1.10151	3026.67	1410.89	2729.78	2488.68	2873.04	3580.72	3365.09	1234.32	1912.86	2469.02	3141.92	2888.52	1822.75	3483.35	2408.06	2966.79	2873.14	2663.56	2672.25	2717.65
M1125T339_2			1125.22	338.717	0.0564507	0.37033	0.918594	2774.87	2520.07	2655.29	2469.23	3040.79	1803.77	2520.57	2154.99	1995.65	2544.52	2856.73	2698.19	1247.88	2872.64	2166.99	2454.17	2520.23	1349.58	2380.63	1939.91
M1125T339_3			1125.23	338.76	0.0372388	0.757723	1.03835	2188.81	3026.09	2586.13	2868.64	2646	1794.77	2435.48	2188.42	2196.52	2460.09	2904.03	2496.07	1230.25	3925.07	2186.35	2991.27	3696.24	1542.87	2442.83	1911.28
M1125T339_4			1125.37	338.661	0.192576	0.00199194	1.22682	2370.46	2171.54	2724.49	2557.61	2477.02	2667.58	2601.68	2294.62	2342.21	2350.38	3983.87	2805.78	2644.79	2593.08	3419.4	3400.06	2835.15	2717.35	2667.96	3060.3
M1125T349			1124.54	348.63	0.0903583	0.171601	1.07853	2663.11	1990.3	2617.9	2626.4	2045.89	2547.68	2492.92	2669.19	2249.2	2748.73	3202.55	2454.44	2485.13	2939.49	2494.27	2871	2950.02	2590.1	2042.69	2557.59
M1126T147			1125.69	147.107	0.158218	0.0162541	1.68554	567.725	670.193	614.247	301.081	189.695	1089.79	1039.86	515.974	1451.05	257.152	1422.45	1661.63	1141.81	1187.7	1611.46	972.772	1180.91	781.705	578.66	748.572
M1126T148			1126.34	147.946	0.063429	0.143703	1.40521	264.954	309.885	414.445	100.288	130.085	499.395	716.979	178.027	517.505	136.623	209.062	389.115	556.1	371.255	544.931	529.511	867.05	418.901	284.109	422.472
M1126T286			1126.15	285.589	0.163237	0.0740941	2.93652	285.619	165.826	350.657	290.26	340.394	223.957	275.389	254.714	275.32	314.603	393.012	545.873	428.519	3344.51	717.978	583.547	643.678	523.91	388.985	583.934
M1126T338_1			1125.74	338.342	0.239582	1.46733e-05	1.26841	2440.25	2169.74	2476.48	2269.64	2203.88	2954	2878.6	2271.14	2736.65	2483.58	3126.45	3492.91	3333.99	3423.35	2879.93	3228.1	3111.77	2836.74	2933.73	3196.15
M1126T338_2			1125.88	338.236	0.173073	0.0039503	1.2079	2383.69	1746.99	1889.93	2324.45	2563.57	2575.6	2342.5	1898.14	2328.96	2214.72	2965.87	2595.75	2109.98	2443.78	2235.01	2848.59	3018.51	2669	3022.99	2988.72
M1126T338_3			1126.37	338.308	0.102232	0.15249	1.12041	2482.96	2490.72	3087	2641.79	3065.42	2298.95	2317.85	2870.95	2330.53	2798.78	3055.22	3026.87	3231.43	2433.65	1690.27	3216.17	3041.06	2696.56	4002.03	3168.58
M1126T338_4			1126.48	338.497	0.17317	0.00571782	1.19127	2350.04	2481.3	1866.05	2803.47	2585.08	2927.43	2859.47	1859.63	2872.71	2207.65	2713.02	3248.94	2571.3	3454.34	2831.95	2938.15	2882.05	2925.64	3115.89	2877.44
M1126T339_1			1125.59	339.299	0.0498003	0.593413	1.06207	2218.08	2066.41	2179.36	2593	1383.6	2346.43	2190.28	2502.97	2135.12	3012.26	2765.25	2478.45	2100.54	3213.69	2753.06	2688.94	2536.62	2121.63	2740.49	633.434
M1126T339_2			1125.73	338.616	0.162797	0.00690506	1.18249	2217.31	2261.49	2877.51	2613.92	2582.77	2618.98	2992.8	2111.01	2707.71	2140.32	3211.33	3320.71	2792.84	2906.35	2388.6	3026.01	2915.14	2445.07	3472.26	3230.43
M1126T339_3			1125.87	338.536	0.150408	0.0464796	1.17308	2510.12	1748.74	2263.41	2607.53	2227.69	2545.2	2436.02	2090.15	2720.86	2200.55	2772.93	2790.86	2110.05	3519.33	1767.96	3255.82	2657.08	2461.54	3022.96	3033.29
M1126T339_4			1125.98	338.825	0.232398	0.000111162	1.30131	1712.01	2069.7	2327.62	2873.28	2394.43	2521.36	3037.7	2360.25	2528.11	2257.5	3071.91	3380.91	2740.74	3188.37	3088.9	2871.71	3730.52	2976.62	3056.96	3231.4
M1126T339_5			1126.06	338.536	0.234614	6.8356e-05	1.29491	2457.81	2390.25	2621.88	3150.98	2541.59	2612.48	2860.28	1734.16	2886.3	2493.04	3167.99	3570.66	3167.37	2991.01	3201.93	3168.72	3432.98	3139.26	3843.11	3659.39
M1126T339_6			1126.07	338.602	0.146336	0.061578	1.18979	2364.58	1925.86	2262.6	2513.18	1522.69	3222.71	2229.78	2159.34	1975.3	2217.29	2206.18	2789.38	1966.04	3372.56	2602.11	2517.65	3347.57	2299.89	3261.34	2280.57
M1126T339_7			1126.23	339.207	0.00547104	0.86532	0.980112	1928.64	1180.66	1556	2376.35	2085.34	2454.64	2225.83	1065.94	1262.78	1667.94	1912.17	2029.12	1327.28	1893.64	1429.91	1798.41	2583.28	1685.74	1649.99	1140.48
M1127T147			1126.7	146.947	0.171518	0.00602454	1.65116	770.075	751.924	636.231	380.869	277.846	1042.03	953.509	688.102	1436.51	296.719	1092.35	1763.81	1347.89	1362.38	1550.44	1015.83	1090.11	1078.72	676.294	966.394
M1127T148_1			1126.85	147.585	0.0765716	0.0952018	1.4236	265.329	324.239	484.248	193.527	167.624	524.29	591.117	217.404	871.744	216.167	437.9	527.694	651.41	628.832	838.229	636.951	757.308	288.978	315.812	405.838
M1127T148_2			1127.34	147.945	0.0738135	0.184061	1.34565	381.545	512.634	851.928	246.187	193.176	947.303	778.985	300.839	1237.38	184.855	590.686	768.602	957.354	737.601	918.089	790.929	1280.06	466.373	432.877	639.958
M1127T338_1			1126.87	338.286	0.15832	0.0256498	1.28604	1813.34	1848.58	2320.18	2275.8	1429.68	1604.08	815.217	2020.76	2040.86	1840.87	1833.89	2311.04	1912.67	1994.75	2035.15	2072.62	3512.62	2229.43	2702.67	2555.98
M1127T338_2			1126.98	338.314	0.112629	0.0938678	1.17618	1996.45	1772.65	1029.29	1687.38	1808.7	1832.29	1170.9	1695.12	2078.12	1809.99	2483.73	2057.55	1597.44	1774.94	2365.64	1988.33	2461.85	1888.7	2087.15	1149.59
M1127T338_3			1127.38	338.288	0.0144265	0.735614	1.03018	1248.87	1438.11	1693.89	1566.47	1344.76	1666.45	2004.24	1264.06	1499.28	1318.76	1897.32	1676.19	983.596	1620.6	1526.44	1646.1	981.927	1831.65	1961.57	1373.58
M1127T339_1			1126.73	339.055	0.0836141	0.283166	1.09546	2644.63	1470.71	1878.64	1920.49	1749.43	2132.29	1896.25	1616.17	1378.07	1769.27	1830.32	2374.45	1426.3	2377.31	1853.18	2089.57	2638.02	1806.65	1921.55	1900.41
M1127T339_2			1127.14	339.137	0.09847	0.123902	1.09307	2767.59	2438.71	2949.46	3110.26	2445.43	2786.18	2778.84	2262.82	1959.13	2576.48	3167.36	3039.74	2404.95	3355.48	3077.29	2456.34	2821.44	2438.59	2956.97	2783.47
M1127T339_3			1127.49	338.623	0.0464438	0.574877	0.95014	2313.82	2259.5	3010.42	2542.37	2400.12	2357.32	2277.8	1805.95	2604.04	1346.44	2721.36	2098.87	1974.8	2630.8	2145.04	1272.28	2522.66	2168.8	2495.65	1744.82
M1128T147			1127.71	147.158	0.135328	0.0120654	1.57991	468.433	551.687	575.955	357.078	257.462	903.002	752.887	495.912	965.544	230.575	1007.79	993.693	1105.25	953.264	1103.02	678.22	1253.76	551.135	501.343	634.523
M1128T338			1127.93	337.996	0.00432671	0.93094	1.01016	927.692	787.152	1486.57	1965.82	1441.38	1118.24	1345.33	1080.48	1089.77	1441.99	1637.86	1383.37	803.191	1425.72	972.039	1477.58	1429.6	1060.82	1700.88	922.213
M1128T339_1			1127.64	339.416	0.0708264	0.253706	1.07415	2482.34	1718.19	2609.33	2381.75	2315.53	1840.24	2497.72	2384.87	2437.36	2545.98	2127.35	2838.4	2372.43	2612.48	2238.29	2803.41	2938.92	2087.12	2846.86	2069.41
M1128T339_2			1127.66	338.604	0.130769	0.028336	1.14443	2262.48	2094.68	2568.02	1408.99	2305.67	2639.23	2498.32	2363.84	2422.67	2511.57	2688.45	2820.87	2354.26	2776.98	2502.37	2769.9	2909.13	2050.18	2828.9	2707.29
M1128T339_3			1127.68	338.607	0.042953	0.582694	1.04795	2151.59	1226.96	2052.95	1851.13	2014.9	2035.09	1580.04	1608.57	1942.51	2199.56	1559.91	2525.25	1918.97	2040.7	1869.13	2385.37	2167.42	1105.72	2061.11	1924.6
M1128T339_4			1127.75	338.715	0.0696708	0.363883	0.89564	2276.91	1938.2	2294.13	2248.81	1607.92	2262.08	1478.97	1965.96	2345.83	2444.18	490.353	1638.83	2196.06	2270.62	2492.01	2431.02	1630.21	1977.27	2464.95	1094.43
M1128T339_5			1128.02	338.784	0.0896283	0.263399	1.11269	2127.97	1741.33	2287.16	2337.94	1998.89	2505.3	2406.99	2322.64	2227.58	2050.25	1845.03	2298.42	2378.28	3481.39	3187.74	2312.79	2531.27	2397.99	1218.1	2835
M1128T339_6			1128.14	338.733	0.0153679	0.819801	0.977849	2509.69	2813.3	2364.07	2197.41	2602.11	1019.47	2023.07	2033.1	2522.89	2450.22	2349.28	2538.43	1982.99	2824.63	2523.58	2424.14	2466	1611.29	1983.07	1332.74
M1128T339_7			1128.35	338.701	0.0344323	0.802963	1.02604	2438.72	2240.64	2330.48	2505.2	1593.98	2424.18	2449.53	2046.26	1770.51	2303.37	2541.9	3267.13	1620.73	2822.04	1409.7	2140.67	2576.75	1342.98	2168.12	2788.44
M1129T148			1129.32	147.808	0.106053	0.0706271	1.43643	500.044	538.635	699.654	277.02	183.888	1165.2	866.184	434.608	1300.28	257.787	852.734	929.456	873.117	927.442	1162.22	913.524	1314.05	674.982	484.254	807.595
M1129T338_1			1129.3	338.455	0.0731482	0.274619	1.08159	2163.86	1850.84	2024.08	2225.38	2013.53	2494.58	2361.9	2082.88	1928.98	2590.48	2804.83	2553.8	1413.52	2203.62	2101.54	2524.71	2579.34	2137.61	2251.34	2939.76
M1129T338_2			1129.4	338.406	0.12315	0.0401411	1.14619	1970.57	1646.9	2030.34	2480.27	2064.06	1924.95	2323.49	1906.14	2730.39	2324.88	2658.14	2844.94	2289.87	2829.52	2155.51	2402.75	2440.41	2036.28	2084.23	2789.04
M1129T339_1			1128.68	338.848	0.132209	0.0459727	1.1737	2033.13	2592.13	2114.76	1415.73	1807.56	2557.45	2616.01	2593.95	2207.68	1938.92	2598.42	2525.56	2455.53	1783.73	2876.44	2830.3	2961.78	2034.04	2805.3	2806.33
M1129T339_2			1128.79	338.633	0.157658	0.0057189	1.18001	2556.34	3031.89	2612.6	2521.08	2844.28	2696.19	1745.03	2086.31	2330.29	2421.93	2666.28	2969.47	2895.91	2560.89	3017.71	2669.39	3173.9	2952.76	3435.23	2976.99
M1129T339_3			1128.9	338.719	0.0814236	0.469479	1.07807	2972.37	2095.63	2725.27	2286.38	2289.58	3171.37	3255.25	3043.25	2735.29	2872.53	2983.36	3100.9	2187.92	5091.21	2750.92	3240.17	2438.15	2947.46	2467.76	2381.91
M1129T339_4			1129.03	338.687	0.0584988	0.425038	1.09547	1491.97	2081.09	1822.82	2208.56	1860.95	2061.43	1860.82	1925.71	1547.61	2643.95	2352.46	2539.25	1361.65	1379.24	2154.29	2897.12	2020.93	1398.79	3220.23	2043.16
M1129T339_5			1129.28	338.647	0.0183605	0.856578	1.01625	2214.28	1918.29	2472.16	2613.44	2156.61	3008.19	2213.95	2040.08	2009.87	3107.17	2577.14	2425.7	1467.1	2722.1	2064.09	2691.67	3128.99	2205.51	1854.75	3003
M1129T350			1128.63	349.865	0.0695081	0.453134	1.08299	3095.72	2342.56	3213.25	2095.71	2530.45	1795.12	2184.11	2169.13	2727.22	3134.25	2898.72	2553.02	2039.58	3932.71	2699.3	3528.84	3415.72	2418.72	1694.89	2204.53
M112T144			112.084	143.654	1.0122	0.0395398	2.25386	12905.1	10399.9	10055.3	13259	18808.7	21043.1	10978.3	10508	22975.3	28118.4	10744	28698.8	10572.4	108842	41980.6	24659.5	36656.9	31176	37220.9	27926.9
M112T170			112.048	169.853	0.991037	0.000244903	2.1308	10498.8	8989.1	11119.1	10103.3	13306.3	12919.8	8640.59	8296.2	11647.2	11256.4	31231.3	24926.3	17130	41146.1	20730.3	21124.8	24068.1	15990.8	14526.3	16645.6
M112T201	(M+H)+	Cytosine	112.048	201.204	0.789294	0.0156491	0.774875	41063.3	60950.8	48508.3	32491	68210	46550	45347.5	58663.7	44450.2	57924.4	45952	36060.8	37948.6	57069.7	38212.9	31461.5	39743.6	42167.9	32899.4	29143.9
M112T231			112.019	230.865	0.772922	0.306334	3.28585	899.369	37661.5	759.202	1179.66	497.687	60147.8	1457.58	1306.68	1270.45	414.063	160479	1374.36	172126	420.649	2242.95	2213.38	2362.62	1888.55	1449.45	2408.52
M112T236			112.048	235.578	2.20188	0.00215482	2.45585	37116.9	47285.7	28531.3	31320.5	44510.7	79328.8	64247	44574.7	52332.2	52357.5	209270	107978	221371	167742	55324	76058.5	113041	74893.1	67989.1	89083.2
M112T250_1			112.059	249.809	0.283236	0.00843224	1.55166	2074.99	1062.02	1446.66	3902.93	4031.92	1991.47	3730.79	1733.14	3138.2	1691.81	5631.06	3953.46	4652.81	3141.16	4515.27	3925.03	3796.53	2688.58	2422.1	3761.14
M112T250_2			112.084	249.819	0.00559469	0.920199	1.02471	6716.47	5217.54	11919.2	5682.88	5550.91	9461.4	4755.19	5273.04	4218.56	4398.45	8794.23	4314.98	6877.09	4662	17296.4	5650.95	2970.59	2955.62	5642.74	5590.79
M112T413			112.084	413.469	1.1817	0.00503363	2.13495	18559.3	17504.6	17074.6	10584.6	22199.3	21731.7	19445.4	15628	15845.6	26163.1	27614.3	40609.5	30160.4	82563.3	55310.2	47615.2	30402.4	24823.2	46832.2	8471.79
M112T439			112.047	439.224	0.252131	0.154227	1.33144	4146.59	4425.07	5872.86	4190.13	4327.25	5557.7	4307.06	4970.73	5269.69	5089.09	8991.89	5192.67	8768.89	14307.2	3852.54	4349.57	4456.69	4386.13	5568.61	4243.06
M1130T148_1			1129.82	147.947	0.102385	0.0676853	1.41373	473.627	600.107	741.623	307.419	176.265	1006.64	925.415	387.476	1132.42	193.113	844.004	837.72	876.269	979.377	1022.73	947.245	1083.57	709.748	370.677	732.001
M1130T148_2			1130.32	147.94	0.102648	0.0664459	1.39629	556.333	638.3	768.033	281.2	234.936	1142.74	916.247	402.153	1192.42	300.549	895.692	806.031	945.482	1005.34	1230.37	895.574	1192.64	663.695	541.293	806.091
M1130T338_1			1129.78	338.221	0.117649	0.0537781	1.16184	1938.67	2097.05	2327.1	2641.36	2310.2	2320.72	2526.38	1238.27	2093.34	2079.36	2547.47	2827.59	2133.11	2117.54	2158.08	2759.49	2587.73	2089.98	3161.36	2681.4
M1130T338_2			1130.29	338.308	0.156974	0.00934459	1.18997	1912.31	2184.74	2106.86	2080.32	2279.82	2708.47	2438.65	2126.47	2217.05	2014.03	2580.49	2899.57	2047.15	3005.43	2264.46	2444.47	2210.39	3212.22	2569.27	3027.74
M1130T338_3			1130.4	338.392	0.14036	0.0416374	1.24018	1850.51	1072.37	2167.41	1969.43	1996.77	1895.52	1749.99	1038.94	2421.81	1538.14	2938.21	2700.59	1644.6	2204.48	2007.34	2398.69	2324.44	2187.5	1617.06	1929.37
M1130T339_1			1129.79	338.717	0.134303	0.0367056	1.16473	2450.33	2104.35	2322.81	2641.36	2499.42	2371.52	2409.09	1937.39	1809.9	2301.88	2916.4	3582.65	2177.6	2291.46	2419.02	2276.73	2616.12	2374.99	3226.61	2730.27
M1130T339_2			1129.9	338.742	0.1187	0.0740458	1.14795	2046.48	2066.46	2400.67	3072.01	2327.14	2906.48	2475.93	1514.36	2739.82	2136.83	3146.68	2719.89	2310.34	2966.83	2738.66	2727.26	2489.91	2828.52	2054.07	3208.35
M1130T346			1129.72	346.03	0.0251828	0.777306	1.02762	2929.31	1845.19	1952.42	2096.9	2633.65	3135.05	2916.21	2010.52	2258.57	2882.74	3832.49	1922.68	2559.68	2704.4	2790.51	2078.97	2681.46	1875.24	2194.46	2701.73
M1130T350_1			1129.63	349.884	0.0390268	0.729641	1.03609	4112.98	2795.91	4156.78	3164.31	2591.84	3361.57	4262.97	2316.2	3587.68	3841.61	3801.62	3576.46	2828.91	4785.52	3426.68	4419.91	4621.44	3159.14	2346.36	2459.79
M1130T350_2			1130.12	349.865	0.02717	0.768938	1.02725	2238.98	1796.13	2588.36	1825.02	1690.2	2763.76	2197.69	1833.64	2112.35	2338.79	2463.42	2331	1559.22	2574.04	2451.8	2724.64	2776.48	2046.3	1413.09	1627.63
M1130T427			1130.24	426.611	0.178703	0.0111647	0.658942	1421.74	1349.7	2296.82	1225.43	1970.25	1150.47	1666.82	669.986	1307.99	1735.99	714.18	1250.25	706.067	1592	852.543	779.377	1136.52	930.028	514.503	1273.71
M1131T148_1			1130.82	147.812	0.0685742	0.211827	1.30991	419.145	514.594	526.186	200.109	176.916	915.248	922.972	305.54	1144.28	151.822	575.698	709.957	1031.72	709.738	764.484	769.23	880.315	442.628	427.834	600.539
M1131T148_2			1131.32	147.976	0.0920756	0.0770763	1.44676	353.471	387.78	657.089	199.265	190.278	894.999	623.678	235.019	954.276	182.635	495.861	795.77	694.795	835.091	827.703	711.991	989.921	472.775	385.199	559.565
M1131T338_1			1130.63	338.2	0.106917	0.117556	1.11789	2388.08	2280.71	1431.5	2492.92	2140.68	2666.39	2271.8	2125.04	2498.83	2487.72	2850.49	3032.87	1884.73	2584.34	2157.43	2331.29	2437.82	2330.17	3036.79	2823.6
M1131T338_2			1130.89	338.274	0.0753984	0.209235	0.868634	1703.47	2283.26	1371.5	2074.56	1903.49	1988.25	1706.06	1896.74	1960.08	1421.57	1723.86	1803.56	648.119	1642.46	1743.86	1675.14	1363.18	1079.37	1610.83	2613.45
M1131T339_1			1130.7	338.719	0.0471389	0.331913	1.06291	1975.76	1666.97	2249.4	1648.65	1674.4	1825.45	2010.79	1503.61	2010.91	1761.97	2171.12	2441.27	1416.34	1900.15	1919.89	1749.53	1946.86	1698.2	2177.67	2059.81
M1131T339_2			1130.96	338.759	0.0213296	0.747221	1.03324	2203.72	1608.57	2263.97	2557.26	2422.22	1757.29	2341.06	2021.11	2105.32	2245.54	929.173	2991.62	2194.38	2540.32	2397.91	1694.42	2559.02	2073.65	1866.31	2994.8
M1131T339_3			1131.3	338.719	0.0677964	0.302252	1.10359	2090.1	1374.24	2065.64	2141.24	2100.99	2340.56	1740.2	1187.7	1395.48	1813.45	2124.02	2221.71	1492.6	1463.46	2220.43	2110.83	2840.19	1681.03	2035.13	1950.64
M1131T350_1			1130.62	349.911	0.0429637	0.590804	0.952944	3073.46	2341.07	3588.99	2082.55	2573.29	3100.13	2897.24	2354.45	2927.96	3728.01	3234.52	3040.29	1901.49	3217.08	2815.12	3081.23	3429.97	2473.24	1999.94	2125.32
M1131T350_2			1131.12	349.865	0.085913	0.249715	1.10926	2468.46	1621.03	2640.86	1524.85	1635.94	2235.18	2152.6	1635.32	1586.43	1966.59	2680.73	2284.12	1660.18	2750.53	2021.62	2330.33	2433.36	1913.1	1787.59	1732.63
M1131T427			1131.25	426.896	0.113013	0.0741697	0.599075	761.127	463.141	1498.75	938.082	992.253	593.829	701.168	18.6173	306.755	654.063	435.764	444.403	365.917	983.867	551.352	180.191	284.544	294.473	263.353	346.397
M1132T338			1132.22	338.287	0.0619605	0.256614	1.0692	1481.78	1658.14	2095.27	1814.64	1964.09	2225.77	2101.25	1927.32	2209.11	1817.24	2071.11	1845.95	2039.98	2400.49	2049.28	2354.89	1733.91	1683.14	2010.69	2440.29
M1132T339			1132.32	338.62	0.222319	2.85957e-05	1.17008	3534.64	3551.2	3787.28	3692.78	3609.63	3912.22	3537.18	3500.65	3409.54	3479.97	4400.38	4360.87	3802.27	3993.33	4294.63	3947.23	4705.49	3773.66	4455.7	4406.79
M1132T345_1			1131.7	344.568	0.0752302	0.27751	1.07679	2861.99	2663.09	3058.56	2306.61	2437.36	2559.34	2727.29	2158.75	2312.8	3153.08	3107.21	3079.72	2242.29	3514	2883.35	2826.34	3433.75	2282.45	2405.51	2479.05
M1132T345_2			1131.71	345.427	0.058985	0.568477	1.05838	3577.24	3132.37	3121.1	2531.47	2975.2	3389.09	3629.42	2632.65	1308.67	4267.29	2659.41	3581.35	2598.46	3878.51	3639.89	3901.91	3680.68	3085.74	2537.61	2785.42
M1132T350_1			1131.61	349.865	0.00882024	0.769753	0.978589	3606.98	3314.47	3531.13	3503.95	3558.43	3635.56	2603.88	2662.25	2975.87	3624.09	3753.5	4397.34	2477.28	3881.96	2742.86	3569.99	3133.24	2941.74	2715.33	2696.45
M1132T350_2			1132.11	349.943	0.0572896	0.331297	1.06637	2261.81	2367.74	2599.89	2050	1920.52	2086.46	1954.6	1927.36	2079.68	2065.56	2272.45	2108.34	2016.85	2305.03	2236.36	2464.85	3282.42	2117.87	2042.66	1881.4
M1133T214			1133.26	213.871	0.0893396	0.289247	1.24443	776.445	1317.23	725.052	1008.77	1280.6	1832.34	2136.19	868.124	578.477	1279.11	2142.15	1246.7	2639.9	2312.79	1090.83	743.526	1400.57	685.876	1070.38	1354.5
M1133T339_1			1132.82	338.735	0.00793336	0.884131	1.00996	2470.76	2607.34	3154.55	4170.99	2999.65	3415.66	2724.47	2281.8	2946.69	2666.25	2878.79	3648.71	2627.41	3166.15	2694.44	2695.23	3125.97	3128.4	2992.79	2773.49
M1133T339_2			1132.83	338.611	0.14358	0.00536008	1.12578	2557.61	2667.21	2761.6	3293.43	2781.38	2787.64	2513.19	2375.78	2612.55	2546.02	3270.4	3172.01	2663.16	3043.48	2946.25	2932.33	3313.93	2844.84	3293.38	2799.79
M1133T339_3			1132.92	339.312	0.0224006	0.814122	0.978277	1585.06	1298.82	2090.78	1591.69	1431.78	1736.13	1765.37	1253.48	1647.97	1608.75	1747.29	1161.95	885.804	1603.89	1470.54	1485.81	2351.73	1563.69	1864.56	1526.79
M1133T339_4			1132.98	338.784	0.0845001	0.173023	0.847347	1672.16	1786.23	1930.75	2153.59	1916.58	2476.33	2212.26	1839.8	1539.94	2163.04	2238.54	2526.37	1023.37	2049.62	856.656	2287.35	1949.84	1360.73	1337.47	1054.88
M1133T339_5			1133	338.904	0.103187	0.13577	0.853672	1761.65	1942.09	2213.6	2315.04	1764.13	1704.45	2016.42	1624.37	2006.94	2277.46	2371.28	2502.43	1109.79	2189.46	1732.69	1158.8	1788.07	1281.12	1440.35	1180.32
M1133T339_6			1133.21	339.127	0.0276619	0.637453	0.960861	1772.08	1728.9	1981.21	2807.53	1978.65	2356.92	1643.79	1604.84	2384.56	1543.1	2225.74	1358.89	1840.74	2294.67	1628.75	1735.12	2099.46	1819.36	1810.84	2213.01
M1133T339_7			1133.33	338.687	0.135159	0.034974	1.13348	2946.03	3519.11	3836.57	3514.65	3345.19	3580.34	2704.63	2326.85	3251.07	3100.92	2773.25	3538.25	3713.53	3739.12	4250.53	3915.95	3595.76	3378.77	3704.9	3803.3
M1133T341			1132.71	340.553	0.048177	0.553439	0.937645	2333.2	1814.45	2606.4	2570.09	1148.31	2280.48	2660.68	1771.02	1841.97	2497.2	839.299	1963.46	2029.13	2360.51	2788.8	2150.6	2227.28	2185.59	1796.63	1840.4
M1133T350			1132.6	349.957	0.0370631	0.667597	1.03036	2943.09	3030.33	3162.83	2370.38	2632.31	2930.23	2757.59	2487	2781.58	2802.81	3396.75	2710.47	1718.41	3259.43	3126.57	3723.87	2890.71	2816.48	2363.57	2738.78
M1134T214			1134.26	214.045	0.0512129	0.420346	1.18224	491.674	879.277	447.401	675.027	979.131	1241.99	1608.68	394.767	669.011	1089.92	1525.88	1027.21	1442.33	1452.38	1087.78	333.251	1304.56	482.658	457.653	908.037
M1134T339_1			1133.83	338.733	0.159784	0.0100771	1.18592	1847.59	2276.51	2782.24	2889.78	2860.17	2587.01	2852.08	2225.48	3228.71	3153.49	3682.58	3342.88	2864.47	3775.71	2956.8	3087.75	3126.63	2888.36	3029.89	2912.58
M1134T339_2			1134.09	338.611	0.185069	0.025552	1.27228	2447.63	1521.29	1978.67	2558.59	3545.11	2849.77	1357.77	1914.47	2520.8	2060.28	2899.09	2861.73	2630.48	2834.45	2574.44	3076.93	3605.68	1980.71	3595.24	2891.26
M1134T339_3			1134.32	338.724	0.161319	0.01959	1.18417	2410.86	2249.02	2716	2799	2629.07	2675.39	2885.36	2495.6	2309.69	2499.36	2976.49	2945.03	2248.7	3604.22	3623.83	3117.09	3807.26	2549.11	3199.19	2325.86
M1134T340			1134	339.989	0.0132526	0.878526	0.986825	1363.53	901.847	1958.5	1627.12	1379.43	1211.38	1587.99	1279.34	1175.98	1961.01	1391.06	1577.86	1221.55	1563.75	1657.71	1592.5	1375.43	1069.96	1492	1313.96
M1134T344			1133.69	344.471	0.0607552	0.593517	0.953584	3930.58	2893.84	4017	3949.08	3792.24	3902.25	4411.27	2587.1	3462.12	4980.49	4086.64	2340.57	3745.7	4345.51	4487.2	3147.59	4241.75	3597.63	2435.83	3737.18
M1134T350			1133.59	350.085	0.0255639	0.698656	0.954209	3060.47	2700.02	3408.86	2499.44	2717.76	3007.69	3198.35	2316.75	2751.25	2931.09	3291.61	3986.67	2786.02	3174.75	551.487	3410.91	1487.36	3051.1	2617.16	2925.37
M1135T339_1			1134.83	338.683	0.0532477	0.328418	1.08869	1746.01	1443.53	2470.43	1609.55	1431.28	1442.67	1954.24	1592.42	1909.45	1838.53	2197.03	1829.5	1248.33	1838.79	1395.26	1977.57	2518.59	1901.32	2065.07	2013.27
M1135T339_2			1135.1	338.536	0.0236666	0.676815	1.04106	2091.3	2284.82	2576.99	3136.03	2036.04	2196.65	2432.3	2143.91	2059.96	1996.01	2233.29	2892.99	1970.98	2142.07	3783.96	1848.02	2825.27	2328.7	1890.87	1980.33
M1135T340			1135.11	340.012	0.0287189	0.461221	1.02844	2741.04	2776.98	3356.33	3037.43	3127.53	2932.29	3049.79	2792.08	2895.71	2965.11	3212.28	3554.82	2679.31	2970.38	3133.78	2687.59	3326.44	3063.53	3224.33	2665.89
M1135T350			1134.59	349.556	0.10801	0.117696	0.885292	2416.11	2272.58	2754.07	2281.83	2195.37	2625.34	2438.45	2033.73	2083.08	2623.13	2795.79	1087.12	1992.95	2398.47	2315.09	1773.2	2479.51	2176.05	2042	1942.21
M1135T372			1134.77	372.134	0.00578321	0.953626	1.00799	719.672	672.663	784.405	874.501	1115.82	846.456	490.061	663.77	438.084	666.293	1336.43	790.408	575.167	758.647	670.818	491.854	511.429	638.984	691.22	864.84
M1135T473			1134.95	473.017	0.109538	0.156591	1.24418	2145.8	1353.25	2925.06	1904.9	1112.32	904.141	989.027	1614.32	2543.06	1466.94	1529.1	2645.31	1734.7	1333.99	2287.89	2472.32	2129.53	2941.59	1420.12	2605.29
M1136T338_1			1135.75	338.49	0.176119	0.0127416	1.18658	3162.95	3110.63	3635.45	3538.7	2022.54	3760.36	3844.17	2327.78	3463.55	3773.78	4199.63	4074.4	3530.94	3685.5	3685.92	3842.22	3947.11	3376.86	4084.05	4303.31
M1136T338_2			1136.04	338.168	0.0315923	0.807388	0.965591	2526.92	2165.94	2793.67	2607.08	2547.89	2410.21	2487.01	1424.72	860.474	2426.53	2893.53	1879.29	1336.14	1166.28	2687.52	1715.74	2858.1	2734.53	1178.55	3035.14
M1136T338_3			1136.45	338.35	0.0892582	0.179997	1.15056	1631.12	1626.66	2185.46	2206.14	1397.99	2262.33	2706.19	1560.54	2529.07	1855.68	2683.76	2173.47	1510.27	2754.2	2627.81	1722.73	2563.46	1708.89	3032.39	2189.55
M1136T339_1			1135.61	338.774	0.0141827	0.903067	1.01132	2255.94	1886.63	2439.34	1879.62	1450.14	3057.92	2081.43	2197.17	1696.64	2230.74	2234.75	2232.78	1344.1	2524.48	2285.56	1661.59	2442.24	1702.53	2645.43	2341.75
M1136T339_2			1135.74	338.616	0.173818	0.0431295	1.20461	3805.72	2517.1	3617.7	1951.11	3520.94	2628.52	2768.68	3325.31	3162.14	2538.65	3231.38	2458.89	3520.63	3669.42	3668.8	4042.96	3932.02	2646.4	4466.87	4303.31
M1136T339_3			1135.76	338.83	0.104539	0.143498	1.14529	2861.49	1969.38	3112.07	1995.07	2012.89	2041.82	2291.65	1572.17	2572.09	1698.98	2497.92	2858.59	2991.49	2334.16	3213.75	2822.92	2028.77	2008.71	1967.64	2618.49
M1136T339_4			1136.11	338.742	0.143155	0.0396671	1.16866	2470.1	2521.75	2683.11	3142.17	2686.79	2416.53	2456.7	1911.12	3130.99	3330.92	3858.8	3207.21	2209.51	3290.33	3217.58	3632.58	3224.84	2503.61	2953.2	3164.09
M1136T339_5			1136.24	338.784	0.0700042	0.380496	0.932677	3120.54	3168.97	3585.22	2795.63	2716.25	2132.69	2323.23	2233.55	2300.05	3081.59	3074.29	2511	2542.51	3125.05	2437.05	1680.16	2644.18	2112.27	2740.33	2742.34
M1136T339_6			1136.26	338.688	0.0365849	0.542471	1.04319	2524.16	2242.51	2767.94	2407.86	2530.51	2659.91	2247.32	2162.14	2426.3	2543.97	3205.11	3331.29	2386.94	2815.5	2443.27	1680.16	2653.94	2255.9	2742.47	2056.76
M1136T339_7			1136.36	338.688	0.05421	0.440622	1.06616	1814.77	2113.11	1878.55	2349.55	1708.47	2433.27	2176.36	1715.73	2608.55	1484.78	2390.39	1694.14	2236.98	2533.19	1755.19	2338.43	2611.37	2441.97	1442.02	2181.46
M1136T343			1135.68	343.486	0.198346	0.0268089	1.29328	4032.84	3368.33	3616.96	2251.81	4191.24	2182.01	2561.95	1282.64	3240.38	4446.04	3071.39	4345.03	3405.58	3719.38	3674.61	4143.63	4806.53	3676.73	5042.5	4431.63
M1137T148			1137.31	147.808	0.179981	0.0323919	1.49	1186.34	1325.89	1323.68	742.303	420.315	2108.53	2082.71	868.131	2624.13	529.058	2113.95	2507.59	2109.74	2102.84	2298.64	2022.16	2507.01	1358.98	1025.79	1637.84
M1137T339_1			1136.74	338.53	0.115364	0.1494	1.10551	2606.07	2976.24	3197.46	3013.12	3281.44	3489.84	2935.71	3107.9	2847.4	1425.21	2924.21	3467.82	2922.64	3433.35	3266.55	3461.93	3616.5	3077.88	2757.61	2998.9
M1137T339_2			1136.75	338.768	0.178885	0.000824555	1.15095	2788.62	2909.32	3228.09	3267.46	2572.74	3575.13	2583.18	3051.3	2775.55	3016.55	3623.94	3253.92	3226.36	3468.97	3481.11	3260.75	3682.84	3466.38	3468.43	3328.75
M1137T339_3			1136.86	339.186	0.154074	0.00607657	1.16395	2348.6	2269.36	2366.6	2282.83	2282.77	2564.7	2375.6	2242.13	2440.84	2547.39	2787.56	2838.27	2397.84	3232.35	2077.35	2583.88	2980.61	2945.11	3284.33	2482.61
M1137T339_4			1137.03	338.602	0.0165329	0.70061	1.0379	1650.38	1385.43	1712.98	1228.42	2099.98	1672.66	1908.99	1266.2	1763.22	2266.5	1865.57	1964.56	1417.18	2140.06	1576.58	1368.88	1633.39	2060.88	1158.92	2411.38
M1137T339_5			1137.25	338.687	0.0338508	0.524376	1.05763	2472.89	2228.46	2431.97	2119.05	2440.16	1629.9	2118.55	1813.06	2161.18	3420.83	2735.23	2409.77	2011.46	3019.5	2091.16	1633.27	2568.87	2228.24	2741.02	2713.49
M1137T340_1			1136.62	339.601	0.0868128	0.154848	1.14939	1308.91	2016.05	2488.41	1753.73	803.913	2174.36	2121.08	1927.77	2248.51	2528.24	2670.69	2293.89	2305.5	2361.13	2085.98	1759.5	2581.01	1813.25	2416.29	1977.54
M1137T340_2			1137.11	339.526	0.0398949	0.54159	1.05611	2701.21	1198.62	3647.51	2766.98	2334.57	2268.04	2354.2	2067.73	2280.15	2380.89	3012	2372.29	2466.96	2732.27	2814.68	2342.1	1992.85	2492.97	2304.22	2816.13
M1137T350			1136.57	350.057	0.103222	0.0968786	1.13988	2068.59	1632.95	2312.91	1554.91	1871.12	2168.18	1911.51	1641.23	1159.99	2139.79	2714.89	2176.26	1981.48	2344.09	2172.8	1846.11	2342.29	1819.11	1694.08	1952.52
M1137T372			1136.75	372.353	0.012805	0.772942	1.02178	790.365	709.904	725.071	843.488	879.577	963.919	819.602	794.359	821.231	692.936	1135.21	953.013	897.561	772.362	813.515	553.831	693.315	653.801	783.383	959.601
M1138T148			1138.31	147.947	0.123778	0.0549496	1.42351	716.39	853.893	818.985	378.254	252.815	1513.43	1114.29	605.363	1620.72	388.685	1035.16	1252.19	1432.19	1261.42	1658.16	1110.03	1291.68	926.479	696.432	1098.5
M1138T339_1			1137.51	338.536	0.19468	0.000184348	1.22379	2012.98	2459.1	2092.27	2216.33	2231.64	2416.53	2021.44	2108.65	2352.77	2172.26	2853.55	2861.27	2537.45	2974.46	2127.78	2517.17	2512.61	3058.41	2587.52	2996.04
M1138T339_2			1137.52	338.616	0.101999	0.150658	1.10553	2327.12	2089.46	2043.47	2211.6	2556.42	3400.12	1960.84	2070.8	2289.97	2238.06	2972.95	2775.17	2502.89	2640.41	2117.03	2522.61	2537.61	2500.03	2086.35	2979.71
M1138T339_3			1137.74	338.719	0.0587475	0.364451	1.06894	2011.43	2357.91	2461.84	2598.48	2176.98	2100.81	2921.04	1917.33	2224.35	1785.99	2876.98	1900.93	2389.17	2733.99	1651.27	2571.74	2937.11	2376.55	2319.51	2353.93
M1138T339_4			1137.75	339.046	0.0262361	0.735213	1.02478	3229.8	2586.49	2488.86	2628.48	2590.99	2471.26	2226.37	1936.45	2781.83	3210.87	2893.73	3122.05	2442.42	2912.71	2560.86	2628.59	2934.66	1710.57	3239.91	2353.93
M1138T339_5			1137.98	339.18	0.219732	0.000460318	1.28402	2329.82	2194.68	1990.17	1531.64	2316.5	2466.96	2403.94	2391.97	2119.73	1961.01	3472.11	2744.42	2187.64	2858.51	2507.21	2734.89	2870.67	2516.33	2801.72	3178.03
M1138T339_6			1138.04	338.719	0.162798	0.02264	1.19033	2784.58	1957.99	3001.86	3078.44	2770.94	2884.99	2958.49	2075.07	2705.98	2543.96	3528.86	3226.08	2049.96	3243.04	2949.66	3207.33	3925.39	2713.16	3454.22	3558.32
M1138T339_7			1138.22	339.233	0.0362779	0.536724	0.961146	1702.08	1684.36	2083.31	1526.04	1679.57	1733.49	1961.67	1726.78	1876.62	1964.52	1484.81	1428.09	1731.66	2171.9	2065.48	1837.06	1937.53	1406.7	1891.93	1286.29
M1138T339_8			1138.24	339.378	0.0422389	0.50429	1.06606	2281.45	1430.89	2480.05	2043.59	2163.78	2434.44	2542.34	1708.17	2576.54	2037.04	2613.27	2180.56	2050.01	3235.01	2552.56	1151.33	2707.16	2077.37	2108.86	2455.52
M1138T339_9			1138.39	338.583	0.113178	0.0623236	1.20509	1573.74	1650.35	1944.07	1860.61	1722.45	1518.24	1429.3	937.241	1649.18	1283.82	1659.9	1900.61	1640.2	1848.38	1759.2	1809.45	2477.85	1102.49	2554.12	2009.88
M1138T344			1137.66	343.524	0.154979	0.0882242	1.29708	2261.09	697.75	1038.05	2341.65	2192.77	1494.92	674.41	1962.98	1769.79	1727.48	1562.03	2316.48	1215.87	2599.54	2583.04	2577.51	1304.54	1881.88	2689.76	2231.23
M1139T148			1139.31	147.837	0.130504	0.0395266	1.45152	683.096	874.969	927.878	430.518	256.048	1260.49	1347.01	605.346	1646.77	333.492	1291.27	1035.12	1480.22	1247.62	1531.36	1166.97	1575.91	880.17	754.328	1179.88
M1139T214			1139.27	213.656	0.0206711	0.681679	0.927984	486.008	531.386	422.264	518.264	688.696	1047.08	645.911	420.204	389.099	665.827	557.613	517.989	313.528	716.154	807.037	195.004	1011.34	358.97	351.853	566.497
M1139T338_1			1138.64	338.473	0.158965	0.0630446	1.2454	2579.21	1497.74	1837.24	2622.43	2734.19	2653.49	2622.83	2589.16	811.561	2319.14	3332.72	3205.89	2548.86	2792.66	2814.97	1361.06	2835.36	3276.76	2370.28	3192.83
M1139T338_2			1138.72	338.415	0.183581	0.00603011	1.23439	2399.33	2344.53	1779.34	1959.81	2418	2257.79	1726.12	2299.12	1543.74	1532.43	2948.21	2502.24	1824.84	2534.85	2374.23	2619.06	2149.65	2823.36	2602.32	2630.29
M1139T339_1			1138.51	338.661	0.114316	0.141928	1.15949	2036.45	1141.69	2138.56	2232.87	2329.43	2140.51	2489.75	1736.55	2301.72	1834.12	2686.84	2953.43	2209.63	1977.65	2538.42	3468.76	1880.2	1782.22	1903.2	2231.96
M1139T339_2			1138.66	339.081	0.26725	3.61016e-05	1.39529	2568.52	2671.48	2818.3	2878.7	2186.06	2368.34	1804.96	1796.85	2171.52	2079.23	3595.31	3458.09	2784.78	3014.72	3108.09	2716.19	3092.09	3475.59	3820.05	3506.68
M1139T339_3			1138.99	338.786	0.00835869	0.993089	1.00089	2410.28	2077.23	2177.98	2188.82	2143.19	2850.56	2321.91	1724.17	2021.06	1947.77	2860.1	2300.19	2277.59	2507.76	565.808	1920.64	2128.07	2216.75	2652.29	2453.16
M1139T339_4			1139.06	338.687	0.203621	0.00485663	1.29467	1233.37	2423.05	2891.78	2589.1	2601.13	2563.94	2770.46	2314.35	2113.52	1671.89	3358.28	2996.86	2733.77	3417.13	2818.19	2838.31	2707.71	2623.91	2586.14	3920.65
M1139T339_5			1139.17	338.733	0.0779643	0.307439	1.08319	2518.59	2479.91	3320.78	3298.15	2943.32	2653.92	2519.9	2888.15	3019.04	2301.12	1489.19	3256.74	3073.23	3748.32	3074.57	3175.37	2946.87	2829.5	3537.47	3136.21
M1139T339_6			1139.3	338.77	0.00816899	0.779947	0.972471	1826.99	1610.98	1926.19	2006	1956.16	1648.5	1540.25	1608.18	1503.54	1687.6	1834.42	1634.19	1574.14	2225.36	1430.15	2084.15	2423.2	1460.79	1518.76	652.603
M1139T339_7			1139.39	338.687	0.130328	0.0240596	1.22148	1461.52	1079.98	1462.11	1414.09	1467.76	1191.3	963.878	1104.29	1126.41	1282.98	1476.74	1938.89	1681.78	1823.83	1293.35	1793.39	1778.74	1151.1	1175.3	1221.76
M1139T340			1139.29	339.695	0.0436957	0.548401	1.06547	1872.18	1672.79	2650.5	2162.13	1849.48	1747.2	1655.18	1668.08	1620.48	2071.04	2246.87	1691.71	1677.73	2245.59	1570.27	2170.3	3349.99	1510.31	1594.93	2153.34
M113T144			113.087	143.92	0.0533531	0.742593	0.929802	5135.98	5008.99	6169.14	4204.87	4575.54	1482.85	4784.18	6294.43	6765.81	1405.23	8354.49	1998.67	6739.36	5259.45	3090.2	1215.98	6306.4	2069.32	5210.92	2365.3
M113T158_1			112.693	158.283	0.125516	0.0357465	1.45059	539.084	646.104	383.898	569.447	544.827	904.404	862.941	719.303	623.783	636.533	1600.57	732.921	1422.14	947.88	682.61	1053.37	621.231	342.057	971.402	953.55
M113T32			113.129	31.8935	0.213742	0.307785	1.3552	1400.06	8031.99	12123.9	8710.34	9193.44	9712.84	791.504	1387.72	852.713	9254.27	981.192	11323.4	13817.7	12055.4	9681.78	10605.4	1883.03	8947.17	12019.9	1974.12
M113T394			112.552	394.362	0.0082846	0.950334	1.00945	845.447	574.697	845.179	760.776	562.077	562.34	541.052	796.212	608.818	869.849	1493.96	630.199	670.026	817.771	612.73	604.588	595.469	523.575	386.197	697.784
M113T415			112.996	414.749	0.248417	0.0762413	1.20161	8494.98	7950.24	12911.2	12594.4	8432.97	9222.61	11391.3	4981.5	8127.6	11007.8	13199.8	11602.2	12298	9790.14	14082.1	10080.1	13603.5	7703.09	12553.2	9378.62
M113T83			113.068	82.864	0.244582	0.673392	1.06354	74483.3	71449.4	80713.4	53947.6	56332.2	40687.6	51037.1	85530.2	45888.2	72813.5	43586.7	60430	28735.6	74064.7	77041.9	109210	65446.2	105042	52257.8	57283.2
M1140T148			1140.31	147.686	0.102427	0.057404	1.39334	608.036	529.118	611.383	374.07	263.093	892.062	775.787	422.898	1337.06	251.479	826.86	835.232	1088.77	919.602	976.599	865.096	968.54	661.415	486.277	822.198
M1140T339_1			1139.77	338.861	0.0955568	0.210231	1.1019	2501.94	2405.36	2457.41	2844.59	2620.65	2564.23	2326.85	1820.09	2356.31	1289.93	2697.04	2524.42	1883.93	2910.74	2140.19	2982.59	2941.7	2673.62	2479.33	2316.46
M1140T339_2			1140.17	338.733	0.0739382	0.269588	1.09646	2274.53	2065.57	1953.77	2344.82	2256.65	2697.42	2118.55	1592.6	2134.32	2674.55	2944.79	2451.3	1904.45	2236.13	2383.9	2473.13	3507.18	2104.4	2398.44	1842.06
M1140T339_3			1140.27	338.927	0.0396175	0.471815	1.06642	1625.38	1880.36	2088.76	1430.56	1640.13	1546.86	2101.1	1656.72	1906.47	2123.77	1982.39	1716.56	1565.47	2208.69	2128.78	1935.09	2967.29	1436.45	1690.49	1564.52
M1140T339_4			1140.28	339.449	0.0294849	0.628378	0.97462	1822.16	2119.49	2242.05	1805.29	2053.94	2020.83	1762.33	1706.01	2015.05	2178.58	2050.21	1853.69	1690.51	1945.33	2193.59	2112.49	2376.79	1569.05	1806.3	1627.13
M1140T339_5			1140.33	338.971	0.079867	0.0802782	1.08303	1959.54	1961.93	2247.68	1895.5	1959.32	2057.91	1951.75	1629.24	2090.75	1979.04	2043.91	2254.98	1795.75	2350.79	2144.9	2255.06	2574.97	2031.11	2051.65	1867.86
M1140T340			1139.66	339.88	0.0520694	0.659725	1.05286	2373.16	2914.57	2935.21	3592.21	3337.01	3549.46	3226.88	2624.95	681.008	3307.42	3601.67	3165.52	2805.66	3842.71	3131.09	2705.18	3411.29	1768.41	2261.67	3357.43
M1141T148			1141.31	147.757	0.0774786	0.128344	1.40148	344.63	424.304	465.678	273.674	176.635	553.028	717.606	314.663	1233.39	241.963	1015.99	604.52	866.326	579.94	602.078	516.447	843.549	487.905	308.779	825.29
M1141T338			1141.42	338.238	0.117785	0.0765121	1.18027	1972.95	1981.84	2806.82	2531.12	2752.8	2422.54	2113.05	1302.21	2186.23	2036.2	1985.13	2169.3	2126.42	2485.6	3400.12	2955.23	2611.33	2333.33	2626	3398.34
M1141T339_1			1140.67	338.996	0.0265999	0.728411	1.02516	2563.86	2088.61	2360.73	2804.9	3254.49	2692.79	2358.94	1939.85	2207.1	2605.18	3195.12	2892.16	2408.88	3068.97	2737.52	2200.93	2331.74	2489.48	1921.32	2256.14
M1141T339_2			1140.79	338.683	0.0987534	0.170485	1.17862	1544.44	593.696	1270.6	2160.91	1465.94	1949.31	1214.37	1332.75	744.345	1821.78	2094.63	1779.23	1459.12	1878.87	1456.6	1284.62	1868.96	1448.1	1769.82	1576.46
M1141T339_3			1140.93	338.53	0.179928	0.0122987	1.21275	2456.06	2158.06	2602.17	2851.4	3220.03	3347.65	2841.92	2866.86	2537.36	2371.93	3272.87	2577.62	3559.33	3194.75	3267.54	3241.19	2640.55	3080.38	4470.37	3747.03
M1141T339_4			1141.01	338.678	0.0326566	0.677668	0.957064	2227.82	1803.47	1983.41	3174.03	1553.66	2330.02	2222.64	1701.28	2212.69	2372.9	2644.82	1512.29	1335.75	2026.22	1984.22	1996.09	2976.09	1935.08	2591.08	1653.64
M1141T339_5			1141.17	338.715	0.0821578	0.174397	0.913559	1577.95	1990.67	1965.95	1946.7	2116.72	1728.75	1857.19	1625.91	1883.83	2239.49	2138.1	1929.76	1214.76	1732.32	1464.33	1607.24	1990.59	1680.17	2075.92	1463.36
M1141T339_6			1141.33	338.781	0.0916617	0.0833055	1.10873	1734.52	1857.34	2179.58	2136.43	2018.51	1905.2	2232.63	1746.24	1627.39	2284.92	2323.45	2546.56	1942.26	2515	2219.14	2231.27	2055.89	1882.16	2460.51	1691.06
M1141T339_7			1141.34	338.56	0.204705	0.00553124	1.29202	2097.81	2257.86	2631.95	2768.57	1882.99	2452.25	2075.05	1689.01	1594.66	2427.51	2963.39	3381.7	2486.42	3398.82	2245.56	2997.48	2466.79	2864.07	2012.18	3449.99
M1141T350			1140.54	349.718	0.0839249	0.205858	0.90723	3508.47	3411.27	3524.67	2653.16	3306.05	3716.74	3234.18	3892.45	3042.07	2925.97	3855.06	2612.52	2070.36	3537.74	3627.02	3106.22	3724.21	2622.33	2687.74	2290.45
M1142T339_1			1141.67	338.894	0.0577365	0.309191	0.940575	1876.87	1597.21	1975.85	1648.35	2583.72	1932.55	2064.93	1848.96	1805.53	2134.74	2003.15	1722.09	1693	1790.11	1453.23	1814.74	1898.5	2117.02	1692.86	2127.1
M1142T339_2			1141.93	338.625	0.246995	0.000455245	1.35778	1444.36	2226.05	2514.01	2106.8	2233.45	1912.36	2328.88	3094.11	2276.4	2034.88	3734.17	3001.96	2989.55	3268.49	2503.82	3308.88	3002.86	2401.15	2652.3	3240.64
M1142T339_3			1142.42	338.546	0.0808196	0.0862573	1.14798	1315.47	1536.79	1785.08	1702.13	1796.36	1073.07	1432.72	1175.24	1671.99	1843.47	1692.65	2084.1	1754.68	1802.16	1618.36	1209.68	1654.06	1590.56	1973.74	2221.26
M1142T340			1141.82	340.392	0.0627427	0.262392	1.11328	827.387	1343.18	1167.52	1524.22	1262.13	1222.87	1536.69	1132.46	873.452	1274.11	1752.81	1573.96	1131.51	1250.74	1579.91	1630.89	1559.92	962.397	1090.03	1009.78
M1142T350			1141.53	349.872	0.0744608	0.32078	0.924948	2566.96	2547.05	2887.54	1886.02	2579.44	2817.2	2605.56	2374.16	2107.68	2477.09	2671.95	2571.16	1299.25	2144.34	2489.59	1614.58	2899.29	2483.21	2516.38	2294
M1142T427_1			1141.72	426.861	0.0696045	0.421614	0.795026	677.087	1168.23	1048.49	359.74	1045.31	1856.86	1436.68	268.188	869.096	1634.59	2107.93	1102.23	1352.87	994.44	560.049	388.734	1117.11	99.8107	412.617	104.071
M1142T427_2			1142.21	426.885	0.0345626	0.657152	0.892819	943.818	978.396	859.68	813.781	775.19	1587.28	1391.93	226.978	517.933	1583.87	2076.22	951.302	1394.52	1087.62	759.587	535.35	952.872	216.457	521.699	145.841
M1142T478			1142.14	477.937	0.366043	0.00050979	1.9066	2860.97	1150.32	3068.52	3096.2	1672.51	1164.16	1195.13	1562.17	1348.53	1511.67	3582.83	4457.72	3306.16	4697.1	4136.68	4076.64	4388.77	2095.8	2139.24	2639.31
M1143T286			1143.17	285.711	0.38767	0.104954	4.35639	1289.87	355.252	1421.56	884.403	1356.54	665.51	837.59	894.74	1158.31	716.624	1619.87	2707.79	1803.57	21030.8	3168.33	2556.88	2537.15	2052.21	1589.29	2670.1
M1143T338			1142.61	338.415	0.0280404	0.642262	1.0629	1584.59	1594.4	1623.86	2073.76	1678.3	2240.92	1630.66	1130.83	1207.54	1958.63	2143.64	1790.81	1138.28	1806.41	1631.24	875.463	3161.11	1753.89	1925.09	1549.47
M1143T339_1			1142.7	338.962	0.0196986	0.697717	1.03422	2415.99	2053.31	3088.37	1387.36	1918.21	2582.72	2898.87	1732.77	2471.75	1738.95	2468.91	2507.08	2237.65	2269.71	2361.3	2371.4	2343.49	2314.1	2566.7	1610.73
M1143T339_2			1142.94	339.266	0.0787549	0.220371	1.09388	2211.06	1899.49	2476.67	2171.57	2171.01	2740	2116.62	2069.05	1825.6	2380.03	1745.58	2448.02	2691.17	1782.25	2670.64	3172.95	2249.75	2152.15	2614.77	2604.8
M1143T339_3			1143.2	339.12	0.063369	0.350402	0.887333	2230.12	2210.04	2281.35	2326.2	2616.14	2967.28	1874.9	1392.88	1022.22	2367.87	2186.01	1817.17	1453.84	3289.77	1793.49	1643.87	2013.04	1631.67	1722.65	1338.93
M1143T339_4			1143.29	338.752	0.0443959	0.466397	1.05931	1382.91	1586.95	1788	1579.59	1849.78	1777.73	1601.27	1397.66	1918.54	1761.32	1810.13	1916.44	1561.89	2557.61	1987	1983.88	1553.3	1496.03	1579.86	1184.76
M1143T350			1142.53	349.774	0.0596788	0.353467	0.938183	2717.56	2662.55	3064.84	2791.58	2598.36	3564.99	2388.88	2790.77	2510.66	2531.64	3775.6	2462.6	2718.85	2343.53	2354.21	2174.54	2235.45	2559.99	2647.93	2641.61
M1143T389			1143.35	388.762	0.165864	0.00313276	0.379253	473.801	459.166	412.737	1212.07	982.406	855.191	617.769	580.151	137.783	1114.31	224.125	121.323	328.968	126.51	114.018	261.205	23.3544	231.527	530.899	634.201
M1143T428_1			1143.16	427.8	0.182217	0.00465005	1.67268	534.938	892.696	794.195	682.672	839.223	881.652	777.922	613.154	582.378	1047.07	1725.97	1251.25	1508.75	1971.36	1096.35	968.857	1882.63	630.89	676.653	1076.46
M1143T428_2			1143.17	428.076	0.191171	0.00941156	1.72093	520.562	777.479	770.193	776.846	1028.08	1034.1	934.96	616.101	707.057	966.272	1946.73	1204.5	1686.26	2386.88	1084.56	1206.57	2129.93	637.218	581.088	1130.3
M1144T286			1144.18	285.65	0.244429	0.07302	3.59341	572.954	240.544	639.99	409.472	652.055	275.633	413.918	434.75	474.106	423.666	731.467	1136.6	745.226	7143.09	1106.74	1442.14	997.417	875.728	902.873	1222.32
M1144T338_1			1144.34	338.287	0.161188	0.00503261	1.15351	2616.21	2620.8	2907.11	2864.2	2756.29	2721.05	2615.62	2721.44	2446	2613.07	3476.5	3000.18	2110.57	3122.23	3065.34	3211.77	3394.05	3085.97	3425.41	3116.42
M1144T338_2			1144.47	338.231	0.0287522	0.622361	1.04279	1870.24	1492.54	1849.72	1662.58	2042.03	1477.55	2661.15	1941.5	2174.83	2000.44	1761.98	2460.96	2029.97	1883.39	1488.8	2036.35	2384.17	2223.56	1341.21	2382.62
M1144T339_1			1143.59	339.041	0.019922	0.766748	1.01481	2167.86	1870.89	1715.13	2357.1	2347.33	2795.7	2276.7	2172.68	2459.35	2399.3	2486.03	1960.75	2155.69	2568.54	2268.69	2211.67	2183.31	2284.67	2387.49	2389.29
M1144T339_2			1143.61	339.036	0.0470739	0.56766	1.06207	2141.41	1052	2355.57	2320.25	2014.1	2780.54	1263.55	2024.8	2332.63	2358.5	2324.82	1800.92	2110.66	2543.04	2245.75	2175.56	2014.42	1300.37	3025.14	2383.93
M1144T339_3			1143.7	338.722	0.0534071	0.562999	1.05407	2627.75	2186.77	2344.85	2360.37	2700.65	2198.5	2003.54	1837.64	2691.32	2541.94	2587	2458.89	2729.54	3620.18	1973.88	2566.82	3089.31	1642.8	1652	2443.23
M1144T339_4			1143.95	339.113	0.140006	0.00691833	1.16922	2093.15	1688.59	1457.63	1668.32	1902.95	1907.75	1714.7	1768.77	2048.99	2137.9	2314.41	2655.86	1973.6	2280.95	2125.66	1894.61	2169.33	2015.11	2224.8	1846.22
M1144T339_5			1144.21	338.726	0.0299719	0.584468	1.04643	2147.53	2101.7	2708.34	1879.35	2017.21	1926.04	2870.58	1841.83	2394.29	2337.84	2723.47	1862.39	2077.61	2621.18	2471.33	2816.85	2145.79	2923.23	1441.72	2173.02
M1144T339_6			1144.35	338.565	0.203026	0.000847264	1.23754	2387.41	2460.37	2585.4	2907.67	2706.84	2161.46	2719.92	2516.09	1488.41	2696.85	3520.73	3205.73	2821.54	2788.03	2920.34	3049.43	2939.36	3248.62	2842.54	3144.82
M1144T339_7			1144.45	338.608	0.157498	0.0466064	1.2365	2089.9	1130.07	1427.74	2792.19	2048.96	2655.21	3082.46	1822.89	2669.51	2187.62	3114.43	3280.84	2845.29	1979.48	2158.31	3270.38	2477.05	2886.08	2458.18	2617.52
M1144T350			1143.52	349.659	0.0121759	0.877518	1.0189	1593.93	1976.53	172.871	1785.3	1982.66	2040.66	1932.79	1583.53	1683.39	2773.16	1787.55	1804.35	1778.05	1806.12	1573.71	1684.93	2132.55	1827.63	1870.99	1590.1
M1144T494_1			1143.67	493.567	0.0167293	0.740531	1.07749	563.543	808.449	2501.91	1008.96	664.45	970.379	906.605	508.405	1465.08	518.999	1229.39	1442.99	1430.1	653.31	716.795	1665.4	1365.98	624.168	752.613	804.457
M1144T494_2			1143.73	493.853	0.0497978	0.65579	0.88892	701.733	1400.74	3427.61	1145.2	645.384	1217.55	746.323	586.233	1677.33	488.487	1414.14	1539.05	1436.78	972.702	880.524	1106.8	1223.84	598.937	751.108	775.676
M1144T494_3			1143.79	493.899	0.0168438	0.771486	1.0691	735.514	1202.6	2791.26	1004.46	452.425	1378.44	1076.36	596.434	1713.73	436.075	1824.51	2067.57	1150.02	1042.26	1220.57	1296.11	1326.19	594.528	776.132	876.284
M1144T494_4			1143.86	493.802	0.0213369	0.93827	0.979352	637.691	1492.02	4103.46	1089.95	895.102	1587.04	1214.84	523.923	1771.73	558.079	1512.29	2371.48	1176.99	942.516	1048.4	1639.69	1815.19	807.519	1169.93	1103.36
M1144T494_5			1143.98	494.455	0.0459125	0.728989	0.912883	677.139	1426.83	3729.65	961.91	789.232	1170.95	1084.88	425.188	1531.24	799.486	797.081	1478.17	1500.77	1021.13	834.228	1621.27	1429.4	766.14	1063.04	987.913
M1144T494_6			1144.04	493.904	0.0111576	0.972965	1.01005	526.951	803.17	4044.8	1045.47	865.792	952.403	1038	489.103	1817.46	771.145	1217.76	2047.6	1239.68	1261.32	827.542	1767.54	1562.92	922.907	1027.34	603.785
M1144T494_7			1144.11	493.685	0.00715868	0.895813	1.03249	892.341	1245.81	2985.02	803.395	597.758	1412.59	750.557	569.53	1392.47	590.782	1724.07	1868.43	517.291	1014.56	1008.57	1590.1	1454.96	636.026	746.514	1044.98
M1144T494_8			1144.17	494.296	0.00180219	0.968768	1.00824	595.161	862.742	1856.58	649.625	447.173	974.878	647.748	418.685	919.075	298.42	1043.93	1133.88	856.041	631.688	557.218	938.755	967.727	548.526	572.977	482.546
M1144T495_1			1143.61	495.361	0.0288444	0.757077	0.923771	434.231	763.967	2320.16	723.453	479.187	1265.53	535.633	479.862	1125.89	442.247	1069.83	1185.38	762.547	540.873	412.054	1091.1	1090.77	537.555	635.831	590.93
M1144T495_2			1143.92	494.821	0.0145962	0.913081	0.979232	665.508	1652.19	2738.22	1061.82	817.111	1788.58	1011.8	774.553	1878.08	665.833	1511.47	1756.86	1552.05	1111.46	961.598	1737.75	1377.94	675.492	1087.25	1010.71
M1145T286			1145.17	285.718	0.265299	0.0792051	3.51596	724.966	266.291	880.362	485.905	713.749	365.118	549.831	550.573	635.005	492.453	922.814	1474.97	941.783	8828.38	1448.8	1346.41	1424.11	1257.29	811.438	1459.3
M1145T338_1			1144.86	338.327	0.183931	0.000969196	1.18551	2369.62	2518.37	2881.66	3027.86	2447.01	2614.66	2759.52	2706.11	2636	2526.04	3333.92	3213.36	2777.65	3155.79	2682.95	2848.35	3534.25	2830.24	3369.32	3654.59
M1145T338_2			1145.46	338.497	0.0110289	0.868073	1.01569	1902.21	1624.53	2269.31	2421.17	2277.54	1379.88	2049.83	1869.92	2153.44	1827.6	1037.29	2233.6	2405.17	2727.15	2113.23	2024.11	2347.94	1962.57	1714.03	1520.58
M1145T339_1			1144.7	339.359	0.0385002	0.633107	1.04526	2045.75	1712.83	2195.87	1750.31	1844.26	2346.58	2173.61	1902.11	2276.79	2541.8	2431.99	3050.91	1202.02	2221.78	2000.28	2754.48	2460.72	1749.01	2222.22	1637.54
M1145T339_2			1144.85	338.658	0.148837	0.00773171	1.17137	2382.06	2649.49	3002.47	2595.22	2398.3	2614.66	2905.39	2200.75	2664.03	2526.04	3386.12	3432.71	3099.27	2319.76	2675.29	2799.64	3458.13	2891.47	3515.42	2805.7
M1145T339_3			1144.96	338.728	0.0922606	0.301987	1.11947	2195.34	2492.68	1309.67	3046.46	1434.79	2340.13	2234.47	2300.06	2729.5	2131.86	2710.08	1472.84	2164.18	2959.9	2670.81	2707.97	3209.83	1520.3	2550.53	2902.58
M1145T339_4			1145.22	338.784	0.00509566	0.925695	1.0105	1916.22	2139.94	2120.76	1453.07	2043.13	2382.98	1956.38	1603.48	554.749	2022.4	2468.95	2169.22	1875.9	1624.46	1496.23	1156.37	1759	1731.23	2148.25	1954.6
M1145T339_5			1145.34	338.583	0.128637	0.0480458	1.14039	2713.06	2247.62	2142.63	3139.45	2244.51	2100.29	2373.14	2237.19	2840.34	2086.48	3277.29	2243.4	3183.76	2842.42	2583.97	2647.94	2593.29	2275.58	3078.86	2785.13
M1145T339_6			1145.35	338.707	0.23619	0.000246367	1.27145	2360.67	2254.89	2695.91	2774.14	2546.39	2915.19	2208.07	2857.37	2509.83	2228.26	3221.04	2861.01	3046.85	3750.82	2906.75	3161.53	3953.9	2704.99	3471.62	3153.65
M1145T348			1144.52	347.968	0.0119447	0.855019	0.986667	1603.32	1897.23	1964.5	2200.77	2382.7	1405.33	2148.37	2280.75	1939.17	1953.92	2124.83	1378.79	1891.64	2070.56	1475.96	2194.85	2224.27	1752.6	2435.85	1963.03
M1145T349			1144.51	348.743	0.00328788	0.930739	1.00614	1072.98	1827.46	1839.7	2040.86	1955.87	1954.88	2064.96	2208.04	1894.13	1814.96	1466.39	1937.04	1829.43	1964.64	1526.99	2107.55	1966.04	1725.73	2420.49	1844.19
M1145T493			1145.11	493.425	0.0407702	0.697531	0.912544	766.804	1220.53	2716.65	766.06	769.842	1272.25	661.752	550.116	1645.85	528.219	1369.19	1508.48	1355.66	508.135	626.914	1187.68	1115.57	763.437	694.461	815.436
M1145T494_1			1144.67	494.391	0.0221419	0.734228	0.919949	383.18	839.915	1470.21	544.9	419.662	811.888	291.6	312.593	680.241	280.236	531.921	815.328	449.083	345.552	385.931	1121.88	608.561	530.714	397.453	364.942
M1145T494_2			1144.85	493.925	0.0488732	0.617862	0.876293	723.795	1297.26	2901.67	799.349	461.485	723.928	767.99	577.349	1409.8	511.957	1339.83	1158.8	871.487	786.706	487.089	1253.97	646.596	638.36	919.51	813.567
M1145T494_3			1144.92	493.926	0.0580011	0.52674	0.82855	619.346	1101.71	2802.63	865.784	487.348	1077.23	523.015	461.7	1173.6	313.821	1069.52	1178.27	851.167	298.423	422.277	1199.29	958.549	406.042	731.604	694.934
M1145T494_4			1145.3	493.724	0.0588546	0.509043	0.839114	468.805	938.651	2534.98	854.137	470.215	914.22	681.886	399.895	1117.24	382.414	847.142	819.873	857.172	634.009	560.679	860.287	998.08	390.012	653.63	731.801
M1145T495_1			1144.8	494.821	5.25893e-05	0.941619	1.01814	424.395	929.711	1944.2	706.032	566.221	524.093	551.82	383.837	866.74	314.177	854.995	979.922	788.856	506.105	418.888	1385.31	713.015	422.362	668.115	604.461
M1145T495_2			1144.98	494.524	0.0573434	0.554124	0.854087	502.36	1067.63	2837.72	768.663	581.357	894.285	827.206	493.125	1382.62	429.573	751.762	1028.84	1050.18	741.312	844.325	1253.56	818.134	525.745	674.465	668.527
M1145T495_3			1145.17	494.51	0.0234846	0.680476	1.09264	694.347	947.027	2433.08	828.412	844.958	1013.71	798.328	507.265	1197.12	355.926	1619.62	1240.77	1307.45	842.747	798.129	1321.72	1341.52	551.858	857.02	630.561
M1145T495_4			1145.23	494.76	0.0480845	0.576967	0.870395	475.799	1029.1	2278.88	754.207	621.769	1205.66	663.684	408.369	1003.35	319.903	927.767	1181.61	1202.75	530.845	482.742	806.118	816.902	500.621	624.651	551.285
M1145T495_5			1145.36	494.674	0.0459504	0.53347	0.881542	542.642	965.596	1983.35	843.558	609.437	1062.24	616.23	527.038	768.973	578.51	994.897	924.565	737.415	426.942	569.545	981.94	1077.21	405.241	765.341	607.865
M1145T496_1			1144.74	495.669	0.042968	0.507452	0.87868	659.668	965.54	1824.59	761.415	679.501	1048.04	398.135	484.827	791.556	449.136	959.462	776.395	605.201	565.221	613.021	1076.57	769.198	684.529	561.395	473.289
M1145T496_2			1145.05	495.519	0.0497886	0.562425	0.896528	532.678	1368.13	2331.11	1000.55	798.47	1328.21	706.372	624.009	1222.6	590.357	1198.91	1152.89	693.358	714.713	1035.94	1181.81	955.55	862.967	924.395	695.243
M1146T286			1146.17	285.634	0.16529	0.0625266	2.68241	471.6	157.474	425.803	277.435	488.882	190.146	205.076	301.253	279.133	321.191	474.803	604.822	359.378	3172.56	633.677	680.84	681.915	510.678	583.945	661.11
M1146T338_1			1145.85	338.455	0.130886	0.0291658	1.14868	2458.02	1625.59	2444.93	2553.07	2638.77	2540.6	2007.19	1775.65	1916.42	2389.7	2522.93	2437.61	2053.26	2598.95	2517.73	2930.17	2384.68	2807.14	2645.8	2774.58
M1146T338_2			1146.34	338.288	0.0781882	0.225891	1.10475	2503.91	2187.07	2570.36	2699.79	1876.83	1691.14	2324.62	1165.37	2107.84	2037.69	2797.83	2087.84	2361.55	2384.56	2220.77	2794.09	2461.8	2353.96	1715.94	2203.28
M1146T338_3			1146.4	338.277	0.161255	0.00388427	1.30494	1707.27	1050.18	1699.04	1665.05	1087.47	1480.84	1562.51	1086.83	1230.65	1178.5	2192.71	1544.46	1758.83	1382.3	1619.32	1898.03	1497.87	1775.27	2210.07	2061.92
M1146T339_1			1145.84	338.728	0.0924591	0.160481	1.1165	1799.21	2021.69	2219.37	2167.94	2579.13	2404.34	2393.73	2595.87	2368.78	2158.64	2833.12	2956.6	1339.89	2147.84	2617.76	2530.86	2844.08	2229.59	3064.92	2789.63
M1146T339_2			1146.23	338.825	0.0138941	0.880506	0.984363	2559.35	2245.81	3257.69	1871.96	1664.24	2575.43	2056.27	1438.91	1181.79	2469.94	1983	2432.15	1552.84	1968.89	1851.96	2145.13	2223.02	1876.26	2480.49	2474.25
M1147T146			1146.67	145.657	0.260301	0.000174	1.79712	1272.18	1306.66	1213.51	654.358	605.171	1324.37	1313.99	1116.97	1620.71	526.311	2579.23	2755.94	2034.6	1413.39	2118.86	1877.02	2154.77	1582.46	1424.51	1745.23
M1147T338			1147.09	338.115	0.211188	0.000958439	1.29261	2065.24	1972.54	2230.6	2389.53	1887.74	2556.38	1995.49	2137.84	1297.72	2293.81	2752.46	3001.54	2307.91	3059.36	2496.64	2114.4	2571.63	2517.73	2916.2	3183.29
M1147T339_1			1146.62	339.467	0.0572542	0.283922	0.9286	2386.19	1561.75	2040.05	2193.58	2158.55	2207.1	1829.31	1907.8	2036.94	2673.77	2436.01	2193.16	1380.04	2220.29	2043.82	1829.87	1919.09	1698.09	1771.74	2003.89
[truncated: 17,579 more rows]

## Sheet: QC
Name	Adduct	Metablite	m/z	RT(s)	QC01_pos	QC02_pos	QC03_pos	QC04_pos	QC05_pos	QC06_pos
[truncated: 19,419 more rows]
