# Supplementary material for: UHPLC‐QTOF/MS‐based comparative metabolomics in pectoralis major of fast‐ and slow‐growing chickens at market ages
Source: Food Sci Nutr. 2021 Dec 2;10(2):487–98. doi: 10.1002/fsn3.2673 (PMC8825714; doi:10.1002/fsn3.2673)
Supplement: Supplementary file 5 — Table S3 [file FSN3-10-487-s002.xlsx]

## Sheet: KEGG ID
Metabolite	FoldChange	Log2FoldChange	Formula	Names	KEGG CID	KEGG Pathways
CDP-ethanolamine	1.58626	0.665625	C11H20N4O11P2	CDP-ethanolamine;Cytidine diphosphate ethanolamine	C00570	map01100,Metabolic pathways|map00564,Glycerophospholipid metabolism
Citrate	1.79423	0.843365	C6H8O7	Citrate;Citric acid;2-Hydroxy-1,2,3-propanetricarboxylic acid;2-Hydroxytricarballylic acid;citrate	C00158	map01200,Carbon metabolism|map00020,Citrate cycle (TCA cycle)|map00630,Glyoxylate and dicarboxylate metabolism|map01100,Metabolic pathways|map01210,2-Oxocarboxylic acid metabolism|map01230,Biosynthesis of amino acids|map00250,Alanine, aspartate and glutamate metabolism
Glycerol 3-phosphate	0.483411	-1.04868	C3H9O6P	sn-Glycerol 3-phosphate;Glycerophosphoric acid;D-Glycerol 1-phosphate;glycerol 3-phosphate	C00093	map01100,Metabolic pathways|map00564,Glycerophospholipid metabolism|map00561,Glycerolipid metabolism|map02010,ABC transporters
Glycine	1.32719	0.408379	C2H5NO2	Glycine;Aminoacetic acid;Gly;glycine	C00037	map00310,Lysine degradation|map00230,Purine metabolism|map01200,Carbon metabolism|map00120,Primary bile acid biosynthesis|map00630,Glyoxylate and dicarboxylate metabolism|map00730,Thiamine metabolism|map02010,ABC transporters|map00860,Porphyrin and chlorophyll metabolism|map04080,Neuroactive ligand-receptor interaction|map01100,Metabolic pathways|map00480,Glutathione metabolism|map01230,Biosynthe…
Harmine	0.604694	-0.725724	C13H12N2O	Harmine	C06538
Hypotaurine	2.88873	1.53043	C2H7NO2S	Hypotaurine;2-Aminoethanesulfinic acid;hypotaurine	C00519	map01100,Metabolic pathways|map00430,Taurine and hypotaurine metabolism
L-Cysteine	0.353778	-1.49908	C3H7NO2S	L-Cysteine;L-2-Amino-3-mercaptopropionic acid;cysteine	C00097	map01100,Metabolic pathways|map00480,Glutathione metabolism|map00770,Pantothenate and CoA biosynthesis|map00920,Sulfur metabolism|map00430,Taurine and hypotaurine metabolism|map00270,Cysteine and methionine metabolism|map01200,Carbon metabolism|map04216,Ferroptosis|map00730,Thiamine metabolism|map01230,Biosynthesis of amino acids|map00260,Glycine, serine and threonine metabolism|map04122,Sulfur r…
L-Tyrosine	1.3001	0.378626	C9H11NO3	L-Tyrosine;(S)-3-(p-Hydroxyphenyl)alanine;(S)-2-Amino-3-(p-hydroxyphenyl)propionic acid;Tyrosine;tyrosine	C00082	map00350,Tyrosine metabolism|map00730,Thiamine metabolism|map01100,Metabolic pathways|map01210,2-Oxocarboxylic acid metabolism|map00130,Ubiquinone and other terpenoid-quinone biosynthesis|map01230,Biosynthesis of amino acids|map00360,Phenylalanine metabolism|map00400,Phenylalanine, tyrosine and tryptophan biosynthesis|map00970,Aminoacyl-tRNA biosynthesis|map04916,Melanogenesis
Stearidonic Acid	3.40973	1.76966	C18H28O2	Stearidonic acid;6,9,12,15-Octadecatetraenoic acid;(6Z,9Z,12Z,15Z)-Octadecatetraenoic acid;6Z,9Z,12Z,15Z-Octadecatetraenoic acid;(6Z,9Z,12Z,15Z)-Octadeca-6,9,12,15-tetraenoic acid	C16300	map00592,alpha-Linolenic acid metabolism
Acetylcholine	0.189322	-2.40109	C7H16NO2	Acetylcholine;O-Acetylcholine	C01996	map00564,Glycerophospholipid metabolism|map04810,Regulation of actin cytoskeleton|map04080,Neuroactive ligand-receptor interaction
Choline	1.43174	0.51777	C5H14NO	Choline;Bilineurine;choline	C00114	map01100,Metabolic pathways|map00564,Glycerophospholipid metabolism|map02010,ABC transporters|map00260,Glycine, serine and threonine metabolism
Dopamine	1.52571	0.60948	C8H11NO2	Dopamine;4-(2-Aminoethyl)-1,2-benzenediol;4-(2-Aminoethyl)benzene-1,2-diol;3,4-Dihydroxyphenethylamine;2-(3,4-Dihydroxyphenyl)ethylamine	C03758	map01100,Metabolic pathways|map04540,Gap junction|map04080,Neuroactive ligand-receptor interaction|map00350,Tyrosine metabolism
Glutathione	2.12794	1.08946	C10H17N3O6S	Glutathione;5-L-Glutamyl-L-cysteinylglycine;N-(N-gamma-L-Glutamyl-L-cysteinyl)glycine;gamma-L-Glutamyl-L-cysteinyl-glycine;GSH;Reduced glutathione	C00051	map01100,Metabolic pathways|map00480,Glutathione metabolism|map00270,Cysteine and methionine metabolism|map02010,ABC transporters|map04216,Ferroptosis
Glutathione disulfide	2.78331	1.4768	C20H32N6O12S2	Glutathione disulfide;GSSG;Oxiglutatione;Oxidized glutathione	C00127	map01100,Metabolic pathways|map00480,Glutathione metabolism|map04216,Ferroptosis
sn-Glycerol 3-phosphoethanolamine	2.24049	1.16381	C5H14NO6P	sn-Glycero-3-phosphoethanolamine;Glycerophosphoethanolamine;glycerophosphoethanolamine	C01233	map00565,Ether lipid metabolism|map00564,Glycerophospholipid metabolism
Taurine	2.08398	1.05934	C2H7NO3S	Taurine;2-Aminoethanesulfonic acid;Aminoethylsulfonic acid;taurine	C00245	map01100,Metabolic pathways|map00920,Sulfur metabolism|map00430,Taurine and hypotaurine metabolism|map02010,ABC transporters|map00120,Primary bile acid biosynthesis|map04080,Neuroactive ligand-receptor interaction
Thiamine	0.544769	-0.876284	C12H17N4OS	Thiamine;Thiamin;Vitamin B1;Aneurin;Antiberiberi factor;thiamin (Vitamin B1)	C00378	map00730,Thiamine metabolism|map01100,Metabolic pathways|map02010,ABC transporters|map04122,Sulfur relay system
Tyramine	1.47531	0.561021	C8H11NO	Tyramine;2-(p-Hydroxyphenyl)ethylamine;tyramine	C00483	map01100,Metabolic pathways|map04080,Neuroactive ligand-receptor interaction|map00350,Tyrosine metabolism

## Sheet: KEGG pathway
Pathway Name	Pathway ID	Pvalue	Pvalue_adjusted	Compounds	Count	Pop Hit	List_Total	Background Genes	URL
Glycerophospholipid metabolism	gga00564	1.9e-06	3.33e-05	C00570|CDP-ethanolamine|1.5862552751;C00093|sn-Glycerol 3-phosphate|0.483410684772;C01996|Acetylcholine|0.189321803725;C00114|Choline|1.43174011141;C01233|sn-Glycero-3-phosphoethanolamine|2.24048842327	5	52	17	3898	http://www.kegg.jp/kegg-bin/show_pathway?gga00564/C00570%09red/C00093%09green/C01996%09green/C00114%09red/C01233%09red
Neuroactive ligand-receptor interaction	gga04080	1.9e-06	3.33e-05	C00037|Glycine|1.32719409515;C01996|Acetylcholine|0.189321803725;C03758|Dopamine|1.52570871278;C00245|Taurine|2.08397802498;C00483|Tyramine|1.47531296236	5	52	17	3898	http://www.kegg.jp/kegg-bin/show_pathway?gga04080/C00037%09red/C01996%09green/C03758%09red/C00245%09red/C00483%09red
Thiamine metabolism	gga00730	7.25e-06	8.46e-05	C00037|Glycine|1.32719409515;C00097|L-Cysteine|0.353777740881;C00082|L-Tyrosine|1.30010296145;C00378|Thiamine|0.544768790699	4	31	17	3898	http://www.kegg.jp/kegg-bin/show_pathway?gga00730/C00037%09red/C00097%09green/C00082%09red/C00378%09green
ABC transporters	gga02010	1.52e-05	0.000117	C00093|sn-Glycerol 3-phosphate|0.483410684772;C00037|Glycine|1.32719409515;C00114|Choline|1.43174011141;C00051|Glutathione|2.12794284847;C00245|Taurine|2.08397802498;C00378|Thiamine|0.544768790699	6	137	17	3898	http://www.kegg.jp/kegg-bin/show_pathway?gga02010/C00093%09green/C00037%09red/C00114%09red/C00051%09red/C00245%09red/C00378%09green
Glutathione metabolism	gga00480	1.67e-05	0.000117	C00037|Glycine|1.32719409515;C00097|L-Cysteine|0.353777740881;C00051|Glutathione|2.12794284847;C00127|Glutathione disulfide|2.78331246482	4	38	17	3898	http://www.kegg.jp/kegg-bin/show_pathway?gga00480/C00037%09red/C00097%09green/C00051%09red/C00127%09red
Taurine and hypotaurine metabolism	gga00430	0.000101	0.000588	C00519|Hypotaurine|2.88872519389;C00097|L-Cysteine|0.353777740881;C00245|Taurine|2.08397802498	3	22	17	3898	http://www.kegg.jp/kegg-bin/show_pathway?gga00430/C00519%09red/C00097%09green/C00245%09red
Ferroptosis	gga04216	0.000235	0.00117	C00097|L-Cysteine|0.353777740881;C00051|Glutathione|2.12794284847;C00127|Glutathione disulfide|2.78331246482	3	29	17	3898	http://www.kegg.jp/kegg-bin/show_pathway?gga04216/C00097%09green/C00051%09red/C00127%09red
Sulfur relay system	gga04122	0.000962	0.00421	C00097|L-Cysteine|0.353777740881;C00378|Thiamine|0.544768790699	2	11	17	3898	http://www.kegg.jp/kegg-bin/show_pathway?gga04122/C00097%09green/C00378%09green
Glycine, serine and threonine metabolism	gga00260	0.00119	0.00463	C00037|Glycine|1.32719409515;C00097|L-Cysteine|0.353777740881;C00114|Choline|1.43174011141	3	50	17	3898	http://www.kegg.jp/kegg-bin/show_pathway?gga00260/C00037%09red/C00097%09green/C00114%09red
Aminoacyl-tRNA biosynthesis	gga00970	0.00133	0.00467	C00037|Glycine|1.32719409515;C00097|L-Cysteine|0.353777740881;C00082|L-Tyrosine|1.30010296145	3	52	17	3898	http://www.kegg.jp/kegg-bin/show_pathway?gga00970/C00037%09red/C00097%09green/C00082%09red
Biosynthesis of amino acids	gga01230	0.00189	0.00602	C00158|Citrate|1.79423026965;C00037|Glycine|1.32719409515;C00097|L-Cysteine|0.353777740881;C00082|L-Tyrosine|1.30010296145	4	128	17	3898	http://www.kegg.jp/kegg-bin/show_pathway?gga01230/C00158%09red/C00037%09red/C00097%09green/C00082%09red
Tyrosine metabolism	gga00350	0.00428	0.0125	C00082|L-Tyrosine|1.30010296145;C03758|Dopamine|1.52570871278;C00483|Tyramine|1.47531296236	3	78	17	3898	http://www.kegg.jp/kegg-bin/show_pathway?gga00350/C00082%09red/C03758%09red/C00483%09red
Sulfur metabolism	gga00920	0.00873	0.0235	C00097|L-Cysteine|0.353777740881;C00245|Taurine|2.08397802498	2	33	17	3898	http://www.kegg.jp/kegg-bin/show_pathway?gga00920/C00097%09green/C00245%09red
Carbon metabolism	gga01200	0.0123	0.0307	C00158|Citrate|1.79423026965;C00037|Glycine|1.32719409515;C00097|L-Cysteine|0.353777740881	3	114	17	3898	http://www.kegg.jp/kegg-bin/show_pathway?gga01200/C00158%09red/C00037%09red/C00097%09green
Primary bile acid biosynthesis	gga00120	0.0172	0.0402	C00037|Glycine|1.32719409515;C00245|Taurine|2.08397802498	2	47	17	3898	http://www.kegg.jp/kegg-bin/show_pathway?gga00120/C00037%09red/C00245%09red
Regulation of actin cytoskeleton	gga04810	0.0216	0.0473	C01996|Acetylcholine|0.189321803725	1	5	17	3898	http://www.kegg.jp/kegg-bin/show_pathway?gga04810/C01996%09green
Melanogenesis	gga04916	0.0259	0.0533	C00082|L-Tyrosine|1.30010296145	1	6	17	3898	http://www.kegg.jp/kegg-bin/show_pathway?gga04916/C00082%09red
Glyoxylate and dicarboxylate metabolism	gga00630	0.029	0.0551	C00158|Citrate|1.79423026965;C00037|Glycine|1.32719409515	2	62	17	3898	http://www.kegg.jp/kegg-bin/show_pathway?gga00630/C00158%09red/C00037%09red
Cysteine and methionine metabolism	gga00270	0.0299	0.0551	C00097|L-Cysteine|0.353777740881;C00051|Glutathione|2.12794284847	2	63	17	3898	http://www.kegg.jp/kegg-bin/show_pathway?gga00270/C00097%09green/C00051%09red
Gap junction	gga04540	0.047	0.0822	C03758|Dopamine|1.52570871278	1	11	17	3898	http://www.kegg.jp/kegg-bin/show_pathway?gga04540/C03758%09red
Citrate cycle (TCA cycle)	gga00020	0.0839	0.14	C00158|Citrate|1.79423026965	1	20	17	3898	http://www.kegg.jp/kegg-bin/show_pathway?gga00020/C00158%09red
Ether lipid metabolism	gga00565	0.104	0.162	C01233|sn-Glycero-3-phosphoethanolamine|2.24048842327	1	25	17	3898	http://www.kegg.jp/kegg-bin/show_pathway?gga00565/C01233%09red
2-Oxocarboxylic acid metabolism	gga01210	0.114	0.162	C00158|Citrate|1.79423026965;C00082|L-Tyrosine|1.30010296145	2	134	17	3898	http://www.kegg.jp/kegg-bin/show_pathway?gga01210/C00158%09red/C00082%09red
Alanine, aspartate and glutamate metabolism	gga00250	0.116	0.162	C00158|Citrate|1.79423026965	1	28	17	3898	http://www.kegg.jp/kegg-bin/show_pathway?gga00250/C00158%09red
Pantothenate and CoA biosynthesis	gga00770	0.116	0.162	C00097|L-Cysteine|0.353777740881	1	28	17	3898	http://www.kegg.jp/kegg-bin/show_pathway?gga00770/C00097%09green
Phenylalanine, tyrosine and tryptophan biosynthesis	gga00400	0.139	0.187	C00082|L-Tyrosine|1.30010296145	1	34	17	3898	http://www.kegg.jp/kegg-bin/show_pathway?gga00400/C00082%09red
Glycerolipid metabolism	gga00561	0.154	0.199	C00093|sn-Glycerol 3-phosphate|0.483410684772	1	38	17	3898	http://www.kegg.jp/kegg-bin/show_pathway?gga00561/C00093%09green
alpha-Linolenic acid metabolism	gga00592	0.176	0.22	C16300|Stearidonic acid|3.40972783475	1	44	17	3898	http://www.kegg.jp/kegg-bin/show_pathway?gga00592/C16300%09red
Metabolic pathways	gga01100	0.185	0.223	C00570|CDP-ethanolamine|1.5862552751;C00158|Citrate|1.79423026965;C00093|sn-Glycerol 3-phosphate|0.483410684772;C00037|Glycine|1.32719409515;C00519|Hypotaurine|2.88872519389;C00097|L-Cysteine|0.353777740881;C00082|L-Tyrosine|1.30010296145;C00114|Choline|1.43174011141;C03758|Dopamine|1.52570871278;C00051|Glutathione|2.12794284847;C00127|Glutathione disulfide|2.78331246482;C00245|Taurine|2.08397802…	14	2702	17	3898	http://www.kegg.jp/kegg-bin/show_pathway?gga01100/C00570%09red/C00158%09red/C00093%09green/C00037%09red/C00519%09red/C00097%09green/C00082%09red/C00114%09red/C03758%09red/C00051%09red/C00127%09red/C00245%09red/C00378%09green/C00483%09red
Lysine degradation	gga00310	0.212	0.247	C00037|Glycine|1.32719409515	1	54	17	3898	http://www.kegg.jp/kegg-bin/show_pathway?gga00310/C00037%09red
Phosphonate and phosphinate metabolism	gga00440	0.218	0.247	C00037|Glycine|1.32719409515	1	56	17	3898	http://www.kegg.jp/kegg-bin/show_pathway?gga00440/C00037%09red
Phenylalanine metabolism	gga00360	0.232	0.254	C00082|L-Tyrosine|1.30010296145	1	60	17	3898	http://www.kegg.jp/kegg-bin/show_pathway?gga00360/C00082%09red
Ubiquinone and other terpenoid-quinone biosynthesis	gga00130	0.334	0.353	C00082|L-Tyrosine|1.30010296145	1	92	17	3898	http://www.kegg.jp/kegg-bin/show_pathway?gga00130/C00082%09red
Purine metabolism	gga00230	0.343	0.353	C00037|Glycine|1.32719409515	1	95	17	3898	http://www.kegg.jp/kegg-bin/show_pathway?gga00230/C00037%09red
Porphyrin and chlorophyll metabolism	gga00860	0.469	0.469	C00037|Glycine|1.32719409515	1	142	17	3898	http://www.kegg.jp/kegg-bin/show_pathway?gga00860/C00037%09red
